# Supplementary material for: C9ORF72 Repeat Expansion Affects the Proteome of Primary Skin Fibroblasts in ALS
Source: Int J Mol Sci. 2021 Sep 27;22(19):10385. doi: 10.3390/ijms221910385 (PMC8508815; doi:10.3390/ijms221910385)
Supplement: Supplementary file 1 [file ijms-22-10385-s001.zip]

Archive with 8 entries (8 files):
- Table S1_alldata_1198 proteins.xlsx
- Table S2_ALS_C9_vs_ALS_N_216 significant.xlsx
- Table S3_enrichment_Reactome db.xlsx
- Table S4_enrichment_KEGG db.xlsx
- Table S5_PPI ntw_main component.xlsx
- Table S6_enrichment_main component_Reactome db.xlsx
- Table S7_sub-clusters.xlsx
- Table S8_enrichment_sub-clusters_Reactome.xlsx
