# Supplementary material for: C9ORF72 Repeat Expansion Affects the Proteome of Primary Skin Fibroblasts in ALS
Source: Int J Mol Sci. 2021 Sep 27;22(19):10385. doi: 10.3390/ijms221910385 (PMC8508815; doi:10.3390/ijms221910385)
Supplement: Supplementary file 1 [file ijms-22-10385-s001.zip › Table S1_alldata_1198 proteins.xlsx]

## Sheet: 1198 quantifiable proteins 
												Normalized abundance																																Raw abundance
												ALS_C9																ALS_N																ALS_C9
Accession	Peptide count	Unique peptides	Confidence score	Anova (p)	q Value	Max fold change	Power	Highest mean condition	Lowest mean condition	Mass	Description	LP_test_8_21022020_A	LP_test_8_24022020_B	LP_test_13_21022020_A	LP_test_13_24022020_Bis	LP_test_14_21022020_A	LP_test_14_24022020_B	LP_test_15_21022020_A	LP_test_15_24022020_B	LP_test_16_19022020_A	LP_test_16_20022020_B	LP_test_17_2102220_A	LP_test_17_2402220_B	LP_test_18_21022020_A	LP_test_18_24022020_B	LP_test_20_21022020_A	LP_test_20_24022020_B	LP_test_2_21022020_A	LP_test_2_24022020_B	LP_test_3_21022020_A	LP_test_3_24022020_B	LP_test_7_2102220_A	LP_test_7_2402220_B	LP_test_9_21022020_A	LP_test_9_24022020_B	LP_test_10_21022020_A	LP_test_10_24022020_B	LP_test_11_19022020_A	LP_test_11_20022020_B	LP_test_12_2102220_A	LP_test_12_2402220_B	LP_test_19_21022020_A	LP_test_19_24022020_B	LP_test_8_21022020_A	LP_test_8_24022020_B	LP_test_13_21022020_A	LP_test_13_24022020_Bis	LP_test_14_21022020_A	LP_test_14_24022020_B
P41091;Q2VIR3	11	9	67.724	3.13259e-08	1.03691e-07	2.25146	0.999998	CTRLS	c9orf72pos	51679.8	Eukaryotic translation initiation factor 2 subunit 3 OS=Homo sapiens OX=9606 GN=EIF2S3 PE=1 SV=3	0.852066	0.545249	0.701451	0.591906	0.761402	0.853595	0.874819	0.94228	0.953071	1.04266	1.08383	1.14202	1.27166	1.41517	0.558213	0.641553	1.25025	1.12161	0.718213	0.953323	1.47783	1.08092	1.22506	1.10535	0.983447	0.880466	1.51197	1.99299	0.822512	0.874197	1.05069	1.04376	426.825	378.274	1347.19	1521.37	663.767	935.862
P30613	7	2	51.8819	0.00261574	0.000539161	2.54677	0.914886	CTRLS	FTD	62229.5	Pyruvate kinase PKLR OS=Homo sapiens OX=9606 GN=PKLR PE=1 SV=2	0.109122	0.0899501	0.141677	0.136912	0.168678	0.175602	0.204964	0.189719	0.651333	0.79819	0.270879	0.344563	0.37533	0.414395	0.24876	0.28088	0.183704	0.267875	0.239505	0.294287	0.22254	0.258662	0.185861	0.256927	0.213698	0.175001	0.619018	0.799736	0.239654	0.276346	0.427224	0.475588	54.6624	62.4042	272.103	351.904	147.048	192.527
P28074	3	3	16.9174	3.77012e-06	3.07463e-06	4.87659	0.999122	CTRLS	c9orf72pos	28651.4	Proteasome subunit beta type-5 OS=Homo sapiens OX=9606 GN=PSMB5 PE=1 SV=3	0.0993967	0.0725873	0.0610813	0.0348539	0.0625263	0.0408651	0.0883072	0.0608958	0.172603	0.155157	0.286054	0.18804	0.420497	0.432616	0.161924	0.192603	0.470397	0.642074	0.168866	0.114748	0.0851023	0.120087	0.282565	0.262218	0.283471	0.275014	0.225803	0.147306	0.684133	0.675338	0.152487	0.148916	49.7907	50.3584	117.312	89.5846	54.5086	44.8036
Q14240	18	3	137.476	9.26466e-08	2.17223e-07	2.11941	0.999964	CTRLS	c9orf72pos	46630.5	Eukaryotic initiation factor 4A-II OS=Homo sapiens OX=9606 GN=EIF4A2 PE=1 SV=2	0.457673	0.305104	0.4201	0.448844	0.601931	0.55592	0.537657	0.562118	0.415428	0.500988	0.66162	0.631042	0.54711	0.610622	0.415287	0.414935	0.835593	0.719041	0.525275	0.505834	0.732191	0.741497	0.636005	0.84993	0.745229	0.702514	0.490271	0.702763	0.643745	0.6313	0.645633	0.621596	229.262	211.67	806.836	1153.66	524.745	609.499
P62805	5	3	30.4605	0.0421922	0.00582628	1.61503	0.636953	c9orf72neg	c9orf72pos	11367.4	Histone H4 OS=Homo sapiens OX=9606 GN=H4C1 PE=1 SV=2	0.912335	0.82607	0.674135	0.539292	0.517604	0.485028	0.64215	0.50258	0.985058	1.11337	0.844298	0.558511	0.989633	0.67014	0.922948	0.819323	1.36329	1.09621	0.933759	0.619044	1.80486	1.46971	1.1686	0.567931	2.44368	0.903741	1.32901	1.43716	1.09356	0.93607	1.30228	0.915507	457.016	573.097	1294.73	1386.14	451.232	531.774
P35232	13	10	79.6235	0.0117941	0.00195483	1.52992	0.975399	FTD	c9orf72pos	29861.1	Prohibitin OS=Homo sapiens OX=9606 GN=PHB PE=1 SV=1	1.13036	1.30603	1.00211	1.07964	0.995391	1.11674	1.19356	1.26153	0.908038	0.911171	1.20485	1.25257	0.981074	1.196	0.81708	0.932191	1.3198	1.13664	1.30692	1.77002	1.4112	1.32409	1.23279	1.73074	0.689453	1.18348	1.0589	1.25462	0.999656	1.11906	1.17235	1.45522	566.229	906.077	1924.63	2774.99	867.752	1224.37
P20742	3	1	15.7457	1.77987e-11	6.67702e-10	6.20439	1	CTRLS	c9orf72pos	165346	Pregnancy zone protein OS=Homo sapiens OX=9606 GN=PZP PE=1 SV=4	0.81511	0.717992	0.0677335	0.0706558	0.0844737	0.0630233	0.0763585	0.0702908	0.248294	0.214629	0.404451	0.481157	0.61241	0.652069	0.261507	0.271349	1.40579	0.5938	0.862411	0.850829	0.238476	0.320075	1.15906	1.22489	1.97044	0.625931	0.923172	0.682757	1.22639	1.31128	0.307444	0.426456	408.313	498.117	130.088	181.606	73.6416	69.0973
Q15738	2	1	10.3772	4.37006e-11	1.07094e-09	6.97739	1	c9orf72neg	CTRLS	42185.5	Sterol-4-alpha-carboxylate 3-dehydrogenase_ decarboxylating OS=Homo sapiens OX=9606 GN=NSDHL PE=1 SV=2	1.85009	1.74648	0.202783	0.30577	0.358136	0.48933	0.491646	0.556414	0.561222	0.656015	1.46488	1.39678	1.07239	0.931949	0.792287	0.896925	3.2784	2.64633	3.46748	3.61212	1.87744	1.57709	2.99456	2.43243	1.66696	1.548	1.81143	2.26529	1.33611	1.62908	1.45359	1.96839	926.766	1211.65	389.461	785.917	312.212	536.49
P62857	4	2	33.7224	1.15015e-05	7.31303e-06	1.74414	0.999902	FTD	c9orf72pos	7898.07	40S ribosomal protein S28 OS=Homo sapiens OX=9606 GN=RPS28 PE=1 SV=1	2.04332	2.2332	1.7485	1.54792	2.31365	1.96816	2.29107	2.1641	1.76667	1.77683	3.24961	2.89776	2.90097	2.66778	1.67853	1.69536	3.71807	2.76386	3.94842	3.82136	4.745	4.29264	4.05814	4.68586	4.66218	2.15821	2.44268	2.3845	2.39992	2.19919	2.59552	3.32261	1023.56	1549.31	3358.14	3978.6	2016.97	2157.85
Q99733	4	2	33.7261	2.15547e-06	2.05243e-06	2.17463	1	FTD	c9orf72pos	42994.6	Nucleosome assembly protein 1-like 4 OS=Homo sapiens OX=9606 GN=NAP1L4 PE=1 SV=1	0.693565	0.570051	0.296328	0.324689	0.452961	0.495838	0.363372	0.387764	0.376351	0.55787	0.952948	0.791831	0.620252	0.707164	0.362929	0.395299	1.00772	0.921167	0.667975	0.888784	0.724555	0.870464	0.548941	0.680983	0.664797	0.607664	0.419982	0.668939	0.595303	0.495819	0.761575	0.680493	347.427	395.481	569.123	834.545	394.877	543.625
P62318	3	2	19.2269	1.0265e-06	1.15524e-06	3.31972	1	FTD	CTRLS	14030.4	Small nuclear ribonucleoprotein Sm D3 OS=Homo sapiens OX=9606 GN=SNRPD3 PE=1 SV=1	1.09031	1.02489	0.946954	1.05466	1.07424	0.930615	0.877116	1.08726	0.558103	0.629702	1.36339	1.31288	1.09666	1.32239	0.936096	0.913738	0.615287	0.879184	1.0158	1.30318	1.568	1.33205	1.71915	1.87319	1.09215	0.993193	1.1686	1.21071	1.12123	0.98238	1.38977	1.36811	546.168	711.035	1818.7	2710.79	936.488	1020.31
O60763	11	6	58.088	1.3542e-08	6.92749e-08	2.00161	1	CTRLS	c9orf72pos	108808	General vesicular transport factor p115 OS=Homo sapiens OX=9606 GN=USO1 PE=1 SV=2	0.754363	0.669911	0.88577	0.788382	0.82464	0.626564	0.701161	0.837153	0.839023	0.718778	0.841191	0.924213	0.811324	0.813074	0.896292	0.924518	1.34765	0.940822	0.583299	0.951061	0.862513	1.19227	0.952015	1.09794	0.27683	0.897884	0.852722	0.841912	1.07595	1.10972	0.940927	1.00333	377.883	464.76	1701.19	2026.37	718.896	686.951
Q9BVK6	4	3	23.3536	4.65691e-07	7.08244e-07	2.02542	1	FTD	CTRLS	27391.5	Transmembrane emp24 domain-containing protein 9 OS=Homo sapiens OX=9606 GN=TMED9 PE=1 SV=2	1.12073	0.607953	0.606117	0.559386	0.930355	0.708143	0.836395	0.798399	0.425262	0.700469	0.813796	0.771122	0.726564	0.646383	0.505665	0.455849	0.98864	0.847971	0.754678	1.1975	0.969802	0.650271	1.36052	0.987121	1.13806	0.850865	0.691858	0.936725	0.545706	0.662629	0.853411	0.855602	561.405	421.776	1164.1	1437.78	811.056	776.392
P60842	21	7	164.373	3.08826e-06	2.67338e-06	2.02057	0.999997	FTD	c9orf72pos	46382.2	Eukaryotic initiation factor 4A-I OS=Homo sapiens OX=9606 GN=EIF4A1 PE=1 SV=1	4.69731	3.64352	1.54701	1.54705	2.58226	2.13575	2.56912	2.29038	1.70015	2.02608	3.62255	3.15557	3.16598	3.96521	1.56543	1.77162	5.47725	3.93336	5.84666	3.96123	4.88377	4.4256	4.10919	4.70532	5.94381	3.13278	2.71099	3.79202	3.21395	3.12057	3.48065	3.18229	2353.02	2527.74	2971.16	3976.35	2251.14	2341.59
P53396	32	20	201.599	5.53713e-06	4.12691e-06	1.45964	0.999976	FTD	c9orf72pos	121752	ATP-citrate synthase OS=Homo sapiens OX=9606 GN=ACLY PE=1 SV=3	3.42746	3.34101	2.49044	2.51489	3.14438	3.01055	2.71256	2.41814	2.58357	2.78398	2.82464	3.17156	2.57641	2.75286	2.1313	1.99136	4.11917	3.81734	2.94639	3.68651	3.72309	3.1842	4.54296	4.65459	5.40507	3.34689	2.42904	3.21336	3.00626	3.22946	3.19158	3.47664	1716.91	2317.87	4783.1	6463.99	2741.18	3300.7
P61923	2	1	12.4353	1.87307e-09	1.62154e-08	3.68176	1	FTD	CTRLS	20255.3	Coatomer subunit zeta-1 OS=Homo sapiens OX=9606 GN=COPZ1 PE=1 SV=1	0.471636	0.648544	0.559085	0.613969	0.873287	1.00897	0.713746	0.906725	0.892189	0.935899	1.04781	1.21389	1.02866	1.50819	0.77166	0.900549	1.33135	1.33149	1.17603	1.87178	1.68377	1.64518	1.71309	1.9342	1.17384	1.27699	1.04624	0.929974	0.824805	1.02317	1.03363	1.59073	236.256	449.936	1073.77	1578.08	761.305	1106.22
Q15084	13	11	109.369	9.80358e-06	6.42921e-06	1.86572	0.998751	FTD	c9orf72pos	48520.6	Protein disulfide-isomerase A6 OS=Homo sapiens OX=9606 GN=PDIA6 PE=1 SV=1	3.4517	3.56779	1.88562	2.03622	3.31982	3.5313	2.8263	2.86105	2.37803	2.3783	4.30699	4.35821	4.56898	4.83198	2.00232	2.04416	9.84479	8.2055	7.28525	7.06926	4.61018	5.11848	4.23346	5.26815	6.26237	3.57072	4.1329	5.03115	3.70381	3.86703	4.73146	4.76223	1729.06	2475.2	3621.5	5233.68	2894.12	3871.64
Q9P2E9	37	25	246.631	1.99955e-06	1.94967e-06	2.02005	0.99944	CTRLS	c9orf72pos	152856	Ribosome-binding protein 1 OS=Homo sapiens OX=9606 GN=RRBP1 PE=1 SV=5	1.61197	1.34101	1.18192	1.30551	1.67104	1.73395	1.70273	1.60651	1.25079	1.36522	1.78914	1.32473	1.71069	1.48667	1.12188	1.10803	2.98526	2.57294	3.46669	2.77534	2.0904	2.41416	2.21692	1.78378	2.53959	1.67029	1.50176	1.78041	1.46231	1.47726	1.59383	1.52404	807.482	930.342	2269.97	3355.54	1456.76	1901.06
Q8TC07	2	2	10.2992	0.000119888	4.59837e-05	1.78094	0.999252	FTD	c9orf72pos	80403.3	TBC1 domain family member 15 OS=Homo sapiens OX=9606 GN=TBC1D15 PE=1 SV=2	1.54867	1.88536	1.15499	1.09787	1.67555	1.53901	1.38503	1.30489	0.949358	1.13496	1.81315	1.79546	1.72725	1.855	1.20264	1.2971	2.74899	1.71417	1.98443	1.99465	2.2736	1.79558	2.55787	2.62571	3.73278	1.67044	1.0884	1.65451	1.58948	1.44513	1.77897	2.04657	775.775	1308	2218.26	2821.84	1460.7	1687.34
P42785	4	3	22.3833	1.19706e-08	6.70778e-08	5.2761	0.999997	c9orf72pos	CTRLS	56313.1	Lysosomal Pro-X carboxypeptidase OS=Homo sapiens OX=9606 GN=PRCP PE=1 SV=1	0.0574451	0.078669	0.252029	0.194781	0.287559	0.271793	0.310022	0.277114	0.17395	0.144951	0.151616	0.102167	0.138751	0.115399	0.151818	0.175868	0.0715234	0.064342	0.0418202	0.106188	0.0257174	0.0468926	0.033067	0.0454575	0.00930256	0.0704419	0.0765758	0.101372	0.0826416	0.0866708	0.148576	0.154201	28.776	54.5777	484.042	500.643	250.685	297.988
P05388;Q8NHW5	13	11	102.815	6.95384e-08	1.75851e-07	2.21397	1	FTD	CTRLS	34444.7	60S acidic ribosomal protein P0 OS=Homo sapiens OX=9606 GN=RPLP0 PE=1 SV=1	5.16785	4.42396	2.77362	2.84161	3.54667	3.91674	3.86547	3.52061	2.50495	2.9107	5.13249	4.48049	4.17549	5.23644	2.43285	2.7456	7.59708	5.28488	8.25222	5.57162	6.75375	5.52021	6.16917	6.59047	8.41693	3.79273	2.77372	3.68569	3.91324	3.70392	4.13425	5.47216	2588.73	3069.18	5326.97	7303.75	3091.88	4294.22
Q02543	7	5	45.9583	2.34074e-09	1.66936e-08	2.28152	1	FTD	CTRLS	21047.5	60S ribosomal protein L18a OS=Homo sapiens OX=9606 GN=RPL18A PE=1 SV=2	1.9738	1.65691	0.919935	0.987746	1.07657	0.996381	0.875159	1.12758	0.884903	1.12034	1.69148	1.52419	1.28281	1.33223	0.810926	0.86305	1.57004	1.34532	2.15147	2.12468	1.78888	1.86408	1.8911	2.12987	1.93831	1.26933	1.15176	1.20595	1.19163	1.15748	1.59643	1.52832	988.736	1149.51	1766.81	2538.79	938.525	1092.41
P25398	8	4	66.0241	5.46415e-07	7.88396e-07	2.06125	0.999999	FTD	CTRLS	14914.2	40S ribosomal protein S12 OS=Homo sapiens OX=9606 GN=RPS12 PE=1 SV=3	3.16266	3.92097	1.689	1.71794	2.36077	2.14077	2.50498	2.14384	1.32826	1.94352	3.37954	2.6378	2.44258	2.76813	1.52398	1.42178	4.22035	2.8373	3.87338	4.45086	4.14259	3.52911	3.68622	3.74343	5.53034	2.16982	1.71722	2.79014	2.59154	2.28997	3.08507	2.88757	1584.27	2720.23	3243.87	4415.6	2058.05	2347.1
P06748	10	8	85.4402	0.0012633	0.000298785	1.58366	0.987568	FTD	c9orf72pos	32746.2	Nucleophosmin OS=Homo sapiens OX=9606 GN=NPM1 PE=1 SV=2	3.0521	2.59856	1.82904	1.7663	2.44914	2.22633	2.56482	2.537	2.24221	2.41702	3.00961	3.03788	3.63656	2.84634	1.76035	1.53837	3.8781	3.43944	3.81233	3.7372	5.6361	5.08798	4.16972	4.60978	4.32962	2.3408	2.07061	2.21422	2.36144	2.19976	3.09411	3.30722	1528.89	1802.79	3512.82	4539.91	2135.09	2440.89
Q6NUP7	1	1	6.7119	1.06162e-06	1.18295e-06	1638	1	FTD	c9orf72neg	100536	Serine/threonine-protein phosphatase 4 regulatory subunit 4 OS=Homo sapiens OX=9606 GN=PPP4R4 PE=1 SV=1	0.0139459	0.0051283	0.0017413	0	0.00845435	0.00480664	0.00139562	0.00973369	0.00930658	0.00839704	0	0.000394467	0.00678266	0	0.0164504	0.0101104	0	0	0	0	0	0.00396824	0	0	0	0.00710961	0.00999033	0.00454321	0	0.00549864	0.00551757	0	6.98593	3.55783	3.34431	0	7.37024	5.2699
P22234	8	5	43.99	2.05359e-07	3.97879e-07	2.7723	1	FTD	CTRLS	47820.6	Multifunctional protein ADE2 OS=Homo sapiens OX=9606 GN=PAICS PE=1 SV=3	1.16956	0.895395	0.425157	0.415014	0.602257	0.708652	0.628562	0.643801	0.675245	0.699246	1.95132	1.96289	1.66436	1.88555	0.861402	0.96425	1.26883	1.20677	1.52915	1.34216	1.7514	1.55872	2.33832	2.27862	1.94611	1.22773	1.83715	2.10568	1.28789	1.5163	1.77693	1.89354	585.868	621.193	816.55	1066.7	525.03	776.95
Q15046	12	8	66.8424	3.97536e-05	1.95586e-05	1.95523	0.999999	FTD	c9orf72pos	68504.4	Lysine--tRNA ligase OS=Homo sapiens OX=9606 GN=KARS1 PE=1 SV=3	0.458349	0.475156	0.211679	0.334371	0.305045	0.323386	0.442968	0.476971	0.314962	0.41871	0.309048	0.460057	0.42991	0.417229	0.258751	0.285734	0.861366	0.696513	0.514862	0.694826	0.507282	0.591455	0.431094	0.412667	0.228874	0.508361	0.407384	0.486493	0.365332	0.480055	0.407854	0.459478	229.601	329.646	406.547	859.431	265.929	354.553
P01023	13	4	76.3755	8.26665e-09	5.16861e-08	4.29587	0.999998	CTRLS	c9orf72pos	164717	Alpha-2-macroglobulin OS=Homo sapiens OX=9606 GN=A2M PE=1 SV=3	9.99947	8.78498	0.946612	0.839029	1.09064	0.914999	1.02323	1.14099	1.92326	1.91977	4.59218	5.46852	7.90479	8.4062	1.96824	1.97802	11.3481	7.31459	10.6645	9.89809	3.54375	3.36936	12.8361	14.0288	14.0029	6.21638	6.82906	7.70331	8.76032	9.76663	3.33795	4.35914	5009.03	6094.7	1818.05	2156.55	950.785	1003.18
P23528	14	6	129.265	3.28781e-07	5.52267e-07	2.25029	0.999795	CTRLS	c9orf72pos	18730.6	Cofilin-1 OS=Homo sapiens OX=9606 GN=CFL1 PE=1 SV=3	9.9437	8.93309	2.45784	2.50393	3.01781	2.11918	2.84317	2.46542	5.36182	6.23784	8.55145	7.08976	9.04729	9.62409	5.5868	5.09381	19.2952	12.2037	16.9789	11.704	11.516	10.1101	10.5842	9.80485	12.9374	4.78118	8.55275	9.61736	7.8753	7.01874	10.9687	9.96667	4981.09	6197.45	4720.49	6435.81	2630.84	2323.42
P26373	9	7	64.7628	6.65314e-08	1.75851e-07	2.46635	1	FTD	CTRLS	24318.5	60S ribosomal protein L13 OS=Homo sapiens OX=9606 GN=RPL13 PE=1 SV=4	6.94939	7.36406	2.3897	2.26341	2.72366	2.82307	3.05531	3.70552	2.85532	3.06779	4.91908	5.28083	4.42571	5.5832	2.37498	2.95588	8.0831	6.70607	7.35035	8.06374	7.52041	6.99613	5.45997	7.02305	8.76549	3.961	3.56703	4.30464	4.62054	4.75196	4.50334	5.48815	3481.15	5108.92	4589.62	5817.62	2374.4	3095.15
Q01105;P0DME0	5	4	31.9886	2.87654e-05	1.51277e-05	1.7571	0.999993	FTD	c9orf72pos	33488.9	Protein SET OS=Homo sapiens OX=9606 GN=SET PE=1 SV=3	0.619193	0.632118	0.525622	0.689805	0.563986	0.71599	0.586973	0.777049	0.639127	0.66785	0.970336	1.08954	1.04418	1.38849	0.752047	0.81654	0.941135	0.88575	0.890889	1.19852	1.31017	1.25487	1.1596	1.23782	1.37773	1.07364	0.899799	0.748585	0.643217	0.846303	1.03641	1.34054	310.172	438.541	1009.5	1773	491.666	784.995
Q14152	29	18	152.758	9.91877e-07	1.13906e-06	1.70443	0.999791	FTD	c9orf72pos	166969	Eukaryotic translation initiation factor 3 subunit A OS=Homo sapiens OX=9606 GN=EIF3A PE=1 SV=1	3.67277	3.48557	1.7624	1.81565	2.82347	2.83355	2.25673	1.97724	3.77695	4.10004	3.83055	3.60126	3.52715	3.31887	2.02142	2.13757	5.1285	3.72711	3.99276	3.55968	4.58541	4.40953	5.84153	5.64428	7.12903	3.41395	3.10237	4.20489	3.42678	3.41048	4.07757	4.2738	1839.8	2418.16	3384.84	4666.73	2461.41	3106.65
P07864	6	2	53.9475	0.0617388	0.00814565	1.91937	0.6372	CTRLS	FTD	36653.5	L-lactate dehydrogenase C chain OS=Homo sapiens OX=9606 GN=LDHC PE=1 SV=4	0.113906	0.0898888	0.128992	0.134918	0.144503	0.135418	0.140447	0.124041	0.531549	0.634666	0.253963	0.162309	0.288414	0.237832	0.273874	0.252575	0.266185	0.137581	0.292982	0.24537	0.155127	0.143608	0.140373	0.144328	0.172211	0.113552	0.389007	0.601657	0.224329	0.194687	0.260698	0.206987	57.0588	62.3616	247.739	346.778	125.973	148.469
P14625;Q58FF3	42	30	365.576	0.00101857	0.000250837	1.64168	0.951694	FTD	c9orf72pos	92754.2	Endoplasmin OS=Homo sapiens OX=9606 GN=HSP90B1 PE=1 SV=1	10.3522	8.21138	6.86043	6.9697	10.9563	10.4738	9.28535	8.2244	5.57852	6.66591	11.5824	11.5655	11.601	15.0204	5.27466	5.65093	22.6976	15.4052	21.8461	22.168	12.6037	11.5397	14.593	15.7304	23.8866	10.0709	8.32548	9.51485	9.51193	10.2224	11.1351	12.2213	5185.75	5696.76	13176	17914.1	9551.37	11483.2
O43852	12	10	115.551	7.41631e-05	3.14729e-05	2.34543	0.98472	CTRLS	c9orf72pos	37220.9	Calumenin OS=Homo sapiens OX=9606 GN=CALU PE=1 SV=2	5.65163	6.20715	5.06342	4.59926	7.43855	9.26952	5.59157	5.60292	3.84146	3.83767	5.41257	6.22038	5.45369	7.3835	3.98875	4.77187	11.7266	7.55104	17.673	14.4014	8.47773	6.8304	9.35089	7.83259	12.59	5.77953	4.15126	5.22469	5.3049	5.8349	7.20897	8.32812	2831.07	4306.3	9724.72	11821.4	6484.71	10162.9
P61803	5	4	33.2601	0.0133418	0.00216982	1.44906	0.942006	FTD	c9orf72pos	12667.8	Dolichyl-diphosphooligosaccharide--protein glycosyltransferase subunit DAD1 OS=Homo sapiens OX=9606 GN=DAD1 PE=1 SV=3	1.03893	1.27524	1.01823	0.869633	1.11849	1.12839	1.1207	1.16432	0.81898	0.934722	1.18238	1.35754	1.08611	1.2468	0.661916	0.688103	1.68349	1.30312	1.63993	1.8969	1.0506	1.17542	1.28479	1.36946	1.52246	1.01885	1.13841	1.19117	1.05338	1.09307	1.00377	1.19342	520.43	884.714	1955.6	2235.21	975.068	1237.14
P84098	7	5	55.9605	7.03139e-08	1.75851e-07	2.38935	1	FTD	CTRLS	23580.1	60S ribosomal protein L19 OS=Homo sapiens OX=9606 GN=RPL19 PE=1 SV=1	2.13342	2.36403	1.33172	1.13857	1.82037	1.83813	1.74873	1.83752	1.63002	1.58915	3.12788	2.12623	2.44153	2.22957	1.38651	1.19751	2.76164	2.7272	3.67493	3.37233	4.07987	3.92177	3.06731	3.33719	4.8795	1.6055	1.70122	2.25464	2.08633	1.56364	2.24239	2.53518	1068.69	1640.08	2557.68	2926.45	1586.95	2015.29
Q7KZF4	35	18	219.17	4.98161e-06	3.78813e-06	1.84022	0.997659	CTRLS	c9orf72pos	102681	Staphylococcal nuclease domain-containing protein 1 OS=Homo sapiens OX=9606 GN=SND1 PE=1 SV=1	1.97157	2.08631	1.63765	1.67977	1.77174	1.96772	1.80679	1.96504	1.27318	1.42663	1.92615	2.00738	2.19909	2.45448	1.33834	1.51233	3.33359	2.81753	2.85313	3.29372	2.69813	2.39194	2.1966	2.70427	2.77293	1.9157	1.59751	1.70817	1.79444	1.85383	1.89524	2.55732	987.619	1447.4	3145.25	4317.48	1544.55	2157.36
Q92930	10	2	74.621	3.23966e-06	2.76212e-06	17.4689	1	FTD	c9orf72neg	23755.2	Ras-related protein Rab-8B OS=Homo sapiens OX=9606 GN=RAB8B PE=1 SV=2	0.0892449	0.0588754	0.0801786	0.0590051	0.0115054	0.0147023	0.024062	0.0261453	0.0765187	0.0624735	0.0433948	0.0594964	0.0377718	0.036185	0.0574477	0.0641875	0.00242364	0.0147241	0.00989981	0.0288897	0.0364238	0.0377346	0.0343148	0.040942	0.0225623	0.0252456	0.0370467	0.0310008	0.0477132	0.0375634	0.0517384	0.0381516	44.7054	40.8456	153.99	151.66	10.0301	16.1193
P62241	10	7	94.7779	0.000205319	6.93908e-05	1.60521	0.999204	FTD	CTRLS	24490.3	40S ribosomal protein S8 OS=Homo sapiens OX=9606 GN=RPS8 PE=1 SV=2	6.15977	6.89384	3.75856	3.90683	4.64682	4.67356	5.18286	4.84543	3.58405	4.37968	5.97376	5.65248	4.27783	4.55877	3.23632	3.47435	7.37764	5.86913	7.40921	7.59672	6.7441	6.59557	6.22705	7.56432	8.61993	4.59413	3.89619	4.77689	4.1955	4.26477	5.07154	5.29787	3085.61	4782.69	7218.63	10041.7	4050.96	5123.98
Q12931	14	6	88.0559	1.45164e-06	1.54124e-06	1.74766	0.999387	CTRLS	c9orf72pos	80395.3	Heat shock protein 75 kDa_ mitochondrial OS=Homo sapiens OX=9606 GN=TRAP1 PE=1 SV=3	7.25325	6.61514	4.07804	3.61045	5.09016	5.07179	4.66347	4.92561	3.85301	4.71627	6.78575	6.40398	7.07956	6.19322	3.63805	3.48078	11.2568	7.69666	9.26105	8.09769	8.69771	8.08363	9.18083	9.15509	13.7994	5.75161	4.89388	5.73552	5.66237	4.97075	6.68667	6.91695	3633.37	4589.35	7832.22	9279.9	4437.44	5560.6
P08238;Q58FF7;Q58FG1	40	11	362.921	1.5794e-05	9.50531e-06	1.94377	0.998815	FTD	c9orf72pos	83606.5	Heat shock protein HSP 90-beta OS=Homo sapiens OX=9606 GN=HSP90AB1 PE=1 SV=4	11.995	11.2865	4.48607	4.33943	5.90533	6.07174	6.46618	6.60118	4.50671	4.90661	9.62058	10.3498	10.0796	11.9574	4.17862	4.73979	21.1009	14.1457	19.1905	14.6579	13.3341	13.0502	12.3734	14.517	17.7174	7.98162	6.81711	7.24833	7.54572	7.90155	8.54778	9.74304	6008.67	7830.16	8615.88	11153.6	5148.09	6656.92
P07900	35	11	303.963	1.47325e-05	8.96231e-06	1.94356	0.998966	FTD	c9orf72pos	85059.1	Heat shock protein HSP 90-alpha OS=Homo sapiens OX=9606 GN=HSP90AA1 PE=1 SV=5	7.20464	6.0652	3.1493	2.93407	4.89231	4.79054	4.46868	4.33113	2.67555	2.73627	6.81261	6.24338	6.46815	6.73484	2.69801	2.92009	11.9554	9.21853	12.3472	9.42896	8.89689	8.41858	8.72295	8.9884	9.91257	5.26361	4.7827	5.87091	5.06732	4.74831	5.84624	5.54225	3609.02	4207.82	6048.49	7541.39	4264.96	5252.24
Q9UNM6	12	10	80.3382	0.000232191	7.59632e-05	1.49508	0.991175	FTD	c9orf72pos	43230.7	26S proteasome non-ATPase regulatory subunit 13 OS=Homo sapiens OX=9606 GN=PSMD13 PE=1 SV=2	2.60274	2.37037	1.60751	1.57635	1.7319	1.86884	1.92108	1.90975	1.54875	1.25576	2.13261	2.45398	1.75813	2.1729	1.26604	1.31962	2.89853	2.77741	3.62462	3.09516	3.30845	2.75688	2.48347	2.81483	2.95639	1.96358	1.75617	1.79766	1.72502	2.01652	1.96603	2.33453	1303.79	1644.48	3087.36	4051.67	1509.82	2048.95
Q9Y305	3	2	15.3048	4.43625e-06	3.5409e-06	2.19623	0.99725	c9orf72pos	CTRLS	50301	Acyl-coenzyme A thioesterase 9_ mitochondrial OS=Homo sapiens OX=9606 GN=ACOT9 PE=1 SV=2	0.174749	0.152056	0.268151	0.29093	0.209714	0.236067	0.187484	0.174188	0.264055	0.246627	0.220511	0.189424	0.2727	0.27103	0.214058	0.238054	0.00996693	0.0767211	0	0.0588372	0.113107	0.197239	0.115661	0.213087	0.0361982	0.258377	0.122033	0.195962	0.13724	0.176148	0.133483	0.175549	87.5371	105.491	515.006	747.774	182.823	258.819
P62888	7	6	51.8391	1.94945e-07	3.84906e-07	2.02506	1	FTD	CTRLS	12955.2	60S ribosomal protein L30 OS=Homo sapiens OX=9606 GN=RPL30 PE=1 SV=2	3.92433	3.26609	1.69403	1.89401	2.27093	1.90145	2.03161	1.95752	1.84669	2.0148	2.90257	3.03916	2.13929	2.47479	1.7732	1.87694	4.02306	3.14387	3.0003	3.22247	4.01088	3.48805	2.88856	3.0434	4.32523	2.5702	2.19884	2.25976	2.21988	2.52835	2.62971	2.84128	1965.81	2265.9	3253.52	4868.14	1979.73	2084.71
P19338	18	16	126.59	1.25271e-06	1.38219e-06	2.05947	1	FTD	CTRLS	76671.5	Nucleolin OS=Homo sapiens OX=9606 GN=NCL PE=1 SV=3	5.99157	5.55252	2.79844	2.76003	3.12727	3.20791	3.50397	3.29389	2.25872	2.45616	4.16039	4.19626	4.35369	4.63792	2.1809	2.24268	4.19319	3.63417	5.37642	5.39787	6.23185	5.41929	5.79048	6.71774	6.17992	3.68913	3.34723	4.78423	3.86868	3.32439	4.07234	4.43695	3001.35	3852.14	5374.63	7094.06	2726.26	3517.08
P07437;A6NNZ2	28	4	296.337	1.60659e-05	9.51632e-06	1.72919	0.998305	CTRLS	c9orf72pos	50127.2	Tubulin beta chain OS=Homo sapiens OX=9606 GN=TUBB PE=1 SV=2	17.6866	13.3402	13.3614	12.2645	17.3614	16.4348	19.8653	19.0436	11.5374	13.2704	20.1511	19.5709	18.8716	20.9175	12.3639	11.6802	34.7465	24.4615	30.0543	19.1968	24.5893	22.01	25.5342	20.8743	48.9455	17.0815	14.4208	16.8602	16.4586	16.7327	21.9615	22.6213	8859.75	9254.95	25661.8	31523.4	15135.2	18018.8
Q04837	4	1	24.7517	0.00372209	0.000723478	2.00007	0.997329	FTD	c9orf72neg	17259.7	Single-stranded DNA-binding protein_ mitochondrial OS=Homo sapiens OX=9606 GN=SSBP1 PE=1 SV=1	0.175414	0.146159	0.304997	0.291694	0.284123	0.258423	0.390266	0.349547	0.194082	0.228539	0.287283	0.275865	0.193226	0.267511	0.222179	0.27757	0.070993	0.266176	0.0932298	0.33602	0.213274	0.165139	0.186963	0.212132	0	0.324567	0.246863	0.132687	0.0985658	0.227188	0.240077	0.227506	87.8701	101.4	585.773	749.738	247.689	283.329
O00299	11	10	103.754	7.60266e-07	9.30036e-07	2.1752	0.999625	CTRLS	c9orf72pos	27264.9	Chloride intracellular channel protein 1 OS=Homo sapiens OX=9606 GN=CLIC1 PE=1 SV=4	6.33045	5.09187	0.838339	0.923091	2.46751	2.6191	2.46509	2.71756	2.39272	2.87943	5.7468	4.6644	5.94238	6.82029	2.72976	2.7382	9.65338	7.53446	7.92842	5.99874	7.15371	7.04706	6.33934	6.16748	8.65195	3.94361	4.58702	5.69928	4.15614	4.25037	5.95675	6.06339	3171.11	3532.56	1610.1	2372.61	2151.1	2871.52
P84077;P61204	9	3	74.3116	1.24672e-05	7.8825e-06	1.94042	0.999906	FTD	CTRLS	20753.8	ADP-ribosylation factor 1 OS=Homo sapiens OX=9606 GN=ARF1 PE=1 SV=2	5.4914	4.86473	2.33338	2.49986	3.95386	3.2797	3.24446	3.38713	2.71357	3.07112	4.40567	3.863	5.06	4.79168	2.44547	2.43414	7.93498	4.98595	8.34812	5.63105	6.48905	5.41471	7.22503	6.16155	9.46584	4.0575	3.33423	4.25785	3.24223	3.33726	4.95066	4.73896	2750.81	3374.98	4481.46	6425.36	3446.85	3595.79
P62861	1	1	7.8976	6.73733e-08	1.75851e-07	2.5631	1	FTD	CTRLS	6647.87	40S ribosomal protein S30 OS=Homo sapiens OX=9606 GN=FAU PE=1 SV=1	8.56563	9.49546	3.42847	3.88887	5.16698	4.91307	5.41762	4.02309	3.19405	4.8222	6.26087	4.71439	4.59602	7.01068	2.90047	2.75661	9.70974	7.96365	8.33845	11.8461	8.32275	8.59258	8.34061	10.4431	12.9386	4.43141	3.76692	5.63667	5.12858	5.00954	5.6396	6.03659	4290.78	6587.61	6584.66	9995.51	4504.42	5386.58
P30040	10	8	68.5393	0.000291695	8.994e-05	1.75784	0.979562	CTRLS	c9orf72pos	29050.5	Endoplasmic reticulum resident protein 29 OS=Homo sapiens OX=9606 GN=ERP29 PE=1 SV=4	1.57793	1.90728	0.84751	0.901002	1.22925	1.31634	1.14233	0.797883	0.618218	0.635094	1.19474	1.13571	1.52273	1.41856	0.858766	0.87013	1.73102	1.61425	2.21517	1.37967	1.96312	1.29382	2.77573	2.35356	1.85635	1.41579	1.30595	1.32101	1.20266	1.26744	1.35729	1.24345	790.434	1323.2	1627.71	2315.83	1071.62	1443.21
P18621	5	4	32.9578	2.3733e-09	1.66936e-08	2.67048	1	FTD	CTRLS	21625.2	60S ribosomal protein L17 OS=Homo sapiens OX=9606 GN=RPL17 PE=1 SV=3	3.16329	2.91657	1.24475	1.07688	1.51898	1.2852	1.50293	1.6594	1.53502	1.69709	2.26445	2.1635	2.04954	2.07497	1.55019	1.27581	3.06028	2.65627	4.2099	2.47231	3.75058	3.2492	2.96846	2.55428	3.34072	1.86629	1.58374	1.6459	1.64445	1.87999	2.20702	2.43021	1584.59	2023.41	2390.65	2767.9	1324.2	1409.06
P23396	17	13	131.921	1.131e-07	2.58568e-07	2.37627	1	FTD	CTRLS	26859.4	40S ribosomal protein S3 OS=Homo sapiens OX=9606 GN=RPS3 PE=1 SV=2	6.24333	7.01295	2.72823	2.93491	3.7326	3.48871	3.57032	3.50634	2.8087	3.0335	5.42073	4.81634	4.85202	5.01504	2.42284	2.47747	8.24224	5.9175	7.70534	6.54129	6.669	6.18922	5.55742	6.71621	8.77512	4.13335	3.61771	3.99995	4.10634	4.13606	4.59741	4.4417	3127.47	4865.33	5239.78	7543.56	3253.97	3824.94
Q9UIJ7	2	1	13.1907	7.23188e-07	9.24879e-07	9.02695	0.999849	c9orf72pos	FTD	25565.4	GTP:AMP phosphotransferase AK3_ mitochondrial OS=Homo sapiens OX=9606 GN=AK3 PE=1 SV=4	0	0	0.221177	0.212802	0.172917	0.235392	0.159638	0.161844	0.1697	0.20819	0.0573358	0.0784696	0.0524207	0.104422	0.20464	0.178698	0.0177824	0.119586	0	0	0.00738749	0.00563189	0	0.0678686	0	0.0888037	0.109724	0.0857672	0.0435535	0.0741997	0.0465565	0.0754415	0	0	424.788	546.963	150.744	258.078
Q96CG8	5	1	28.4184	0.000330442	9.94353e-05	4.74876	0.999998	FTD	c9orf72neg	26794.3	Collagen triple helix repeat-containing protein 1 OS=Homo sapiens OX=9606 GN=CTHRC1 PE=1 SV=1	0.00185567	0	0.220808	0.298401	0.201248	0.305291	0.724282	0.949633	0.0335555	0.0224788	0.093674	0.141949	0.0831667	0.157693	0.216236	0.333949	0	0.0376096	0.0817102	0.172142	0.0760602	0.197321	0.112608	0.0777006	0	0.291223	0.0440666	0.0197924	0.318041	0.372341	0.567348	0.74601	0.929559	0	424.081	766.976	175.442	334.714
P11021;O95399	34	25	328.792	7.43879e-05	3.14729e-05	1.66824	0.993261	FTD	c9orf72pos	72447.1	Endoplasmic reticulum chaperone BiP OS=Homo sapiens OX=9606 GN=HSPA5 PE=1 SV=2	11.6836	11.4316	7.47077	6.91191	11.5504	11.0161	9.15065	9.88381	6.55025	7.08438	12.207	11.4552	10.7041	12.5973	6.31723	6.52479	21.2442	15.3748	22.1746	20.2631	14.8831	12.661	15.9348	16.5814	21.3597	9.71292	8.93244	9.84559	8.93704	9.0158	11.8144	12.2422	5852.68	7930.81	14348.2	17765.6	10069.3	12077.8
Q14019	8	4	55.1215	0.000516074	0.000144485	1.88593	0.991282	FTD	c9orf72pos	16059.1	Coactosin-like protein OS=Homo sapiens OX=9606 GN=COTL1 PE=1 SV=3	1.13284	1.29391	0.659246	0.704351	1.22848	1.39211	1.14265	1.04863	0.461028	0.37706	1.48731	1.22011	1.45356	1.5079	0.700369	0.846589	3.54647	2.8043	2.102	1.94516	2.61278	2.09281	1.85299	2.10211	1.53655	0.917725	0.913074	0.993859	1.30587	1.1069	1.41783	1.47622	567.473	897.671	1266.14	1810.38	1070.95	1526.28
P27695	6	4	34.4018	8.0452e-06	5.58905e-06	2.39095	1	FTD	CTRLS	35953.7	DNA-(apurinic or apyrimidinic site) lyase OS=Homo sapiens OX=9606 GN=APEX1 PE=1 SV=2	0.923735	0.714941	0.267006	0.299616	0.294808	0.298632	0.232499	0.343118	0.377747	0.432387	0.375371	0.390617	0.405112	0.547779	0.26642	0.277727	0.591108	0.600493	0.747038	0.841541	0.508306	0.6502	0.731597	0.496404	1.01883	0.349965	0.431358	0.444228	0.369732	0.35933	0.370257	0.567017	462.726	496.001	512.806	770.099	257.005	327.413
P07108	3	2	20.998	1.25165e-08	6.70778e-08	3.16262	0.999999	c9orf72neg	CTRLS	10044.4	Acyl-CoA-binding protein OS=Homo sapiens OX=9606 GN=DBI PE=1 SV=2	3.06672	2.58136	1.11654	0.944446	1.96523	1.37951	1.62918	1.81013	1.17959	1.31863	3.11948	3.30546	3.17514	3.54853	1.42475	1.48789	5.09959	2.52352	3.78792	4.05266	2.9121	3.59228	4.15128	4.49495	6.09759	2.83793	2.75443	3.2614	2.51871	2.49356	3.39101	4.20278	1536.21	1790.85	2144.4	2427.5	1713.23	1512.47
O00483	3	1	17.8245	1.25525e-05	7.89103e-06	2.64661	0.993144	c9orf72pos	CTRLS	9426.9	Cytochrome c oxidase subunit NDUFA4 OS=Homo sapiens OX=9606 GN=NDUFA4 PE=1 SV=1	0.282555	0.478525	0.306143	0.221569	0.25754	0.257085	0.306914	0.336719	0.264767	0.299041	0.220703	0.148692	0.229902	0.139622	0.12276	0.0479553	0.151684	0.160132	0.136569	0.0378729	0.0725642	0.180514	0.11626	0.220823	0.0270989	0.0713811	0.15487	0.146892	0.154634	0.139927	0.0890039	0.0966639	141.54	331.984	587.973	569.497	224.515	281.862
P20337;P20336;Q96E17	6	2	43.5287	0.000193747	6.64779e-05	4.85258	0.999999	FTD	c9orf72neg	24986.1	Ras-related protein Rab-3B OS=Homo sapiens OX=9606 GN=RAB3B PE=1 SV=2	0.00233473	0.0178323	0.145712	0.208745	0.193854	0.263789	0.148568	0.114129	0.0265705	0.0321519	0.0160324	0.0302653	0.0250355	0.0455521	0.0695487	0.0578284	0.118712	0.279048	0.0184063	0.061917	0.0847532	0.14852	0.0430673	0.0319452	0.0317394	0.0688748	0.0170987	0.00369326	0.0150286	0.0370766	0.0533235	0.0602338	1.16954	12.3714	279.852	536.535	168.996	289.212
P30050	5	5	46.0846	4.51777e-07	6.96494e-07	1.92542	0.999987	c9orf72neg	CTRLS	17989.7	60S ribosomal protein L12 OS=Homo sapiens OX=9606 GN=RPL12 PE=1 SV=1	4.64648	4.24876	1.82855	1.93704	2.24306	2.31049	2.77584	2.72296	1.97136	2.36914	3.09254	3.73905	3.14646	3.21126	1.60053	1.67361	5.4622	3.97114	7.43148	5.66267	5.05312	4.38376	4.85796	3.87783	4.42967	3.0287	2.84274	2.75707	2.46046	3.24337	3.03208	3.86286	2327.56	2947.63	3511.89	4978.75	1955.43	2533.17
P06730	3	2	20.2858	7.50756e-05	3.16449e-05	2.67594	1	FTD	c9orf72pos	25325.4	Eukaryotic translation initiation factor 4E OS=Homo sapiens OX=9606 GN=EIF4E PE=1 SV=2	1.19286	1.3605	0.361262	0.3569	0.390518	0.36135	0.490428	0.491502	0.543618	0.644057	0.894729	0.949493	0.763469	0.97037	0.536332	0.512301	0.893714	0.931394	0.98216	1.25967	1.39214	1.20129	0.87074	0.947915	0.372168	0.632341	0.532706	0.739553	0.715984	0.701096	1.02307	1.08583	597.539	943.866	693.833	917.337	340.442	396.176
P13667	23	18	174.701	0.000110704	4.32133e-05	1.8147	0.986814	FTD	c9orf72pos	73274.7	Protein disulfide-isomerase A4 OS=Homo sapiens OX=9606 GN=PDIA4 PE=1 SV=2	2.9273	2.53116	1.36899	1.21504	2.08314	2.27208	2.1046	1.62672	0.900547	1.03593	2.39168	2.85984	2.02298	2.27364	1.15672	1.30778	5.77301	4.60258	6.19375	5.60476	3.26383	2.8156	3.64442	3.1581	2.81741	2.27664	2.00344	2.67314	1.8654	1.99299	2.25835	2.6028	1466.37	1756.03	2629.26	3123	1816.01	2491.06
P27797	12	10	123.201	2.82109e-05	1.49761e-05	1.95544	0.997362	FTD	c9orf72pos	48312.7	Calreticulin OS=Homo sapiens OX=9606 GN=CALR PE=1 SV=1	5.37812	5.57389	3.42415	2.78427	6.59204	6.13239	4.81478	4.69345	2.65484	3.7028	7.41165	6.53571	8.0272	8.09391	3.02275	2.64167	11.9305	9.03479	17.1545	14.5938	8.26927	7.13835	10.3597	10.2221	13.7498	5.56554	5.70596	7.53306	6.284	4.67636	6.62426	7.49422	2694.06	3866.97	6576.37	7156.37	5746.74	6723.41
P12814	47	21	421.49	2.24213e-05	1.2309e-05	1.88822	0.997869	FTD	c9orf72pos	103628	Alpha-actinin-1 OS=Homo sapiens OX=9606 GN=ACTN1 PE=1 SV=2	6.0545	5.0684	2.69855	2.51656	3.34417	3.99371	4.36413	4.72145	1.84718	1.91817	4.59924	4.81275	5.72785	6.58428	2.83588	3.15931	9.16946	7.40014	8.86207	7.9556	6.45319	6.78203	8.74779	8.75176	9.32684	4.73809	4.16517	4.61892	3.43562	3.73032	4.71723	5.57197	3032.88	3516.27	5182.8	6468.29	2915.35	4378.61
P54198	6	4	36.8645	5.2396e-06	3.95757e-06	1.70625	0.998906	CTRLS	c9orf72pos	113318	Protein HIRA OS=Homo sapiens OX=9606 GN=HIRA PE=1 SV=2	10.3513	8.79825	4.42887	3.85057	7.5652	7.57237	6.23185	5.82363	4.23183	4.78047	7.94336	7.33354	8.17935	8.56056	4.03208	4.00081	11.1225	8.34956	13.3836	10.5137	9.98556	8.80252	12.2431	10.4147	18.0933	7.07093	6.36092	7.30077	6.82018	7.04876	9.27083	9.67375	5185.25	6103.91	8506.02	9897.08	6595.12	8302.18
P11142	31	13	337.638	8.17866e-05	3.384e-05	1.70123	0.996124	FTD	c9orf72pos	71126.3	Heat shock cognate 71 kDa protein OS=Homo sapiens OX=9606 GN=HSPA8 PE=1 SV=1	22.2357	20.6679	8.68752	8.6507	12.1275	11.8962	11.5648	12.7053	8.77031	9.82469	16.7051	17.4727	15.2075	18.2691	8.66854	9.23693	25.667	19.0152	24.9055	20.9674	23.4241	21.8084	22.9917	25.3365	35.7372	15.0109	11.7529	14.136	13.1794	12.693	15.9604	17.6056	11138.5	14338.6	16685.1	22234.8	10572.4	13042.8
Q07020	7	6	53.0457	2.26106e-05	1.23527e-05	1.58718	0.999688	FTD	c9orf72pos	21748.6	60S ribosomal protein L18 OS=Homo sapiens OX=9606 GN=RPL18 PE=1 SV=2	7.46225	7.06874	3.69807	3.68309	5.40908	4.73704	5.04689	4.8601	4.4473	4.80462	6.38722	6.13222	5.09588	5.60911	3.18311	3.40204	10.557	7.06486	8.1077	8.0595	8.99894	7.21898	8.07473	8.10041	12.6582	5.35474	5.70183	6.64087	4.85505	4.82814	5.73672	6.44028	3738.06	4904.04	7102.45	9466.6	4715.48	5193.58
Q99873	6	2	32.7345	3.99347e-05	1.95586e-05	3.15559	0.985874	CTRLS	c9orf72pos	43089	Protein arginine N-methyltransferase 1 OS=Homo sapiens OX=9606 GN=PRMT1 PE=1 SV=3	0.967849	0.556019	0.830799	0.673157	0.730333	0.714625	0.594869	0.633558	0.820446	0.950102	2.35097	2.17046	4.22514	4.6289	1.78703	1.75409	4.30646	3.36848	2.35843	1.84355	4.31953	4.58129	2.4355	2.40224	8.33787	2.59759	3.33367	3.76257	1.94865	1.89683	2.99546	2.95373	484.824	385.746	1595.62	1730.21	636.682	783.499
P12236	12	1	83.5614	4.16103e-05	2.02724e-05	2.28353	0.999997	FTD	c9orf72pos	33094.4	ADP/ATP translocase 3 OS=Homo sapiens OX=9606 GN=SLC25A6 PE=1 SV=4	4.12145	4.13485	1.96329	2.16508	3.25539	2.58389	3.18588	2.675	1.87541	2.09823	3.31119	3.59769	3.26157	3.39526	1.61828	1.59955	5.78859	3.63868	7.6907	4.81891	3.45628	4.29917	3.89802	4.80945	6.07606	2.96036	2.70689	2.91823	2.15196	2.19125	3.55236	3.82126	2064.56	2868.61	3770.66	5564.88	2837.95	2832.92
P52272	21	11	128.979	1.77613e-06	1.78474e-06	2.21089	0.999846	FTD	c9orf72pos	77801.1	Heterogeneous nuclear ribonucleoprotein M OS=Homo sapiens OX=9606 GN=HNRNPM PE=1 SV=3	11.1541	15.185	5.71738	4.46519	7.98206	8.22406	9.25788	10.1519	3.75332	4.21587	13.0387	13.1587	15.7102	17.034	5.27421	5.83784	24.0093	19.5631	19.6404	22.3099	19.3843	17.4615	14.229	18.1835	20.1988	9.16809	8.95066	11.1941	9.18228	8.25109	12.782	14.0894	5587.4	10534.8	10980.7	11476.8	6958.52	9016.67
P23284	19	16	159.304	0.000341203	0.000102399	1.72214	0.983388	FTD	c9orf72pos	23799.6	Peptidyl-prolyl cis-trans isomerase B OS=Homo sapiens OX=9606 GN=PPIB PE=1 SV=2	12.7806	11.3064	8.73985	8.38092	13.1196	12.4174	9.8552	10.1112	6.8316	6.96885	12.8297	12.4602	11.9663	15.258	6.87707	7.72299	22.9396	15.2866	27.476	24.2778	15.031	13.4654	17.6328	20.5019	29.3731	12.1411	10.937	13.0519	9.77878	9.21118	12.8317	15.506	6402.16	7843.95	16785.6	21541.4	11437.2	13614.1
P62753	10	5	83.703	7.4935e-07	9.30036e-07	2.13291	0.999997	FTD	CTRLS	28851.8	40S ribosomal protein S6 OS=Homo sapiens OX=9606 GN=RPS6 PE=1 SV=1	10.8831	10.8387	4.05155	4.06172	5.51888	5.83091	4.76714	5.70417	4.32178	4.47703	6.91113	7.38463	6.16895	7.97046	3.781	4.02521	10.5293	9.19205	11.9132	11.9843	10.5641	10.5205	10.4341	11.4643	12.9714	6.51716	5.87961	6.22216	5.30767	5.69867	6.76955	8.01069	5451.64	7519.52	7781.34	10439.8	4811.19	6392.87
O60888	1	1	6.6495	0.0367619	0.00522795	1.52911	0.883802	FTD	c9orf72pos	19230.4	Protein CutA OS=Homo sapiens OX=9606 GN=CUTA PE=1 SV=2	0.493708	0.547244	0.780145	0.703845	0.886408	0.857483	1.07579	1.04339	0.568996	0.647713	1.10787	1.00734	1.39608	1.45355	0.781768	0.812331	0.821916	1.15174	0.442558	0.794309	1.03367	1.18293	1.28844	1.35985	1.01463	1.25075	1.00679	1.37544	1.2118	1.20554	1.38819	1.51566	247.313	379.658	1498.33	1809.08	772.744	940.125
P61586	5	1	39.6746	0.00194801	0.000427328	1.53392	0.958236	FTD	c9orf72pos	22110.3	Transforming protein RhoA OS=Homo sapiens OX=9606 GN=RHOA PE=1 SV=1	9.23222	9.18585	5.19914	4.84404	7.62828	8.12771	7.77498	6.63104	3.94554	4.25663	7.68188	9.65729	7.3165	8.70079	4.88044	4.66837	11.9192	10.0896	10.3923	10.9052	9.84393	9.00858	12.2849	12.0004	14.1217	8.29902	6.37375	7.87483	7.12447	8.179	7.48559	8.41367	4624.69	6372.81	9985.38	12450.6	6650.11	8911.03
P02533;P08779	11	2	85.1827	0.000976936	0.000243275	Infinity	0.941734	CTRLS	FTD	51903.7	Keratin_ type I cytoskeletal 14 OS=Homo sapiens OX=9606 GN=KRT14 PE=1 SV=4	0	0.00948656	0	0	0	0	0	0	0.00294461	0	0	0	0	0	0	0	0	0	0	0	0	0	0	0	0	0	0	0	0	0	0	0	0	6.58144	0	0	0	0
Q16881	6	5	46.5316	5.35348e-05	2.4794e-05	2.21537	0.999998	FTD	CTRLS	71725.6	Thioredoxin reductase 1_ cytoplasmic OS=Homo sapiens OX=9606 GN=TXNRD1 PE=1 SV=3	1.08563	0.832503	1.43921	1.21452	1.6316	1.67075	1.36573	1.1474	1.32232	1.25943	1.25154	1.04664	0.698704	0.796062	0.720317	0.69715	0.679061	0.736801	0.678272	0.898389	1.04933	1.00867	1.12946	1.00126	0.77642	0.898418	0.788859	0.828052	1.05216	0.736915	0.966324	0.748045	543.823	577.561	2764.12	3121.67	1422.38	1831.77
Q9NZL9	3	2	15.4267	0.00539857	0.000992758	3.71465	0.997877	FTD	c9orf72neg	37894	Methionine adenosyltransferase 2 subunit beta OS=Homo sapiens OX=9606 GN=MAT2B PE=1 SV=1	0.603379	0.626961	0.384623	0.474152	0.31977	0.255885	0.388368	0.231517	0.0983499	0.138421	0.220312	0.286003	0.154121	0.109923	0.273699	0.333612	0.224499	0.163028	0.0456661	0.215984	0.116927	0.188643	0.205191	0.223295	0.052162	0.343561	0.448625	0.529314	0.201645	0.258564	0.287517	0.140337	302.25	434.963	738.7	1218.71	278.765	280.547
P02511	5	3	33.2904	1.62513e-11	6.67702e-10	25.3775	1	CTRLS	FTD	20158.9	Alpha-crystallin B chain OS=Homo sapiens OX=9606 GN=CRYAB PE=1 SV=2	0.163195	0.153944	0.281767	0.244133	0.154451	0.0841798	0.0941086	0.118183	1.09625	1.11542	0.0613638	0.0232614	0.0503056	0.0258279	0.185794	0.126767	0.925298	0.881787	0.744935	0.336771	0.195835	0.276071	0.0972776	0.0314822	0.660319	0.119842	0.16143	0.0782651	0.139847	0.118911	0.0711233	0.0395507	81.749	106.801	541.156	627.492	134.646	92.2928
P46781	10	9	74.4268	0.000627289	0.000168489	1.66519	0.990814	FTD	c9orf72pos	22648.5	40S ribosomal protein S9 OS=Homo sapiens OX=9606 GN=RPS9 PE=1 SV=3	7.179	5.97149	2.58786	2.66125	3.56567	3.40826	3.4909	3.07224	2.9685	3.26501	4.56939	5.65879	4.22537	5.07397	1.99714	2.40114	7.87314	5.37192	9.00346	8.06756	8.14577	6.7614	6.20581	5.657	5.95795	4.30253	3.45015	4.48235	3.66101	4.18867	4.07974	5.0737	3596.17	4142.81	4970.2	6840.17	3108.44	3736.74
P26038	25	17	201.969	1.13554e-05	7.26116e-06	1.98863	0.998102	CTRLS	c9orf72pos	67934.2	Moesin OS=Homo sapiens OX=9606 GN=MSN PE=1 SV=3	7.77325	7.09844	3.11627	2.67035	4.75566	4.20879	4.28503	3.81223	4.25854	4.12786	7.19356	4.94528	7.87058	6.67105	3.17821	3.26599	12.1105	10.8017	16.0075	10.5453	8.94525	9.81318	9.8009	6.92219	13.7094	5.1684	4.63764	5.51314	5.18175	5.02311	4.90786	5.62989	3893.85	4924.64	5985.06	6863.57	4145.84	4614.43
P31040	1	1	5.4396	2.00956e-06	1.94967e-06	4.43929	0.998535	c9orf72pos	CTRLS	73718.1	Succinate dehydrogenase [ubiquinone] flavoprotein subunit_ mitochondrial OS=Homo sapiens OX=9606 GN=SDHA PE=1 SV=2	0.0422849	0.0237062	0.194064	0.189128	0.148968	0.144346	0.179727	0.174839	0.188757	0.241616	0.0783748	0.0855676	0.0856994	0.163525	0.163983	0.195807	0.0317458	0.079099	0.0248005	0.0121942	0.0569167	0.118067	0.0160634	0.0948764	0	0.0930327	0.168291	0.0445323	0.110543	0.104588	0.0984216	0.0957243	21.1818	16.4465	372.716	486.113	129.866	158.258
P46777	12	4	110.65	2.01894e-08	7.83506e-08	2.53743	1	FTD	CTRLS	34590.8	60S ribosomal protein L5 OS=Homo sapiens OX=9606 GN=RPL5 PE=1 SV=3	2.46976	2.55065	1.17805	1.33106	1.64168	1.47583	1.49159	1.76089	1.31873	1.50779	2.12584	2.23423	2.05504	2.17333	1.1273	1.17567	2.34189	2.69184	3.34852	2.79388	3.25406	2.92576	2.58248	2.39476	2.61973	1.82431	1.45743	1.34094	1.63848	1.94097	1.68988	2.01991	1237.18	1769.55	2262.55	3421.21	1431.16	1618.07
P04843	26	17	186.467	0.000178455	6.25916e-05	1.53714	0.972687	CTRLS	c9orf72pos	68683.6	Dolichyl-diphosphooligosaccharide--protein glycosyltransferase subunit 1 OS=Homo sapiens OX=9606 GN=RPN1 PE=1 SV=1	1.18019	1.36966	1.44671	1.48726	2.45684	2.36542	1.76783	1.82768	1.29727	1.50334	1.893	1.83945	1.94003	1.98022	1.30361	1.22844	2.71913	2.40844	2.48931	2.78895	2.13525	2.13005	2.08579	2.60483	3.19525	1.92829	1.56055	1.91824	1.81799	1.6806	1.90847	2.0298	591.195	950.218	2778.53	3822.69	2141.8	2593.4
P13010	13	9	77.1146	0.00016641	5.92663e-05	2.15835	0.999994	FTD	c9orf72pos	83275	X-ray repair cross-complementing protein 5 OS=Homo sapiens OX=9606 GN=XRCC5 PE=1 SV=3	2.53453	2.51397	0.893752	1.00644	1.10336	0.832841	1.21938	0.949596	0.949319	1.12919	1.62249	1.65313	1.29721	1.34033	0.771534	0.749674	2.80369	1.64194	2.62791	1.73334	1.80584	2.05207	1.41861	1.87633	2.16755	1.24143	1.38947	1.43666	0.975449	0.977505	1.1933	1.25565	1269.62	1744.1	1716.53	2586.85	961.875	913.108
P18124	12	8	92.2644	6.07111e-05	2.66898e-05	1.82607	0.998344	FTD	c9orf72pos	29282.9	60S ribosomal protein L7 OS=Homo sapiens OX=9606 GN=RPL7 PE=1 SV=1	9.53432	6.73499	1.88614	1.62269	2.68538	2.81567	2.85024	2.48213	2.6243	3.50583	5.215	5.88359	4.49926	5.3993	1.86759	2.03024	9.97984	6.26918	7.46202	7.45622	8.2782	6.14652	8.44581	6.74366	9.40063	4.22902	3.73379	5.47143	4.22126	4.56881	4.4419	4.96112	4776.02	4672.5	3622.48	4170.79	2341.03	3087.04
Q13510	2	2	10.9931	3.76957e-05	1.8855e-05	5.4742	0.996105	c9orf72pos	FTD	45115.9	Acid ceramidase OS=Homo sapiens OX=9606 GN=ASAH1 PE=1 SV=5	0.00678917	0.00416469	0.462946	0.434357	0.195086	0.214566	0.295265	0.314497	0.438459	0.425215	0.085255	0.109456	0.151913	0.155699	0.223686	0.276391	0.0363245	0.0642161	0.0414718	0.0885977	0.0339321	0.0171043	0.124253	0.107598	0.0370078	0.15941	0.0646412	0.0345889	0.0723814	0.16758	0.109144	0.128577	3.40089	2.88931	889.126	1116.42	170.07	235.245
P13645;Q7Z3Z0;Q99456;Q7Z3Y9	18	6	151.991	0.000277407	8.64821e-05	2.69981	0.995233	FTD	c9orf72pos	59055.3	Keratin_ type I cytoskeletal 10 OS=Homo sapiens OX=9606 GN=KRT10 PE=1 SV=6	3.84437	2.90338	1.31293	1.24459	1.53397	1.42444	1.40306	1.56378	1.35416	1.28841	3.66323	2.94147	3.48573	2.69137	0.964732	0.868312	3.62534	2.83229	6.68804	4.61364	2.29831	2.57814	6.49105	5.27929	3.54808	1.7285	3.14881	3.70602	2.80586	2.59305	2.09632	1.84421	1925.76	2014.26	2521.59	3198.97	1337.27	1561.73
P0DP23;P0DP24;P0DP25;P27482	10	7	73.1799	0.000110968	4.32133e-05	1.77229	0.992445	FTD	c9orf72pos	16837.7	Calmodulin-1 OS=Homo sapiens OX=9606 GN=CALM1 PE=1 SV=1	3.16344	2.54397	5.12871	4.2833	7.1686	7.52576	6.48144	6.62493	4.50057	5.68839	7.55717	7.9407	9.32957	9.61093	5.07206	5.54636	13.3237	9.07282	13.4378	12.1322	8.05394	8.42536	8.3725	10.5727	15.3882	6.44538	5.25839	5.24675	6.30548	6.68627	8.31578	10.2604	1584.66	1764.91	9850.12	11009.3	6249.37	8251.08
Q96CW1	15	8	89.7142	0.000199095	6.74898e-05	2.60716	0.999994	FTD	c9orf72pos	49996.9	AP-2 complex subunit mu OS=Homo sapiens OX=9606 GN=AP2M1 PE=1 SV=2	0.949922	0.822902	0.495686	0.523518	0.925906	0.533096	0.724876	0.614356	0.470467	0.542492	0.804691	0.547368	0.744382	0.550106	0.483482	0.431121	0.857846	0.55107	1.34697	0.577014	1.03938	0.433988	0.820105	0.647957	1.06966	0.46038	0.722451	0.784956	0.648484	0.47324	0.496645	0.519906	475.844	570.9	952.006	1345.59	807.177	584.474
P62249	6	4	43.175	8.58368e-08	2.07633e-07	2.32933	1	FTD	CTRLS	16559.4	40S ribosomal protein S16 OS=Homo sapiens OX=9606 GN=RPS16 PE=1 SV=2	3.59562	4.03111	1.90778	1.92433	2.31816	2.20995	2.61305	2.33934	1.9262	2.18898	3.92883	3.42368	3.27786	3.0165	1.69078	1.6384	5.44545	3.72091	5.6583	3.53539	5.14983	3.46045	4.20001	3.8137	6.04807	2.58203	2.48461	3.05411	2.72734	2.64512	2.96945	3.09787	1801.15	2796.64	3664.05	4946.08	2020.9	2422.94
Q9NQH7	4	2	26.8894	7.64309e-05	3.2096e-05	1.86305	0.999949	FTD	CTRLS	57661	Xaa-Pro aminopeptidase 3 OS=Homo sapiens OX=9606 GN=XPNPEP3 PE=1 SV=1	1.05229	1.38615	0.517031	0.416715	0.597226	0.64084	0.754577	0.750966	0.583282	0.701229	1.10268	1.22732	1.11219	1.13294	0.615563	0.593761	1.69177	1.594	1.17725	0.990597	1.34313	1.40173	1.14534	1.13596	1.53867	0.857722	0.863443	0.905681	0.999868	0.962209	0.722272	0.982729	527.125	961.664	993.002	1071.08	520.644	702.603
O43707	41	14	337.163	2.60083e-06	2.36052e-06	2.37448	0.999171	CTRLS	c9orf72pos	105310	Alpha-actinin-4 OS=Homo sapiens OX=9606 GN=ACTN4 PE=1 SV=2	3.83822	3.4204	1.17521	1.20693	1.6004	1.67548	2.20351	2.35964	0.99196	1.07622	2.85329	3.17997	4.14577	5.06954	1.65721	1.8473	5.67763	4.2742	4.65129	4.18372	5.2296	4.48887	6.02058	6.07801	5.10827	2.82925	3.30068	3.62778	1.89074	2.13623	3.05778	3.25243	1922.68	2372.95	2257.09	3102.16	1395.18	1836.96
P50914	8	4	54.7849	5.09184e-07	7.54011e-07	2.00207	0.999995	FTD	CTRLS	23545.9	60S ribosomal protein L14 OS=Homo sapiens OX=9606 GN=RPL14 PE=1 SV=4	4.46979	4.06587	2.17319	2.07972	2.55469	2.54111	2.40438	2.55458	2.33346	2.60358	3.46383	3.106	2.53983	2.82666	1.7736	1.78791	5.01283	3.52219	5.85217	3.27739	4.44812	4.31493	4.413	4.34188	6.2928	2.82459	2.56034	3.339	3.2946	2.84751	3.0823	2.97149	2239.05	2820.75	4173.8	5345.48	2227.11	2786.01
P49189	12	3	72.1632	0.000600427	0.000162436	2.58444	0.979981	CTRLS	c9orf72pos	54714.5	4-trimethylaminobutyraldehyde dehydrogenase OS=Homo sapiens OX=9606 GN=ALDH9A1 PE=1 SV=3	0.19516	0.128194	0.0884735	0.102731	0.264872	0.170204	0.156005	0.136551	0.415435	0.433411	0.153052	0.150004	0.119611	0.100865	0.222879	0.221313	0.498725	0.518677	0.102655	0.177023	0.347015	0.26088	0.221505	0.11853	0.0179783	0.114362	0.125881	0.103117	0.2443	0.240407	0.24621	0.198915	97.7612	88.9362	169.921	264.047	230.908	186.608
P13639	37	25	296.468	0.000419108	0.000122832	1.80704	0.99375	FTD	c9orf72pos	96307.8	Elongation factor 2 OS=Homo sapiens OX=9606 GN=EEF2 PE=1 SV=4	13.5638	11.9898	4.08036	4.00639	5.1032	5.02334	5.37051	5.23816	4.22137	4.1153	9.23861	8.62374	8.67587	9.58875	3.40465	3.94017	11.0915	9.09689	14.3387	13.6658	14.1938	12.2154	10.7009	12.2359	15.187	7.41923	5.18891	6.97982	6.47886	6.26462	7.96583	8.89241	6794.52	8318.07	7836.68	10297.6	4448.82	5507.48
P08962	5	4	40.2003	5.28727e-07	7.72783e-07	3.3104	0.999845	c9orf72neg	CTRLS	26492.1	CD63 antigen OS=Homo sapiens OX=9606 GN=CD63 PE=1 SV=2	5.00713	4.60316	1.36849	1.51827	2.73243	2.47599	1.96319	2.31678	1.03508	1.00602	3.86443	4.20866	4.89151	4.68349	1.69236	1.54244	8.27583	6.87497	5.45171	4.86142	4.24434	3.02361	7.54909	7.50282	13.113	5.34754	4.62607	5.77013	4.11793	4.44005	3.81652	3.70728	2508.22	3193.51	2628.29	3902.39	2382.05	2714.62
P04264	24	14	197.708	0.000229678	7.53603e-05	2.44417	0.962437	CTRLS	c9orf72pos	66209.9	Keratin_ type II cytoskeletal 1 OS=Homo sapiens OX=9606 GN=KRT1 PE=1 SV=6	4.62626	4.20383	2.15105	1.99044	2.32726	2.52405	2.4021	2.22277	1.7946	2.27768	5.98711	6.16852	3.41797	3.6097	1.49044	1.32226	6.36247	5.00471	9.03078	7.44709	3.91693	4.04423	8.6269	8.95399	5.54812	2.84298	4.79217	6.1356	4.23595	4.37223	3.11813	3.39172	2317.43	2916.46	4131.28	5116	2028.83	2767.31
P18085	9	5	76.5829	0.000516097	0.000144485	1.77719	0.997607	FTD	c9orf72pos	20624.9	ADP-ribosylation factor 4 OS=Homo sapiens OX=9606 GN=ARF4 PE=1 SV=3	7.34666	6.16255	3.93088	3.67945	5.25192	5.12756	5.47705	4.84751	3.93257	4.57678	5.37502	5.4794	6.85859	5.60683	2.97106	2.77373	9.31959	6.437	11.7638	7.44624	7.69898	5.86155	7.73832	7.39186	10.9294	5.57533	4.17899	5.60918	4.62644	4.58851	5.81162	5.79937	3680.16	4275.35	7549.59	9457.24	4578.47	5621.74
P15880	13	10	88.671	0.000119099	4.5903e-05	1.63569	0.997514	FTD	CTRLS	31609.6	40S ribosomal protein S2 OS=Homo sapiens OX=9606 GN=RPS2 PE=1 SV=2	6.48144	5.6905	2.10823	2.06693	2.85962	2.36355	2.59633	2.76709	2.2085	2.57104	3.84434	3.87688	3.16647	3.84942	2.00247	1.83447	5.75353	4.05677	5.99414	4.46248	6.74633	5.13599	5.51939	5.00362	6.22439	3.04332	2.87256	3.61208	3.16154	3.13055	3.92598	3.73816	3246.74	3947.86	4049.03	5312.61	2492.93	2591.34
Q9BZG1	1	1	4.8147	4.47543e-08	1.25919e-07	5.25202	0.99997	c9orf72pos	CTRLS	29500.7	Ras-related protein Rab-34 OS=Homo sapiens OX=9606 GN=RAB34 PE=1 SV=1	0.132884	0.174478	0.123907	0.19356	0.292192	0.237391	0.178355	0.152686	0.117754	0.108675	0.210666	0.25528	0.213212	0.211657	0.226406	0.237452	0.1441	0.0884274	0	0.0570866	0.105245	0.221789	0.0251217	0.210315	0	0.193796	0.208266	0.201848	0.0844833	0.141945	0.220895	0.120565	66.5655	121.047	237.974	497.505	254.724	260.27
O75477	5	2	28.219	0.0940523	0.0116574	1.32843	0.451276	CTRLS	c9orf72pos	39342.3	Erlin-1 OS=Homo sapiens OX=9606 GN=ERLIN1 PE=1 SV=2	0.670063	0.592754	0.601592	0.584532	1.05692	1.05705	0.852728	0.746637	0.996968	1.09192	0.993355	0.932023	0.808244	0.825442	0.664639	0.652302	1.2126	1.13839	1.46252	1.92477	0.978535	0.923409	1.01093	0.968014	0.724935	0.799697	0.721172	0.721545	0.798278	0.838852	1.14296	1.40027	335.654	411.231	1155.41	1502.41	921.392	1158.92
Q9H0U4;Q92928;P59190;Q14964;Q15771;Q96AX2;Q9H082	11	2	85.0653	1.07874e-05	6.93739e-06	4.34711	0.998077	c9orf72pos	FTD	22342.3	Ras-related protein Rab-1B OS=Homo sapiens OX=9606 GN=RAB1B PE=1 SV=1	0.0549186	0.0307507	0.146827	0.172131	0.0906914	0.139157	0.100038	0.142803	0.119324	0.0860431	0.0217056	0.0555916	0.0279321	0.0148374	0.121087	0.103255	0.0102818	0.0329889	0	0.0549496	0.0341752	0.0465569	0.00607648	0.0312757	0	0.0520516	0.030814	0.0795725	0.0624385	0.0852345	0.0476474	0.0156419	27.5104	21.3337	281.993	442.426	79.062	152.569
P05141	12	3	82.858	0.00027168	8.49321e-05	1.89991	0.998785	FTD	c9orf72pos	33080.4	ADP/ATP translocase 2 OS=Homo sapiens OX=9606 GN=SLC25A5 PE=1 SV=7	1.20272	1.1822	0.428832	0.417882	0.341184	0.218217	0.560984	0.572108	0.54505	0.670999	0.890727	0.887103	0.787767	0.79111	0.459397	0.462889	0.922111	0.828897	0.865601	0.797589	1.17382	1.3789	0.966915	1.17152	0.933769	0.772597	1.00411	1.25997	0.640815	0.68283	0.947592	0.918441	602.478	820.165	823.608	1074.08	297.434	239.248
Q92688	6	3	54.1094	4.67029e-06	3.62487e-06	1.66811	0.999993	FTD	CTRLS	28958.8	Acidic leucine-rich nuclear phosphoprotein 32 family member B OS=Homo sapiens OX=9606 GN=ANP32B PE=1 SV=1	1.05265	1.07289	0.960696	0.859988	0.97366	0.96342	1.1284	0.900808	0.810305	0.851847	1.16202	1.21111	1.07325	1.17975	0.744784	0.717032	1.29392	1.27772	1.66826	1.42026	1.48583	1.32135	1.40376	1.23391	1.31583	0.968621	0.942986	1.1716	0.840048	0.845485	0.935407	1.05065	527.302	744.335	1845.1	2210.41	848.807	1056.27
P46782	6	5	51.7539	7.79706e-06	5.45031e-06	1.74739	0.99996	FTD	CTRLS	23047.5	40S ribosomal protein S5 OS=Homo sapiens OX=9606 GN=RPS5 PE=1 SV=4	3.16362	2.99759	1.98067	1.59699	1.94459	1.6337	2.12455	1.90986	1.80263	2.31657	2.72528	2.46899	2.53171	2.21548	2.09085	1.96162	4.13	2.9353	3.24951	1.9335	3.05735	2.89854	2.66438	2.1334	4.59794	2.3211	2.72626	2.67872	2.79937	2.46893	2.99303	2.95073	1584.75	2079.62	3804.04	4104.71	1695.23	1791.15
P12109	15	10	109.213	9.12146e-07	1.06933e-06	3.06915	0.999505	CTRLS	c9orf72pos	109670	Collagen alpha-1(VI) chain OS=Homo sapiens OX=9606 GN=COL6A1 PE=1 SV=3	6.34433	7.79023	0.942353	1.0784	1.23455	1.02777	1.33068	1.31202	1.01854	1.2147	2.21528	2.08697	3.0831	3.37389	0.935722	1.13569	5.96475	3.92136	7.69173	7.01321	3.5001	3.8349	3.5247	4.38446	1.63313	1.32005	2.31958	2.47543	1.37327	1.33196	3.08385	3.36134	3178.07	5404.58	1809.87	2771.8	1076.24	1126.82
Q9BUF5	23	6	228.772	9.34151e-05	3.76816e-05	1.67912	0.989677	CTRLS	c9orf72pos	50313.5	Tubulin beta-6 chain OS=Homo sapiens OX=9606 GN=TUBB6 PE=1 SV=1	3.56563	2.89241	1.58795	1.30563	2.14989	1.89953	2.67913	2.53483	1.7308	1.92889	2.79877	2.74916	2.70603	2.6878	1.50236	1.66077	3.35428	2.49829	3.59727	3.04078	3.6089	3.64073	3.34115	3.30234	3.35514	1.98947	1.84514	2.14179	2.30273	2.32558	3.36685	3.2213	1786.13	2006.65	3049.79	3355.86	1874.21	2082.6
Q15582	1	1	5.3617	0.0022732	0.000485449	25.1284	0.999356	FTD	c9orf72pos	75308.3	Transforming growth factor-beta-induced protein ig-h3 OS=Homo sapiens OX=9606 GN=TGFBI PE=1 SV=1	0	0.0142087	0	0.00682848	0.00503176	0.00598289	0.0117087	0.0208825	0.00908416	0.00921225	0.0052348	0.0296143	0.0223268	0.0268185	0.00658911	0.0100509	0	0	0	0	0.203593	0.215716	0.0143585	0.0566191	0	0.00838584	0.0181393	0.0420231	0.0179096	0.0339596	0.0128706	0.0471794	0	9.85751	0	17.5512	4.38654	6.55951
P11279	9	6	68.0784	0.00145835	0.000336323	1.59679	0.887567	c9orf72neg	c9orf72pos	45395.7	Lysosome-associated membrane glycoprotein 1 OS=Homo sapiens OX=9606 GN=LAMP1 PE=1 SV=3	5.55692	5.01953	2.53717	2.31792	3.85313	4.33018	3.54703	3.06382	2.45428	3.05976	4.86722	4.2362	4.69719	4.82568	2.60935	2.35853	5.68567	5.11138	7.72349	5.71243	3.567	3.54482	7.77384	8.36563	10.7979	5.73133	4.57972	6.36572	5.11094	5.02461	4.58292	5.06623	2783.62	3482.37	4872.85	5957.72	3359.04	4747.51
P62424	13	9	103.178	6.64686e-05	2.88824e-05	1.71709	0.999222	FTD	CTRLS	30166.7	60S ribosomal protein L7a OS=Homo sapiens OX=9606 GN=RPL7A PE=1 SV=2	4.40552	5.17256	1.94008	1.76755	2.01421	2.36474	2.15417	2.33432	1.93184	2.08101	2.62857	2.61489	2.11527	2.76246	1.39992	1.58492	4.30868	3.25821	4.30256	4.34085	4.27552	4.22994	3.38533	4.57777	4.93949	2.42853	2.11408	2.27275	2.38948	2.31817	2.46863	2.79833	2206.86	3588.54	3726.08	4543.1	1755.93	2592.65
P26368	5	3	29.0265	0.000136363	5.11556e-05	3.50971	0.999999	FTD	CTRLS	53843.3	Splicing factor U2AF 65 kDa subunit OS=Homo sapiens OX=9606 GN=U2AF2 PE=1 SV=4	0.320676	0.408587	0.181102	0.186376	0.112591	0.189039	0.158885	0.15092	0.160938	0.148266	0.130072	0.159583	0.252175	0.128731	0.157034	0.178506	0.0599276	0.277951	0.224476	0.173478	0.189691	0.394301	0.0983288	0.284614	0.0452558	0.188426	0.174025	0.138672	0.106251	0.0979068	0.256457	0.168636	160.636	283.463	347.821	479.04	98.1532	207.258
P16152	10	5	83.7014	5.08387e-05	2.404e-05	1.78419	0.985358	CTRLS	c9orf72pos	30660.1	Carbonyl reductase [NADPH] 1 OS=Homo sapiens OX=9606 GN=CBR1 PE=1 SV=3	3.57654	4.24081	3.13872	3.20524	3.3858	3.40049	3.21457	3.46882	2.44186	2.73246	4.65201	4.88649	3.4457	4.23037	2.73213	2.63374	7.29454	6.51728	10.0723	8.50011	4.01648	3.86542	4.73269	4.95293	5.99985	3.586	3.53926	3.75873	3.39505	3.43159	4.90665	5.07659	1791.59	2942.12	6028.18	8238.4	2951.64	3728.22
P46977	13	8	81.1907	0.00023464	7.65419e-05	1.65311	0.996223	FTD	CTRLS	81157.1	Dolichyl-diphosphooligosaccharide--protein glycosyltransferase subunit STT3A OS=Homo sapiens OX=9606 GN=STT3A PE=1 SV=2	3.19897	2.52215	1.58193	1.46508	2.33722	2.6266	2.08946	1.76503	1.15985	1.24548	2.61162	3.01658	2.48459	3.17889	1.25938	1.34978	3.98848	3.03831	4.49503	4.71111	3.06881	2.52896	3.33602	3.15995	4.21529	2.46543	1.47849	2.13361	2.10226	2.18329	2.50345	2.76058	1602.46	1749.78	3038.22	3765.69	2037.52	2879.75
Q04695	6	1	49.0872	6.05399e-06	4.39568e-06	2.50112	0.996533	CTRLS	c9orf72pos	48390.9	Keratin_ type I cytoskeletal 17 OS=Homo sapiens OX=9606 GN=KRT17 PE=1 SV=2	1.86755	1.36766	0.0863028	0.0752197	0.464697	0.407948	0.455815	0.342741	0.829741	1.01715	2.25238	1.35523	1.36338	1.41731	0.926156	0.997366	2.69472	1.9324	1.75212	1.89127	1.92326	1.5377	1.82333	1.07909	2.15598	1.0034	1.57162	2.75718	1.29882	1.461	1.70847	1.51372	935.513	948.836	165.752	193.336	405.109	447.265
P35221	17	12	95.6309	0.00777534	0.0013609	1.67164	0.993032	FTD	CTRLS	100756	Catenin alpha-1 OS=Homo sapiens OX=9606 GN=CTNNA1 PE=1 SV=1	0.362876	0.45901	0.476228	0.382185	0.504592	0.408033	0.564149	0.579775	0.600386	0.608175	0.377689	0.479801	0.391667	0.322961	0.379761	0.356912	0.383746	0.488241	0.376843	0.683681	0.466582	0.469224	0.451285	0.437321	0.822281	0.49292	0.375039	0.367631	0.507482	0.480316	0.623621	0.582486	181.775	318.445	914.636	982.326	439.888	447.358
Q9GZV4	3	1	20.2019	8.58505e-05	3.50066e-05	2.69557	0.994262	FTD	c9orf72pos	17135.4	Eukaryotic translation initiation factor 5A-2 OS=Homo sapiens OX=9606 GN=EIF5A2 PE=1 SV=3	2.67559	3.088	2.09744	2.2854	2.83582	1.85326	1.66315	1.37985	1.36152	1.98008	2.67166	2.84701	2.87109	2.03769	3.3838	3.18286	8.4786	6.39853	5.13768	3.36266	5.07739	2.90746	2.88814	2.46632	6.51167	1.67162	3.4837	3.49186	2.74929	2.3569	2.96824	3.69582	1340.28	2142.35	4028.31	5874.14	2472.19	2031.88
O94808	6	1	32.8477	1.68295e-07	3.44369e-07	3.02046	1	FTD	CTRLS	77729.1	Glutamine--fructose-6-phosphate aminotransferase [isomerizing] 2 OS=Homo sapiens OX=9606 GN=GFPT2 PE=1 SV=3	1.05245	1.21688	0.502267	0.484256	0.494165	0.618863	0.513039	0.512376	0.608846	0.548089	0.758752	0.829999	0.78442	0.748267	0.322939	0.356573	1.36249	1.08077	1.02652	1.0538	0.990142	1.01985	0.76295	1.01623	0.720541	0.730809	0.521272	0.722894	0.708659	0.690989	0.562066	0.785674	527.205	844.225	964.646	1244.68	430.798	678.508
P55145	7	2	38.2256	0.000890291	0.000226687	1.49107	0.906919	c9orf72neg	c9orf72pos	21156.4	Mesencephalic astrocyte-derived neurotrophic factor OS=Homo sapiens OX=9606 GN=MANF PE=1 SV=3	0.349188	0.536857	0.391873	0.349249	0.542508	0.518236	0.572026	0.597516	0.457525	0.500916	0.650936	0.636961	0.559222	0.6399	0.390559	0.398054	0.782619	0.800418	0.870387	0.876192	0.642897	0.900387	0.757023	0.837618	1.15916	0.588035	0.702683	0.953619	0.588343	0.50463	0.559588	0.541451	174.919	372.452	752.625	897.67	472.942	568.182
P36578	17	12	126.525	1.38739e-06	1.50135e-06	1.97482	0.999971	FTD	CTRLS	47982.5	60S ribosomal protein L4 OS=Homo sapiens OX=9606 GN=RPL4 PE=1 SV=5	5.62942	5.11206	2.11621	1.82725	2.66875	2.7702	2.59572	2.63395	2.09003	2.26607	3.23545	3.33562	2.93205	3.06157	1.46861	1.59246	5.51861	3.96526	5.23427	5.31042	5.43503	5.59749	3.93854	5.14256	6.3778	2.98127	2.72655	3.12134	2.74423	2.62663	3.07061	3.68851	2819.94	3546.56	4064.37	4696.57	2326.54	3037.19
P29692	13	7	88.9368	1.53176e-07	3.19237e-07	2.27237	0.999902	CTRLS	c9orf72pos	31235.9	Elongation factor 1-delta OS=Homo sapiens OX=9606 GN=EEF1D PE=1 SV=5	3.57503	3.06765	1.2141	1.19919	1.46909	1.51832	1.70143	1.54461	1.76243	2.11608	2.35569	2.77686	2.51002	2.59093	1.06712	1.17178	5.07923	3.50999	6.0233	4.18371	3.7544	3.90921	2.95805	2.82893	2.32833	1.57118	2.30922	2.66375	2.19584	2.30138	2.42266	2.628	1790.84	2128.22	2331.77	3082.26	1280.71	1664.65
Q02878	9	6	72.0045	0.00015873	5.73951e-05	1.69153	0.998648	FTD	c9orf72pos	32785	60S ribosomal protein L6 OS=Homo sapiens OX=9606 GN=RPL6 PE=1 SV=3	7.74685	6.64436	2.66522	2.61191	4.44044	4.07227	3.55444	3.49029	2.99834	3.82999	4.36381	4.83585	3.67421	4.04117	1.97766	2.07892	6.47351	5.17772	9.14628	5.49662	7.27092	6.78127	6.31439	5.56696	9.39169	4.34813	3.5333	4.72465	4.17418	4.12111	4.12776	4.74446	3880.63	4609.62	5118.78	6713.36	3871.04	4464.75
P11940;Q5JQF8	24	2	152.844	2.19617e-07	3.9865e-07	1.97346	1	FTD	CTRLS	70899.1	Polyadenylate-binding protein 1 OS=Homo sapiens OX=9606 GN=PABPC1 PE=1 SV=2	0.986291	0.899627	0.447493	0.435911	0.579041	0.538687	0.592407	0.573347	0.44922	0.558163	0.728993	0.74339	0.599816	0.754689	0.401517	0.390871	0.607991	0.659345	0.728761	0.801766	0.991266	0.914957	0.86561	0.988816	0.850826	0.657667	0.513323	0.693916	0.666634	0.641773	0.691293	0.680158	494.062	624.129	859.447	1120.42	504.79	590.605
Q92734	1	1	5.8859	0.00155539	0.000350795	3.04612	0.90257	c9orf72pos	FTD	43505	Protein TFG OS=Homo sapiens OX=9606 GN=TFG PE=1 SV=2	0	0	0.265325	0.161939	0.125234	0.110787	0.225382	0.281634	0.258805	0.242421	0.10182	0.088508	0.0838841	0.10762	0.167823	0.201969	0	0.0773049	0	0.00591613	0	0.0489096	0	0.00903544	0	0.087881	0.0789924	0.0226775	0.0888838	0.148481	0.114	0.124434	0	0	509.579	416.23	109.175	121.465
P41250	21	14	140.898	0.00334105	0.000659668	1.71194	0.995594	FTD	c9orf72pos	83907.1	Glycine--tRNA ligase OS=Homo sapiens OX=9606 GN=GARS1 PE=1 SV=3	3.9302	3.38692	2.43436	1.95461	3.44974	3.12721	2.86502	2.47912	2.54188	3.07738	3.1405	2.59717	2.51719	2.46393	1.49122	1.44779	4.07597	2.62876	4.00855	4.40917	3.78728	3.08364	4.03031	3.74311	4.45127	2.72174	2.0662	2.71001	2.45132	2.3113	2.75921	2.95706	1968.75	2349.72	4675.38	5023.91	3007.38	3428.6
P63092;Q5JWF2	10	3	55.9394	0.0910761	0.0113828	1.76824	0.450255	c9orf72neg	c9orf72pos	46120.9	Guanine nucleotide-binding protein G(s) subunit alpha isoforms short OS=Homo sapiens OX=9606 GN=GNAS PE=1 SV=1	0.0600261	0.046751	0.0711773	0.127524	0.0893707	0.0855169	0.0948447	0.0703076	0.33767	0.315078	0.56186	0.151415	0.393204	0.188756	0.423986	0.421483	0.702563	0.42113	0.17958	0.193884	0.453659	0.319672	0.363325	0.043392	0.257574	0.309473	0.550115	0.758058	0.355925	0.359627	0.494436	0.318496	30.0689	32.4342	136.702	327.773	77.9107	93.7588
P40939	25	19	163.462	3.29256e-05	1.67671e-05	1.69363	0.997581	FTD	c9orf72pos	83741.2	Trifunctional enzyme subunit alpha_ mitochondrial OS=Homo sapiens OX=9606 GN=HADHA PE=1 SV=2	3.40893	2.94038	2.42723	2.07203	3.86634	3.4851	2.86287	2.53624	2.05261	2.22548	3.66484	3.60699	3.25929	4.04144	1.8944	1.88202	4.13299	3.52799	4.74403	4.56807	3.93272	3.42708	3.98739	4.50746	6.51298	3.05545	3.0736	3.6665	2.79582	2.67003	3.17108	3.55346	1707.63	2039.93	4661.7	5325.7	3370.56	3820.98
P60709;P63261;Q9BYX7	30	6	384.038	1.59785e-05	9.51461e-06	1.99839	0.996312	CTRLS	c9orf72pos	42079	Actin_ cytoplasmic 1 OS=Homo sapiens OX=9606 GN=ACTB PE=1 SV=1	61.414	45.871	52.734	47.483	70.5325	58.031	58.2106	53.5581	38.5727	42.5252	52.5303	41.7444	57.9813	60.071	34.8641	35.7317	119.033	76.7267	117.878	66.4698	81.7834	63.0992	88.3973	74.0504	176.79	45.1141	54.923	66.4612	54.7627	47.2854	59.8423	58.7586	30764.1	31823.6	101280	122045	61488.1	63623.9
P09493	18	4	179.147	9.47452e-06	6.34694e-06	2.96342	0.999984	FTD	CTRLS	32765.6	Tropomyosin alpha-1 chain OS=Homo sapiens OX=9606 GN=TPM1 PE=1 SV=2	3.28507	2.87684	3.29907	2.77875	6.00871	5.44583	5.61896	4.98345	3.29431	3.71005	3.78999	3.38344	4.09283	3.96429	2.45633	2.62126	4.96048	3.54894	4.58216	3.99266	6.88805	5.69744	9.16714	8.05689	10.5434	4.41978	1.89472	2.62885	3.93658	3.62167	4.71738	4.8931	1645.59	1995.85	6336.14	7142.18	5238.21	5970.68
O94979	22	16	126.003	0.0221451	0.00339084	1.4414	0.730702	CTRLS	c9orf72pos	133984	Protein transport protein Sec31A OS=Homo sapiens OX=9606 GN=SEC31A PE=1 SV=3	1.66269	1.68128	1.3352	1.18618	1.861	1.73579	1.67896	1.65456	0.965377	1.38134	1.72519	1.84412	1.66377	2.07827	1.06173	1.19809	2.47552	1.91854	2.95624	2.94889	1.75686	1.99538	1.92039	2.38643	2.69523	1.51271	1.36543	1.72563	1.61368	1.47831	1.68805	1.68249	832.892	1166.41	2564.36	3048.81	1622.37	1903.08
Q70UQ0	15	7	84.7744	0.00204154	0.000441846	1.68634	0.860529	c9orf72neg	c9orf72pos	39423.1	Inhibitor of nuclear factor kappa-B kinase-interacting protein OS=Homo sapiens OX=9606 GN=IKBIP PE=1 SV=1	1.13004	1.04653	0.458017	0.395543	0.562701	0.550658	0.561212	0.423445	0.455504	0.56253	0.581917	0.547112	0.684846	0.485136	0.475466	0.428378	0.966431	0.799929	2.12019	1.22591	1.19997	0.997176	1.45697	1.12509	0.879872	0.683052	0.646283	0.929271	0.757335	0.607957	0.63621	0.733968	566.072	726.046	879.66	1016.66	490.546	603.729
Q07812	6	5	39.4126	0.00352988	0.00069089	1.63049	0.846325	CTRLS	c9orf72pos	21298.5	Apoptosis regulator BAX OS=Homo sapiens OX=9606 GN=BAX PE=1 SV=1	0.386703	0.447194	0.286765	0.26164	0.354772	0.314315	0.308277	0.378603	0.346056	0.3687	0.452952	0.296256	0.605063	0.404121	0.43282	0.354948	0.437312	0.425513	0.379479	0.394018	0.320669	0.547339	0.632867	0.343507	0.458473	0.442189	0.57789	0.528018	0.405692	0.382592	0.376959	0.308126	193.711	310.247	550.755	672.49	309.28	344.608
Q04446	14	11	87.9979	0.0154784	0.00248146	1.44455	0.712547	c9orf72pos	c9orf72neg	80930.3	1_4-alpha-glucan-branching enzyme OS=Homo sapiens OX=9606 GN=GBE1 PE=1 SV=3	1.25642	1.25333	1.85948	1.52403	2.44543	1.98918	2.58209	1.91197	1.47613	1.8367	1.44686	1.66063	1.59702	1.25359	0.943859	0.948017	1.40836	0.993855	1.16194	1.09158	0.893334	0.820472	1.11276	1.1608	0.472327	1.11765	1.35409	1.10023	1.44168	1.31187	1.30482	1.24239	629.38	869.513	3571.29	3917.2	2131.85	2180.89
Q96AG4	11	8	75.6953	0.00215005	0.000461779	1.5255	0.967892	FTD	c9orf72pos	35329.7	Leucine-rich repeat-containing protein 59 OS=Homo sapiens OX=9606 GN=LRRC59 PE=1 SV=1	4.10386	4.11243	2.27552	1.94368	3.17832	3.80196	3.25314	3.07441	2.39522	2.8199	3.50469	4.07182	3.62279	4.35614	1.60535	1.85371	5.57283	4.29851	7.03302	5.53966	4.9809	4.21787	4.90063	4.70015	7.11775	3.32913	2.38171	3.02746	3.36322	3.38227	3.2167	3.89653	2055.74	2853.05	4370.32	4995.81	2770.76	4168.39
P61353	6	6	40.2967	3.39723e-05	1.72222e-05	2.06713	0.999817	FTD	CTRLS	15797.8	60S ribosomal protein L27 OS=Homo sapiens OX=9606 GN=RPL27 PE=1 SV=2	4.82325	4.5594	1.90013	1.74998	1.8035	2.1764	2.12786	2.44196	2.13183	2.16399	2.86216	2.71157	2.86751	2.77971	1.37525	1.60027	4.70736	2.91367	6.14651	3.64707	4.10573	3.44715	3.0228	3.82517	4.98486	2.50601	2.37603	2.13678	2.10306	2.43716	2.66772	2.91977	2416.11	3163.15	3649.37	4497.94	1572.24	2386.16
Q15365;P57723	10	6	74.7297	5.37808e-05	2.48058e-05	1.5555	0.990092	FTD	c9orf72pos	38011.1	Poly(rC)-binding protein 1 OS=Homo sapiens OX=9606 GN=PCBP1 PE=1 SV=2	7.77291	6.82143	2.32023	1.9785	3.04795	3.1869	3.2149	2.84701	2.04917	2.29818	5.07547	5.151	5.75565	5.71273	2.39897	2.71273	7.63936	6.12042	6.70896	6.40422	6.82022	6.16121	6.34049	6.9428	7.6131	4.1552	4.23142	5.23606	4.24868	4.67844	5.03346	5.22546	3893.68	4732.46	4456.19	5085.32	2657.11	3494.05
P46776	4	3	30.1411	2.00011e-08	7.83506e-08	2.55984	1	FTD	CTRLS	16675.5	60S ribosomal protein L27a OS=Homo sapiens OX=9606 GN=RPL27A PE=1 SV=2	8.37035	8.41548	2.97086	3.1797	4.20633	3.98242	4.34838	4.13483	3.16568	3.87763	5.20984	4.85652	3.94795	4.18646	2.50875	2.49518	8.31763	5.89999	8.56606	8.58766	7.38931	7.58772	6.12489	7.82112	8.1611	4.38796	4.05729	5.17006	3.8156	3.65043	4.96103	4.7115	4192.96	5838.36	5705.78	8172.74	3666.95	4366.24
P08123	25	17	171.504	0.000165887	5.92663e-05	1.74808	0.992888	CTRLS	c9orf72pos	129827	Collagen alpha-2(I) chain OS=Homo sapiens OX=9606 GN=COL1A2 PE=1 SV=7	1.12181	1.23106	1.0352	0.925664	1.00972	1.1081	1.49007	1.52427	1.62784	2.01693	1.41119	1.42022	1.13106	1.14946	1.04868	0.963156	1.07408	0.933903	2.08248	1.92596	1.47508	1.49293	1.07433	1.28054	1.28095	1.36131	0.500651	0.505081	1.26724	1.37334	1.76086	1.66511	561.948	854.065	1988.18	2379.22	880.242	1214.9
Q9Y3U8	4	4	32.1644	2.77359e-08	9.75459e-08	2.1458	1	FTD	CTRLS	12310.8	60S ribosomal protein L36 OS=Homo sapiens OX=9606 GN=RPL36 PE=1 SV=3	2.44969	2.34182	1.34487	1.24786	2.10877	2.04427	1.85907	1.88965	1.31238	1.43463	1.92935	2.16515	1.95765	1.95744	1.12915	1.14894	2.442	2.08552	2.69312	2.81296	2.61343	2.41804	2.27484	2.83271	2.36737	1.89232	1.67205	2.04686	1.82718	1.83799	2.1192	2.06868	1227.12	1624.67	2582.94	3207.37	1838.36	2241.29
Q14697	25	20	170.174	0.000224004	7.41471e-05	1.84515	0.998417	FTD	c9orf72pos	107330	Neutral alpha-glucosidase AB OS=Homo sapiens OX=9606 GN=GANAB PE=1 SV=3	3.21009	3.2369	0.96768	0.987008	1.64187	1.55219	1.26915	1.43952	1.51234	1.66634	2.42509	2.23886	2.67267	3.01133	1.07253	1.18036	4.08115	3.01395	5.20528	4.86096	3.23462	2.56628	3.34597	3.02187	2.84491	1.50171	2.04638	2.29659	1.8372	1.89288	2.3309	2.75173	1608.03	2245.65	1858.51	2536.89	1431.34	1701.79
P06733	28	20	318.449	0.000215298	7.21479e-05	1.85626	0.991502	FTD	c9orf72pos	47511.2	Alpha-enolase OS=Homo sapiens OX=9606 GN=ENO1 PE=1 SV=2	33.3892	29.008	16.5742	15.4916	27.684	26.2828	29.9815	28.6567	14.6737	17.1272	31.5199	30.4716	27.5765	31.8488	12.3331	11.5543	51.7832	36.7447	67.9121	57.8013	41.2067	36.3986	38.047	35.4726	74.2431	27.1354	20.5348	27.2188	21.809	22.4557	27.0645	28.0872	16725.7	20124.7	31832.1	39817.8	24134.1	28815.9
O00154	1	1	5.8511	5.98196e-05	2.6401e-05	7.21854	0.997041	CTRLS	FTD	42480.4	Cytosolic acyl coenzyme A thioester hydrolase OS=Homo sapiens OX=9606 GN=ACOT7 PE=1 SV=3	0.0293848	0.0355566	0.0419556	0.0320817	0.0630993	0.0147917	0.0331897	0.0175197	0.0688839	0.0638854	0.0480858	0.0296154	0.094711	0.0806193	0.131615	0.16173	0.0557905	0.0187637	0	0.00909969	0.0771975	0.0729982	0.0409465	0.0557856	0.026895	0.110989	0.0642082	0.125074	0.0787814	0.0763252	0.092482	0.0876887	14.7197	24.6679	80.5793	82.4592	55.0081	16.2173
P78371	17	13	102.95	0.000644102	0.000172466	2.23284	0.998596	FTD	c9orf72pos	57830.5	T-complex protein 1 subunit beta OS=Homo sapiens OX=9606 GN=CCT2 PE=1 SV=4	5.47921	5.61138	2.19734	1.91198	4.65704	2.90806	3.72682	3.52851	1.93279	2.39746	4.46197	4.36098	6.60742	4.881	1.94929	2.12186	8.18657	6.04707	9.7575	6.31787	6.99021	3.89453	6.71024	5.61231	8.89582	3.32039	4.23202	4.61235	2.94679	2.97056	4.09795	4.36134	2744.7	3892.98	4220.18	4914.34	4059.86	3188.33
Q15257	2	1	11.4554	0.0411225	0.00571988	1.37508	0.651244	CTRLS	c9orf72pos	41123.8	Serine/threonine-protein phosphatase 2A activator OS=Homo sapiens OX=9606 GN=PTPA PE=1 SV=3	0.631121	0.613653	0.470015	0.4736	0.385767	0.509414	0.371061	0.329875	0.52725	0.410833	0.362756	0.577637	0.615081	0.400236	0.346722	0.367298	0.54467	0.7211	0.406446	0.461286	0.397688	0.614536	0.340983	0.553541	0.394958	0.717731	0.562092	0.557559	0.557597	0.422437	0.888744	0.62095	316.147	425.73	902.703	1217.29	336.3	558.511
P29218	3	2	14.6313	0.000144199	5.30873e-05	3.01364	0.963306	c9orf72pos	c9orf72neg	30588.1	Inositol monophosphatase 1 OS=Homo sapiens OX=9606 GN=IMPA1 PE=1 SV=1	0.0137153	0.0229116	0.060378	0.0680497	0.0743744	0.0618273	0.05471	0.102208	0.077106	0.0996088	0.0210646	0.0125023	0.0221084	0.0356369	0.0436814	0.0353554	0.00958598	0.00355852	0.013858	0.0384355	0.00142804	0.0156541	0.000309931	0.0141083	0	0.012565	0.0162834	0.00830642	0.0291885	0.0163169	0.056527	0.0310725	6.87039	15.8953	115.961	174.907	64.8374	67.786
O75874	6	5	44.3724	0.00204095	0.000441846	2.31856	0.994947	FTD	c9orf72pos	46944.5	Isocitrate dehydrogenase [NADP] cytoplasmic OS=Homo sapiens OX=9606 GN=IDH1 PE=1 SV=2	0.850515	0.771365	0.222321	0.179263	0.084311	0.0679727	0.369685	0.330025	0.145202	0.238502	0.684892	0.63286	0.604874	0.529429	0.398582	0.394913	0.88167	0.859653	0.768658	0.382945	0.353677	0.413726	0.494245	0.599627	0.482254	0.722029	0.903708	1.04934	0.488121	0.540389	0.66436	0.655245	426.048	535.145	426.987	460.757	73.4998	74.5237
Q00341	32	18	178.385	0.00849537	0.0014664	1.4314	0.801878	FTD	c9orf72pos	142083	Vigilin OS=Homo sapiens OX=9606 GN=HDLBP PE=1 SV=2	1.72058	1.86419	1.15334	1.11286	1.14017	1.12194	1.21375	1.08559	0.761476	0.889733	1.41472	1.5632	1.18819	1.46739	0.898033	0.921674	2.28032	1.81316	2.12381	2.63709	1.66381	2.03266	1.81231	2.31339	1.91601	1.25125	1.47474	1.69474	1.21943	0.959259	1.4304	1.27513	861.892	1293.31	2215.09	2860.38	993.97	1230.07
P63244	13	11	101.936	5.1353e-05	2.40808e-05	1.8038	0.999322	FTD	CTRLS	35533	Receptor of activated protein C kinase 1 OS=Homo sapiens OX=9606 GN=RACK1 PE=1 SV=3	10.9185	9.56524	4.08246	3.58591	4.96839	5.6125	5.59033	5.19059	3.70661	4.34588	6.905	7.0849	6.85127	7.00006	3.01045	3.44991	11.3139	8.71388	11.9531	10.7404	9.89388	8.45434	9.27774	9.13837	10.6923	5.66232	5.02899	6.88565	5.79287	5.49598	6.5222	7.73207	5469.38	6636.02	7840.71	9216.81	4331.29	6153.41
Q15323;Q14525;O76009;O76011;Q14532;Q92764;Q6A162	8	4	49.2621	7.81588e-05	3.24583e-05	1.8149	0.980333	CTRLS	c9orf72pos	48662.8	Keratin_ type I cuticular Ha1 OS=Homo sapiens OX=9606 GN=KRT31 PE=1 SV=3	2.41816	2.29743	1.0093	1.22039	1.81604	1.65438	1.56262	1.2622	1.00616	1.00363	2.1646	1.86032	1.89168	1.96264	1.26056	1.29368	3.04681	2.23054	3.41825	2.78002	2.11176	1.89713	4.79729	3.27443	3.30666	1.4994	1.47469	1.91575	1.75068	1.44067	2.38237	2.54398	1211.33	1593.87	1938.45	3136.76	1583.17	1813.82
Q01518	15	14	146.553	0.00140574	0.000326871	1.51585	0.968037	FTD	c9orf72pos	52357.8	Adenylyl cyclase-associated protein 1 OS=Homo sapiens OX=9606 GN=CAP1 PE=1 SV=5	7.68969	5.73905	3.71177	3.23365	5.74565	5.16497	5.20013	5.43656	4.32833	4.63616	6.26194	5.73363	6.49321	6.38237	3.38365	3.47629	10.7291	7.01433	7.62617	7.32762	7.48946	5.92908	9.92685	8.77592	11.4615	5.50104	4.27818	5.30493	5.22898	4.92963	6.28139	6.00742	3851.99	3981.55	7128.77	8311.42	5008.89	5662.76
P39023	12	7	73.6055	3.86432e-07	6.12535e-07	2.07554	0.999994	FTD	CTRLS	46394.1	60S ribosomal protein L3 OS=Homo sapiens OX=9606 GN=RPL3 PE=1 SV=2	3.0715	3.26612	1.28133	1.19327	1.6868	1.76378	1.63285	1.40667	1.34961	1.65396	2.59002	2.44444	1.99489	1.58593	1.14683	1.0817	2.8125	2.41021	3.60215	2.88256	3.45172	3.07409	3.08074	2.76215	2.50911	2.20281	1.62001	1.9647	2.07136	1.77353	1.7373	1.79461	1538.6	2265.92	2460.91	3067.06	1470.5	1933.77
Q9Y3B8	8	6	48.1758	0.00100598	0.000248826	1.92969	0.941367	CTRLS	FTD	27060.9	Oligoribonuclease_ mitochondrial OS=Homo sapiens OX=9606 GN=REXO2 PE=1 SV=3	0.375619	0.361634	1.27917	1.42379	0.774403	0.488862	0.575355	0.55047	0.825801	0.552316	0.381598	0.342119	0.622134	0.583808	1.13797	1.11342	0.784537	0.900999	0.162715	0.286086	0.665352	0.593611	0.365622	0.300453	1.12446	0.631034	1.23855	0.733485	0.781326	0.781519	0.705148	0.690326	188.159	250.889	2456.74	3659.54	675.101	535.977
P51571	5	3	30.2023	0.00110893	0.00026667	1.43285	0.921336	CTRLS	c9orf72pos	19169.7	Translocon-associated protein subunit delta OS=Homo sapiens OX=9606 GN=SSR4 PE=1 SV=1	0.695725	0.789177	0.935121	0.838223	1.14725	1.3111	1.06418	1.16139	0.783956	0.918121	1.23973	1.14577	0.926978	1.05876	0.734527	0.774966	1.46145	1.54586	1.06087	1.48153	1.14039	1.09633	1.01334	1.10969	1.77821	1.1444	0.95944	0.888837	1.15474	1.07808	1.026	1.19641	348.51	547.502	1795.98	2154.47	1000.14	1437.46
Q00169	2	1	11.2619	5.94192e-06	4.34233e-06	3.26102	0.996836	c9orf72pos	CTRLS	32034.5	Phosphatidylinositol transfer protein alpha isoform OS=Homo sapiens OX=9606 GN=PITPNA PE=1 SV=2	0.0289656	0.0524725	0.0668498	0.0588472	0.084113	0.06217	0.0632632	0.0680229	0.0545733	0.0735088	0.0106986	0.0599964	0.0671333	0.0414337	0.0670823	0.0292864	0	0.0290558	0.0156485	0.0084105	0.0301509	0.0183734	0.0292012	0.00302841	0	0.0603514	0.0176012	0.0407097	0.0429565	0.0484469	0.0330081	0.0511757	14.5098	36.4035	128.391	151.254	73.3271	68.1618
P68104;Q5VTE0	18	9	194.432	0.000137375	5.13637e-05	1.9991	0.991824	FTD	c9orf72pos	50483.1	Elongation factor 1-alpha 1 OS=Homo sapiens OX=9606 GN=EEF1A1 PE=1 SV=1	63.6441	49.1183	15.7925	13.5907	28.7187	22.2094	25.0931	23.892	16.467	19.3622	35.4803	34.702	37.8524	38.6007	13.6495	12.5538	67.9819	44.4182	81.0152	54.6495	57.7114	44.2745	59.5851	57.5437	88.7955	23.9296	25.3817	32.4796	27.0028	25.2979	32.8155	32.7052	31881.2	34076.5	30330.8	34932	25036.1	24349.9
P07737	12	10	142.234	0.000238174	7.74701e-05	1.62228	0.974652	FTD	c9orf72pos	15225.3	Profilin-1 OS=Homo sapiens OX=9606 GN=PFN1 PE=1 SV=2	29.3186	27.9644	14.5998	13.4863	23.7815	19.8521	18.2815	14.837	13.3955	17.0474	22.4375	19.0799	19.3301	21.4583	15.1918	14.1226	47.8646	28.3174	40.889	34.7629	27.0596	21.4087	30.9363	34.7282	74.7722	18.4872	21.8235	26.6565	21.1636	16.904	23.9942	21.5788	14686.5	19400.7	28040.1	34663.7	20732	21765.3
P68363;P68366;Q9H853	21	1	284.784	0.000580648	0.000159774	1.68422	0.98131	FTD	c9orf72pos	50836	Tubulin alpha-1B chain OS=Homo sapiens OX=9606 GN=TUBA1B PE=1 SV=1	27.4695	28.8329	23.398	21.5141	25.6123	26.3891	28.9696	28.1958	15.8667	18.5195	32.2309	33.1495	33.084	34.4165	17.2315	17.8541	52.5935	42.5204	53.7024	30.7899	36.6558	36.2394	31.7267	34.5183	89.9682	25.732	21.6427	23.5808	26.6121	24.9519	31.1382	36.0857	13760.3	20003.2	44937.8	55297.4	22328	28932.4
O75915	7	3	40.5575	0.00477055	0.000891843	1.41794	0.905666	FTD	c9orf72pos	21614.8	PRA1 family protein 3 OS=Homo sapiens OX=9606 GN=ARL6IP5 PE=1 SV=1	2.78082	3.12286	1.48927	1.45066	1.66353	1.92218	1.54951	1.5279	1.46525	1.52199	2.14344	2.53515	1.67909	1.95727	1.26529	1.3144	2.00536	2.20085	2.91605	2.99631	2.31622	2.50632	2.26716	3.19357	2.06534	1.95089	1.83671	1.68796	1.59841	1.90994	2.10013	2.5376	1393	2166.53	2860.27	3728.62	1450.22	2107.44
P07384	19	11	113.803	0.000908819	0.000229912	1.61828	0.93283	c9orf72neg	c9orf72pos	82517.5	Calpain-1 catalytic subunit OS=Homo sapiens OX=9606 GN=CAPN1 PE=1 SV=1	6.79543	6.52672	3.76447	3.42384	6.91241	6.82776	4.74589	4.93345	2.89488	3.22092	7.80074	7.28788	7.59843	8.56854	3.8374	3.80503	11.4978	7.84063	12.536	11.7601	8.78624	7.29053	9.92612	11.4998	16.9646	6.23096	6.31139	7.51535	5.80972	5.51588	7.21133	7.23913	3404.03	4528.01	7229.98	8800.25	6026.03	7485.8
P62906	8	6	55.4135	4.74657e-06	3.63395e-06	1.7256	0.999798	FTD	CTRLS	25002.4	60S ribosomal protein L10a OS=Homo sapiens OX=9606 GN=RPL10A PE=1 SV=2	3.58138	2.95928	1.60589	1.43494	2.35491	2.25683	1.88299	1.66677	1.6084	1.70128	2.20168	2.10051	1.74117	1.60534	1.6409	1.46405	2.95279	2.227	3.10453	2.46055	3.75588	2.59137	3.13505	2.63371	4.24073	2.53559	1.99734	2.00617	1.8302	1.96574	2.13371	1.98763	1794.02	2053.04	3084.25	3688.21	2052.94	2474.34
P61769	2	1	10.5634	2.71023e-06	2.44013e-06	8.73681	0.998418	c9orf72pos	CTRLS	13828.6	Beta-2-microglobulin OS=Homo sapiens OX=9606 GN=B2M PE=1 SV=1	0.314796	0.127023	0.259409	0.494583	0.399665	0.880303	0.34126	0.388589	0.422086	0.468279	0.465183	0.577192	0.616498	0.41618	0.40699	0.340005	0.111963	0.204117	0.0109565	0.0935797	0.118102	0.15303	0.0353654	0.44643	0	0.50632	0.77441	0.019164	0.620278	0.463592	0.379377	0.413344	157.691	88.124	498.216	1271.22	348.416	965.145
Q9Y281	11	4	79.8641	9.90494e-06	6.42921e-06	2.1722	0.998162	FTD	c9orf72pos	18850.7	Cofilin-2 OS=Homo sapiens OX=9606 GN=CFL2 PE=1 SV=1	6.34439	6.04696	0.82587	0.845576	1.9142	1.62246	1.52452	1.25402	1.67015	2.07718	4.11899	3.98962	4.34048	4.5109	1.11135	1.12253	8.09676	5.53959	8.8139	5.89444	6.2023	4.75563	5.97454	5.75445	3.62663	1.47314	3.84543	4.18813	3.36063	2.96478	3.80113	3.74884	3178.09	4195.17	1586.15	2173.37	1668.74	1778.82
Q969H8	4	3	26.9704	5.01487e-07	7.52515e-07	2.16562	0.999669	CTRLS	c9orf72pos	18909.3	Myeloid-derived growth factor OS=Homo sapiens OX=9606 GN=MYDGF PE=1 SV=1	1.96897	1.9343	1.48981	1.68174	2.14482	2.48081	1.94708	2.03502	0.991286	1.00918	1.87936	2.31448	2.29529	2.25151	1.22635	1.32075	3.51283	3.49441	3.77771	3.7558	1.88887	2.14249	2.10081	2.60978	2.72408	2.29257	1.47206	1.6145	1.71025	1.82718	2.31983	2.7172	986.315	1341.95	2861.31	4322.57	1869.79	2719.91
Q15029	15	8	83.0107	0.000192373	6.62084e-05	1.7196	0.98425	FTD	c9orf72pos	110405	116 kDa U5 small nuclear ribonucleoprotein component OS=Homo sapiens OX=9606 GN=EFTUD2 PE=1 SV=1	11.9348	10.731	3.84461	4.62004	6.66327	6.57939	6.2823	6.26947	3.77081	3.91906	7.81705	8.17782	9.9038	10.8183	4.32042	4.7068	12.4481	9.12398	17.1572	12.6512	11.69	9.32811	13.7776	12.4055	20.7954	7.85087	6.85925	7.99218	6.15876	7.46252	7.33095	9.07966	5978.5	7444.79	7383.9	11874.8	5808.83	7213.5
P50395	23	12	188.21	6.17598e-06	4.45551e-06	1.69392	0.998789	CTRLS	c9orf72pos	51119.6	Rab GDP dissociation inhibitor beta OS=Homo sapiens OX=9606 GN=GDI2 PE=1 SV=2	2.86019	2.63561	1.95615	2.03203	2.87778	2.56463	2.35358	2.32328	1.61307	2.08259	3.53795	2.80962	2.72497	2.4948	1.66663	1.60605	4.75355	3.90938	4.96701	3.49218	2.79142	2.96925	2.94342	2.86689	4.77973	2.5894	2.21249	3.24101	2.45407	2.02283	3.17003	2.64986	1432.75	1828.49	3756.95	5222.9	2508.76	2811.8
P14618	38	29	388.214	0.000258199	8.24949e-05	1.73604	0.973756	FTD	c9orf72pos	58507.3	Pyruvate kinase PKM OS=Homo sapiens OX=9606 GN=PKM PE=1 SV=4	51.0525	48.1445	20.7998	18.3996	34.6657	33.813	28.6373	27.0567	15.2218	17.1322	38.8498	37.108	41.9018	48.9248	16.1263	17.7108	78.9509	53.1584	85.9608	70.2322	50.74	44.583	60.4666	67.2165	108.818	35.3087	31.6789	39.9309	29.1802	26.6848	35.2419	38.5772	25573.7	33400.9	39947.8	47292.1	30220.5	37071.8
Q04917;P31947	19	10	164.247	8.83865e-06	6.06539e-06	1.81734	0.999831	FTD	CTRLS	28389.9	14-3-3 protein eta OS=Homo sapiens OX=9606 GN=YWHAH PE=1 SV=4	1.86697	1.64384	0.869815	0.769104	1.2983	1.09007	1.24582	1.20012	1.13782	1.29863	1.78164	1.56604	1.74806	1.70595	0.791182	0.731671	2.35257	1.83758	3.08406	2.20134	2.09261	1.77823	2.41693	2.2582	2.07168	1.29629	1.3003	1.34749	1.12552	1.17441	1.64961	1.65955	935.222	1140.44	1670.55	1976.82	1131.82	1195.13
P13164;Q01628;Q01629	1	1	8.0687	2.30165e-05	1.25137e-05	3.88856	0.996711	c9orf72neg	CTRLS	14135.6	Interferon-induced transmembrane protein 1 OS=Homo sapiens OX=9606 GN=IFITM1 PE=1 SV=3	0.956526	0.805801	0.282107	0.236199	0.341468	0.433854	0.340316	0.446062	0.679406	0.570685	1.50093	1.10382	0.747403	0.811764	0.432251	0.408285	5.59396	3.6456	2.9095	2.7462	1.18057	1.15712	1.68193	1.13702	0.935147	0.813408	1.54911	1.7971	0.787987	0.691854	1.17908	0.998662	479.152	559.036	541.81	607.099	297.682	475.668
P12268	7	4	37.3111	2.9912e-05	1.55133e-05	2.29871	0.999933	FTD	CTRLS	56261.3	Inosine-5'-monophosphate dehydrogenase 2 OS=Homo sapiens OX=9606 GN=IMPDH2 PE=1 SV=2	0.260957	0.361778	0.321524	0.561962	0.49705	0.399348	0.504094	0.407788	0.427839	0.382216	0.455406	0.415367	0.297708	0.27139	0.281246	0.315704	0.172899	0.352263	0.224312	0.120798	0.557678	0.40424	0.206224	0.332688	0.178967	0.335099	0.298281	0.276988	0.352932	0.24456	0.267833	0.411642	130.721	250.989	617.513	1444.4	433.313	437.836
Q9BRL6;Q01130	3	1	20.1411	0.000596861	0.000161861	1.76669	0.991496	FTD	CTRLS	32401.6	Serine/arginine-rich splicing factor 8 OS=Homo sapiens OX=9606 GN=SRSF8 PE=1 SV=1	3.57093	1.66099	1.20409	1.14569	1.37346	1.83846	1.60704	1.42483	0.707737	1.33024	1.92136	1.92269	1.18464	1.83943	1.07676	0.690565	2.75858	1.9838	2.01032	3.56589	2.2384	2.17181	2.85427	2.49515	2.13219	1.90072	1.15011	2.11161	1.18258	1.30137	1.84878	1.87311	1788.78	1152.34	2312.55	2944.76	1197.34	2015.64
P62937;Q9Y536;A0A075B759;A0A075B767;A0A0B4J2A2;F5H284;P0DN26;P0DN37	12	12	147.43	0.00154137	0.000349737	1.64581	0.958012	c9orf72neg	c9orf72pos	18240.6	Peptidyl-prolyl cis-trans isomerase A OS=Homo sapiens OX=9606 GN=PPIA PE=1 SV=2	34.1635	33.6693	19.4372	18.6993	30.2414	32.0007	27.833	25.7788	15.553	18.8445	36.4433	35.6527	39.0219	43.5978	17.3345	17.3922	65.2649	44.5382	76.2269	57.4919	41.3746	38.8441	50.1199	54.7441	97.9183	28.9711	26.9935	29.6473	25.1567	24.6478	33.7056	37.8301	17113.5	23358.6	37330.8	48062.6	26363.6	35084.9
P50991	18	10	112.264	1.53716e-06	1.61678e-06	2.07782	0.999965	FTD	CTRLS	58437.6	T-complex protein 1 subunit delta OS=Homo sapiens OX=9606 GN=CCT4 PE=1 SV=4	2.10441	2.25871	0.94302	0.98017	1.57948	1.46442	1.60343	1.60444	1.12768	1.2148	2.17165	1.82203	1.69035	1.88235	0.97251	1.05574	2.70447	2.55976	2.72592	3.26907	2.40785	2.22255	2.38251	2.41116	1.95346	1.64184	1.58171	1.77979	1.42384	1.47766	1.55925	1.74376	1054.16	1567.01	1811.15	2519.32	1376.94	1605.56
Q16658	15	8	102.711	9.3482e-06	6.29982e-06	2.11545	0.998859	FTD	c9orf72pos	55157.3	Fascin OS=Homo sapiens OX=9606 GN=FSCN1 PE=1 SV=3	4.15096	3.38309	1.01008	0.888785	1.48099	1.16864	2.02598	1.881	0.62071	0.668011	3.29963	2.89758	2.92565	2.78055	1.09461	1.04981	5.47868	3.54704	4.88565	4.09887	4.20571	3.3606	3.16766	2.94402	3.27179	1.7239	2.47028	2.69358	1.90261	1.61994	2.67032	2.60761	2079.34	2347.06	1939.94	2284.43	1291.08	1281.27
P17655	15	13	94.6528	0.00388726	0.000751688	1.62644	0.964464	FTD	c9orf72pos	80850.9	Calpain-2 catalytic subunit OS=Homo sapiens OX=9606 GN=CAPN2 PE=1 SV=6	2.71339	3.17798	1.2792	1.1507	2.5806	2.79094	1.96786	1.83799	1.1592	1.15696	2.33263	2.26518	2.12196	2.55101	1.02866	1.23911	4.06994	3.2622	3.31997	3.00275	2.95729	2.21843	4.12922	4.16117	4.81971	2.30758	1.43374	1.54455	1.82093	2.02671	2.01811	2.63056	1359.22	2204.77	2456.8	2957.64	2249.69	3059.92
P05198	13	10	78.9439	0.0340489	0.00491276	1.49912	0.894611	FTD	c9orf72pos	36397.4	Eukaryotic translation initiation factor 2 subunit 1 OS=Homo sapiens OX=9606 GN=EIF2S1 PE=1 SV=3	0.810161	0.61792	0.439064	0.408567	0.63313	0.406916	0.647592	0.630276	0.57153	0.691834	0.754025	0.593868	0.623231	0.455548	0.416131	0.387303	0.592968	0.647892	0.806377	0.836115	0.951682	0.699788	0.910298	0.58717	0.392308	0.579824	0.534024	0.678254	0.474881	0.428351	0.606856	0.511793	405.834	428.691	843.259	1050.13	551.943	446.134
E9PAV3;Q13765	11	6	74.3429	0.000435975	0.000126458	1.56017	0.998819	FTD	c9orf72pos	206106	Nascent polypeptide-associated complex subunit alpha_ muscle-specific form OS=Homo sapiens OX=9606 GN=NACA PE=1 SV=1	2.3682	2.40634	1.19112	1.17949	1.952	1.56219	1.7416	1.78208	1.23002	1.17366	2.40026	2.1025	2.33225	2.34135	1.40455	1.41137	2.04908	1.78011	1.90763	2.08179	3.14844	2.659	3.24202	2.9376	3.3801	1.74844	1.9433	2.01022	1.99769	1.90297	2.21068	2.13745	1186.3	1669.43	2287.64	3031.63	1701.69	1712.75
P55072	29	26	243.516	0.00146336	0.000336482	1.54687	0.978258	FTD	c9orf72pos	90006.3	Transitional endoplasmic reticulum ATPase OS=Homo sapiens OX=9606 GN=VCP PE=1 SV=4	9.39464	7.84609	4.13567	3.17301	6.02502	4.96892	4.97496	3.95678	4.73919	5.34052	6.96779	5.24375	6.0192	5.8428	3.53531	3.61243	8.50331	7.77236	7.42299	7.24429	7.53019	8.28747	8.2989	8.43378	13.0699	5.50259	5.04991	5.72908	5.16361	5.41501	6.3507	6.2327	4706.05	5443.33	7942.91	8155.54	5252.43	5447.81
P12110	21	13	133.389	0.000511281	0.000144485	1.78245	0.924406	c9orf72neg	c9orf72pos	109777	Collagen alpha-2(VI) chain OS=Homo sapiens OX=9606 GN=COL6A2 PE=1 SV=4	2.60154	2.78346	0.637256	0.656748	1.8318	1.73631	1.36761	1.14879	0.904673	1.25067	2.5198	2.65227	1.56157	1.83962	1.33788	1.54396	5.46039	3.82048	3.56864	4.02027	2.05454	1.76119	2.8702	3.00182	4.32595	2.34195	2.17071	2.81126	1.99081	1.86991	2.33032	2.61178	1303.19	1931.06	1223.9	1688.03	1596.91	1903.65
Q8NC51	5	2	27.0567	1.62261e-05	9.56088e-06	2.46822	0.99965	FTD	CTRLS	45022.5	Plasminogen activator inhibitor 1 RNA-binding protein OS=Homo sapiens OX=9606 GN=SERBP1 PE=1 SV=2	1.08446	1.03419	0.484216	0.513192	0.444875	0.764176	0.688748	0.532574	0.521215	0.512241	0.725687	1.24232	0.798593	0.822872	0.582615	0.527568	1.06605	1.27241	1.47785	1.4992	1.79111	1.50407	1.09011	1.00148	0.290417	0.996855	0.63241	0.869835	0.754006	0.964061	0.715604	1.07427	543.237	717.486	929.978	1319.05	387.829	837.825
P35237	10	5	56.9926	3.48265e-06	2.89317e-06	2.65505	0.998872	CTRLS	c9orf72neg	42964.2	Serpin B6 OS=Homo sapiens OX=9606 GN=SERPINB6 PE=1 SV=3	0.873722	0.863282	0.968113	0.835679	0.637163	0.654312	0.650893	0.621858	0.771305	0.692648	0.902722	0.954164	0.900363	0.960017	2.14415	1.55587	1.30204	1.30464	0.658353	0.814399	0.817952	0.92196	0.634422	0.723931	0.870766	1.00441	0.974283	1.19613	0.664418	0.668764	0.891555	0.988482	437.673	598.914	1859.34	2147.93	555.46	717.373
Q9NP72	4	3	26.4705	3.06782e-06	2.67338e-06	2.30244	0.99989	FTD	CTRLS	23262.2	Ras-related protein Rab-18 OS=Homo sapiens OX=9606 GN=RAB18 PE=1 SV=1	6.61532	5.34631	2.50518	2.26477	3.53124	4.07985	3.81388	3.58981	2.0566	2.14778	4.84181	5.60518	5.0154	5.44759	2.04916	2.23396	8.23105	6.59072	9.49174	8.68177	5.74482	5.30091	6.1928	6.30204	6.22233	4.46725	2.78725	3.38105	3.54024	4.12093	4.39633	5.34574	3313.81	3709.07	4811.4	5821.11	3078.43	4473.05
O43776	12	9	80.381	0.000650945	0.000173599	1.49018	0.999419	FTD	c9orf72pos	63798.4	Asparagine--tRNA ligase_ cytoplasmic OS=Homo sapiens OX=9606 GN=NARS1 PE=1 SV=1	0.827818	0.689331	0.74805	0.757877	0.938159	0.817921	0.8877	0.839428	1.05052	1.06206	0.946489	0.827038	0.872838	0.759741	0.654635	0.659225	0.74643	0.94659	0.776332	1.00283	1.0865	1.11666	1.09491	1.19073	0.606513	0.846022	0.645337	0.803284	0.799218	0.785203	1.10579	0.909569	414.678	478.233	1436.69	1947.96	817.859	896.75
Q15102	2	1	12.0695	0.00254899	0.000527335	4.9716	0.99962	FTD	c9orf72pos	25848.3	Platelet-activating factor acetylhydrolase IB subunit gamma OS=Homo sapiens OX=9606 GN=PAFAH1B3 PE=1 SV=1	0.238582	0.296668	0.00432892	0.00569643	0.0205945	0.00506256	0.0177311	0	0.00209404	0.00761202	0.0387343	0.121435	0.0074398	0	0.0684788	0.0420389	0.188378	0.074206	0.0793378	0	0.124503	0.20197	0.0908624	0.135856	0.00779968	0.108043	0.0698845	0.28301	0.0347596	0.0510473	0.114906	0.111887	119.513	205.818	8.31406	14.6415	17.9536	5.55048
P27824	17	14	121.71	0.000290506	8.98196e-05	1.64978	0.997909	FTD	CTRLS	68024.6	Calnexin OS=Homo sapiens OX=9606 GN=CANX PE=1 SV=2	3.81649	4.15205	2.4966	2.43132	3.99268	3.67567	3.09046	3.21817	2.55897	3.23683	4.17673	4.61435	5.36738	5.7523	2.09252	2.19497	6.8448	5.56655	8.69505	5.065	3.74295	5.05282	4.20166	5.95551	5.4189	3.34147	3.5943	3.3567	4.54243	4.40742	4.23806	4.18915	1911.79	2880.54	4794.93	6249.18	3480.7	4029.92
Q15366	8	3	59.9834	0.000260219	8.24949e-05	1.84808	0.995532	FTD	c9orf72pos	38979.4	Poly(rC)-binding protein 2 OS=Homo sapiens OX=9606 GN=PCBP2 PE=1 SV=1	4.25861	4.50401	1.17474	1.18107	1.43826	1.25729	1.51355	1.52104	1.31878	1.48057	2.87711	2.71181	2.88791	3.14902	1.09727	1.16988	4.08735	2.96867	4.59366	3.28554	3.5811	3.96065	2.80923	3.75765	3.71555	1.85392	1.80099	2.2026	2.04371	1.99125	2.43355	2.95881	2133.26	3124.72	2256.18	3035.7	1253.83	1378.47
P14314	14	12	105.042	0.00244325	0.000511096	1.66509	0.985175	FTD	c9orf72pos	60395	Glucosidase 2 subunit beta OS=Homo sapiens OX=9606 GN=PRKCSH PE=1 SV=2	3.64405	3.18484	2.02488	2.28011	3.09974	2.87124	2.68621	2.46767	1.69619	1.7164	3.0983	3.01513	3.48315	3.99086	1.5116	1.6159	4.61986	3.42954	6.55066	5.79043	3.95325	3.27928	3.8937	3.43648	4.72616	2.83963	2.41172	2.86041	2.17928	2.55035	2.6935	3.09731	1825.41	2209.53	3888.95	5860.53	2702.26	3147.96
P28072	3	2	18.3451	0.068002	0.00884753	1.34156	0.492084	CTRLS	c9orf72pos	25585.9	Proteasome subunit beta type-6 OS=Homo sapiens OX=9606 GN=PSMB6 PE=1 SV=4	0.793289	0.672784	0.396815	0.441951	0.430548	0.489434	0.557801	0.536141	0.258611	0.237753	0.602885	0.376305	0.58522	0.586114	0.302339	0.358661	0.786323	0.712524	0.691912	0.917248	0.56609	0.613136	0.821749	0.676121	0.646898	0.452672	0.507778	0.591268	0.525391	0.409921	0.499805	0.692072	397.382	466.753	762.116	1135.94	375.338	536.605
O75683	4	2	19.9487	3.82683e-09	2.53342e-08	4.0051	1	FTD	CTRLS	41564.5	Surfeit locus protein 6 OS=Homo sapiens OX=9606 GN=SURF6 PE=1 SV=3	2.93615	1.31229	0.659404	0.564102	1.15738	1.20719	0.786755	0.776235	0.550359	0.981241	1.99229	1.85035	1.55595	2.03218	0.890337	0.708111	2.86237	2.08595	1.57419	2.61507	1.95471	1.6544	2.62263	1.96789	2.67563	1.49512	1.41606	2.16949	1.3166	1.31074	1.81135	1.77347	1470.81	910.42	1266.44	1449.9	1008.97	1323.53
Q12904	6	1	31.2622	5.64826e-06	4.18203e-06	2.3915	0.999587	c9orf72neg	CTRLS	34637.9	Aminoacyl tRNA synthase complex-interacting multifunctional protein 1 OS=Homo sapiens OX=9606 GN=AIMP1 PE=1 SV=2	1.34948	0.894068	0.954951	1.13394	2.03779	1.97406	1.80848	1.55529	1.05891	1.67275	2.53015	2.48605	2.62965	3.06396	0.901463	0.876177	3.86543	2.26076	4.98031	4.77557	3.51467	2.28077	4.405	3.27001	6.09156	1.98095	1.81475	3.01053	1.59764	1.45951	2.44464	2.51908	675.994	620.272	1834.06	2914.55	1776.48	2164.31
P40925	14	7	100.797	0.000120403	4.59837e-05	1.64424	0.983516	CTRLS	c9orf72pos	36654.3	Malate dehydrogenase_ cytoplasmic OS=Homo sapiens OX=9606 GN=MDH1 PE=1 SV=4	5.82432	5.9334	3.53068	3.42522	3.63155	4.20322	3.92478	3.98224	2.33541	2.27874	5.13431	4.93132	5.66703	6.17635	2.44062	2.92552	6.85645	6.54238	8.51415	6.3803	5.41111	5.54846	6.0636	7.69839	7.95019	4.29126	3.38964	4.55072	4.8378	4.39709	4.93431	4.76815	2917.57	4116.38	6780.97	8803.8	3165.87	4608.31
P53618	21	13	126.23	0.107698	0.0131318	1.38334	0.854516	FTD	c9orf72pos	108283	Coatomer subunit beta OS=Homo sapiens OX=9606 GN=COPB1 PE=1 SV=3	0.794747	0.727815	0.543037	0.632973	0.682186	0.728784	0.753029	0.546491	0.5397	0.692438	0.665547	0.698334	0.817356	0.852699	0.616235	0.648175	0.76641	0.88439	0.824319	0.968549	0.728481	0.858381	0.746116	0.605163	0.328241	0.823095	0.661167	0.580378	0.756021	0.83516	0.719629	0.693151	398.112	504.932	1042.95	1626.92	594.709	799.022
P25788	8	5	48.995	0.0318375	0.00468988	1.29612	0.666202	CTRLS	c9orf72pos	28661.4	Proteasome subunit alpha type-3 OS=Homo sapiens OX=9606 GN=PSMA3 PE=1 SV=2	1.51972	1.48085	1.18324	1.27965	1.44472	1.56812	1.58007	1.42243	0.95452	0.99194	1.52357	1.61493	1.29833	1.32918	0.995545	0.928994	1.85225	1.92757	2.10807	2.61583	1.64794	1.49224	1.65333	1.53181	1.31395	1.47621	1.26168	1.47338	1.14519	1.43829	1.30466	1.50272	761.273	1027.36	2272.51	3289.07	1259.46	1719.25
P63285	26	12	223.986	4.57396e-06	3.59827e-06	2.31063	0.998416	CTRLS	c9orf72pos	95756.3	Chaperone protein ClpB OS=Escherichia coli O157:H7 OX=83334 GN=clpB PE=3 SV=1	79.6065	72.1618	31.6642	29.9698	61.6493	62.0611	52.7806	49.946	35.9107	42.175	79.2469	76.6796	118.473	142.835	20.3854	21.2568	141.306	99.4434	171.526	144.042	94.4769	82.8039	103.827	124.273	139.093	46.9875	85.9442	114.816	48.1735	47.4672	69.5889	77.6541	39877.3	50063.3	60813.7	77031.1	53744	68042.4
Q9BYX4	5	3	31.6079	0.00300399	0.000606959	1.57981	0.966232	FTD	CTRLS	118001	Interferon-induced helicase C domain-containing protein 1 OS=Homo sapiens OX=9606 GN=IFIH1 PE=1 SV=3	0.535288	0.592861	0.212308	0.219857	0.273045	0.33256	0.328281	0.346721	0.199104	0.217731	0.371397	0.447962	0.515291	0.425589	0.314042	0.314266	0.505553	0.443265	0.449668	0.297709	0.494514	0.498729	0.548576	0.81145	0.487582	0.506131	0.44185	0.453332	0.33835	0.333145	0.343055	0.35154	268.142	411.306	407.755	565.096	238.032	364.612
P35527	15	13	104.85	0.00108252	0.000262061	2.18765	0.927244	CTRLS	c9orf72pos	62292.5	Keratin_ type I cytoskeletal 9 OS=Homo sapiens OX=9606 GN=KRT9 PE=1 SV=3	1.94758	1.83951	2.26587	2.17061	1.63328	1.55287	1.64228	1.92996	1.45492	1.93875	2.5403	2.40797	1.89015	2.0245	1.16349	1.16789	2.68415	2.46055	4.16868	3.73659	2.23062	1.98149	3.4315	3.52351	1.06399	1.60269	2.18072	2.46638	1.96989	1.88882	1.82159	1.95549	975.601	1276.19	4351.8	5579.08	1423.84	1702.53
P61086	4	4	22.9689	3.69363e-07	5.94887e-07	8.88219	1	FTD	CTRLS	22520.7	Ubiquitin-conjugating enzyme E2 K OS=Homo sapiens OX=9606 GN=UBE2K PE=1 SV=3	0.0481081	0.0458956	0.243403	0.211128	0.203156	0.165388	0.297034	0.390928	0.214817	0.233802	0.605431	0.610285	0.39209	0.462921	0.382634	0.384431	0.0592149	0.207849	0.0263989	0.113478	0.372602	0.531869	0.27026	0.460125	0.0671653	0.466	0.356809	0.434721	0.393968	0.486206	0.566259	0.666476	24.0988	31.8407	467.476	542.66	177.105	181.328
P62826	8	6	67.0527	0.000791624	0.000205279	1.70158	0.974419	FTD	c9orf72pos	24594.2	GTP-binding nuclear protein Ran OS=Homo sapiens OX=9606 GN=RAN PE=1 SV=3	11.2482	10.4973	3.39691	3.58088	5.56721	5.0657	5.09435	5.08979	3.6047	4.10714	6.93469	7.03593	7.45007	7.94643	3.07297	2.94515	13.0742	9.31045	18.2519	12.0443	11.6882	10.2804	10.2749	9.50259	12.2245	5.16253	5.6743	6.60764	5.06603	5.46661	7.16832	7.58047	5634.56	7282.68	6524.04	9203.9	4853.32	5553.92
P07237	29	20	257.806	7.78675e-05	3.24583e-05	1.9298	0.987382	CTRLS	c9orf72pos	57515.6	Protein disulfide-isomerase OS=Homo sapiens OX=9606 GN=P4HB PE=1 SV=3	5.50219	5.56947	7.38565	6.96563	13.2393	11.7501	10.4162	10.0352	5.55307	6.54578	9.1762	8.81034	9.48802	10.0666	5.74036	5.83992	18.8285	13.5157	23.0845	19.2385	10.1543	9.34469	13.0235	12.9691	21.7097	9.21203	7.16169	9.17779	7.24395	7.18061	10.5715	11.2504	2756.21	3863.9	14184.8	17903.7	11541.6	12882.6
Q8NBS9	15	14	104.846	0.00110264	0.000265725	1.44576	0.918398	CTRLS	c9orf72pos	48313.2	Thioredoxin domain-containing protein 5 OS=Homo sapiens OX=9606 GN=TXNDC5 PE=1 SV=2	4.31507	4.37725	3.38894	3.22003	4.98649	5.02327	4.4196	3.89114	3.17424	3.68159	3.9409	4.40924	4.12096	4.91032	2.59354	2.81996	6.9453	4.74513	6.41561	6.57618	5.76795	4.25172	6.77242	6.08004	8.09267	4.29508	3.46829	4.68609	3.61538	3.89119	4.38546	4.81949	2161.55	3036.78	6508.73	8276.4	4347.07	5507.4
Q12907	15	7	84.1007	0.000170838	6.04608e-05	1.73201	0.999234	FTD	CTRLS	40570.9	Vesicular integral-membrane protein VIP36 OS=Homo sapiens OX=9606 GN=LMAN2 PE=1 SV=1	1.87977	1.88373	0.859794	0.827708	1.34094	1.32072	1.08231	1.10136	0.716773	0.748336	1.3106	1.49005	1.67712	1.36	0.59777	0.621613	1.84818	1.72321	2.65141	2.22704	1.61883	1.66337	1.86331	2.2882	1.22712	1.35081	1.23412	1.16689	1.12181	1.05889	1.41871	1.50872	941.631	1306.86	1651.31	2127.45	1168.99	1448.01
P40429;Q6NVV1	11	7	73.3594	3.50603e-06	2.89317e-06	2.15317	0.999955	FTD	CTRLS	23634.3	60S ribosomal protein L13a OS=Homo sapiens OX=9606 GN=RPL13A PE=1 SV=2	3.98619	3.34603	1.57456	1.65419	2.37111	2.52143	2.60669	2.44281	1.82299	2.19977	2.73222	2.74034	2.07333	2.50917	1.16462	1.05581	4.16338	3.0249	4.53145	4.55377	3.89248	3.65064	3.953	3.43579	4.61269	1.89708	2.19661	2.86241	2.27899	1.94601	2.25636	2.33967	1996.8	2321.35	3024.08	4251.74	2067.06	2764.44
P51149;Q2WGJ9;Q9HC10	14	8	110.712	0.00199719	0.000433916	1.70735	0.984627	FTD	c9orf72pos	23774.9	Ras-related protein Rab-7a OS=Homo sapiens OX=9606 GN=RAB7A PE=1 SV=1	4.4148	4.9359	1.8306	1.68222	2.58516	2.08765	2.87471	2.79695	1.43654	1.80163	4.36431	3.92282	3.89435	3.65692	2.07033	2.00144	4.85718	3.75394	3.53083	2.462	4.11899	3.15349	4.76571	4.80493	6.35936	3.4152	3.58484	4.1441	4.48494	3.82447	3.51517	3.56381	2211.5	3424.35	3515.82	4323.78	2253.66	2288.85
P06865	8	4	52.4113	9.82737e-06	6.42921e-06	5.1201	0.994557	c9orf72pos	CTRLS	61159.1	Beta-hexosaminidase subunit alpha OS=Homo sapiens OX=9606 GN=HEXA PE=1 SV=2	0.0635727	0.0823475	0.673389	0.668665	0.534571	0.493633	0.832202	0.801604	0.218989	0.287307	0.202652	0.188497	0.203393	0.178389	0.244058	0.229186	0.168681	0.14772	0.10639	0.105546	0.0812442	0.0858061	0.163855	0.20526	0.0572636	0.135375	0.138584	0.136068	0.15789	0.145888	0.220008	0.171553	31.8454	57.1298	1293.3	1718.66	466.023	541.208
P42677;Q71UM5	3	3	20.4611	8.47593e-05	3.48139e-05	1.80506	0.999211	FTD	CTRLS	9803.3	40S ribosomal protein S27 OS=Homo sapiens OX=9606 GN=RPS27 PE=1 SV=3	3.66178	4.47847	1.77258	1.80337	2.60919	2.86138	2.62459	2.77656	1.98275	2.09974	3.48251	3.64241	3.87082	4.79956	1.74758	1.98366	4.65722	3.92055	5.99482	5.10072	5.07158	4.90177	4.76446	5.46827	4.78472	3.36332	2.32963	2.84514	2.23715	2.40274	3.30612	3.3147	1834.29	3107	3404.39	4635.19	2274.61	3137.15
Q96D15	8	6	50.676	9.13494e-06	6.23072e-06	2.47671	0.995735	CTRLS	c9orf72pos	37493	Reticulocalbin-3 OS=Homo sapiens OX=9606 GN=RCN3 PE=1 SV=1	0.290318	0.358745	0.854999	0.842441	1.24906	1.16644	1.11721	1.05635	0.496761	0.43832	0.967766	0.576966	1.37251	1.0967	0.957155	1.00658	2.13194	1.84148	3.03742	2.30923	1.24378	1.05823	1.24984	1.1179	2.04959	1.20667	1.01509	0.863669	0.981672	0.732913	1.43522	1.20471	145.429	248.884	1642.1	2165.31	1088.89	1278.86
P48444	13	9	78.476	0.00480944	0.000897623	1.50781	0.993071	FTD	c9orf72pos	57666.7	Coatomer subunit delta OS=Homo sapiens OX=9606 GN=ARCN1 PE=1 SV=1	1.34463	1.38388	0.91479	0.788154	1.13367	0.993133	1.07272	1.18714	0.647753	0.822432	1.21381	1.1566	1.35733	1.17892	0.636758	0.640835	1.33763	1.54611	1.13751	1.53562	1.62227	1.38846	1.50615	1.48677	0.872249	1.09764	0.737189	1.10983	1.08158	0.941306	1.18834	1.27558	673.564	960.087	1756.93	2025.78	988.297	1088.85
P39656	9	7	56.4378	0.000867034	0.000221266	1.51363	0.943639	FTD	c9orf72pos	50972	Dolichyl-diphosphooligosaccharide--protein glycosyltransferase 48 kDa subunit OS=Homo sapiens OX=9606 GN=DDOST PE=1 SV=4	2.73936	2.78588	1.68939	1.74817	2.30316	2.20707	1.86278	1.68743	1.38749	1.51805	1.95194	2.15045	1.79634	2.04087	1.18939	1.17206	4.09164	3.09545	5.42835	3.60302	2.48365	2.30692	2.98694	2.83801	4.15594	1.66117	2.04648	2.80118	1.92086	1.81369	1.98844	2.17128	1372.22	1932.74	3244.62	4493.29	2007.83	2419.78
P52597	10	5	61.8982	7.06939e-07	9.24879e-07	2.17822	0.999967	FTD	CTRLS	46014.1	Heterogeneous nuclear ribonucleoprotein F OS=Homo sapiens OX=9606 GN=HNRNPF PE=1 SV=3	0.529882	0.556471	0.190252	0.177081	0.19646	0.199001	0.298202	0.294021	0.244099	0.306671	0.48669	0.739231	0.377621	0.465453	0.355346	0.315475	0.503819	0.470143	0.447089	0.719163	0.504259	0.650664	0.630479	0.74243	0.426849	0.570525	0.56445	0.551288	0.410515	0.572273	0.438285	0.562745	265.434	386.059	365.394	455.149	171.268	218.18
P35968;Q9UBE8	14	6	76.776	0.000255524	8.19298e-05	1.96953	0.983251	FTD	c9orf72pos	153409	Vascular endothelial growth factor receptor 2 OS=Homo sapiens OX=9606 GN=KDR PE=1 SV=2	10.2233	11.3446	1.36619	1.77654	3.17438	3.70131	3.04421	2.42576	3.31624	3.29878	5.04734	4.96373	6.16885	6.14205	1.89055	1.98445	10.5344	7.55859	16.1017	7.87736	11.1071	7.98635	10.9615	9.58775	7.09211	3.04262	4.91409	4.34431	4.93902	4.24329	5.61764	4.43372	5121.13	7870.48	2623.87	4566.21	2767.33	4058.04
O00231	10	6	59.7484	0.000584887	0.000159822	1.53838	0.992749	FTD	c9orf72pos	47749	26S proteasome non-ATPase regulatory subunit 11 OS=Homo sapiens OX=9606 GN=PSMD11 PE=1 SV=3	0.529965	0.325004	0.258582	0.337585	0.293296	0.267552	0.295319	0.383961	0.260843	0.379585	0.385893	0.403474	0.340856	0.398419	0.265765	0.266572	0.361367	0.524485	0.449109	0.483251	0.455537	0.366962	0.543534	0.460444	0.235634	0.443967	0.324227	0.430573	0.318845	0.427575	0.41163	0.366009	265.475	225.476	496.628	867.69	255.687	293.338
P26599;O95758;Q9UKA9	6	5	35.8211	0.00802123	0.00139958	1.49547	0.918812	FTD	c9orf72pos	57392.5	Polypyrimidine tract-binding protein 1 OS=Homo sapiens OX=9606 GN=PTBP1 PE=1 SV=1	1.3028	0.861129	0.602398	0.464401	0.706806	0.522466	0.639769	0.816595	0.633278	0.699424	0.994178	1.0764	0.6931	0.798149	0.447677	0.513833	1.30473	0.707364	0.910964	1.12764	0.801394	1.17135	0.962943	1.19401	0.983488	0.705547	0.756594	1.04368	0.769564	0.773421	0.925732	1.09535	652.613	597.42	1156.96	1193.64	616.172	572.82
P50990	28	17	177.269	0.000452568	0.000130264	1.73847	0.984489	FTD	c9orf72pos	60191	T-complex protein 1 subunit theta OS=Homo sapiens OX=9606 GN=CCT8 PE=1 SV=4	2.93733	2.82551	1.27282	1.29908	1.52827	1.43687	1.6142	1.36512	1.83201	2.04337	2.49119	2.26978	3.66154	3.97473	1.07663	1.19576	5.19628	3.48886	4.56293	3.79253	3.26525	2.87595	3.41312	2.99609	3.12527	1.48976	2.58105	2.59872	1.95916	1.93551	2.25011	2.39047	1471.39	1960.24	2444.56	3339	1332.3	1575.35
P30086	8	8	77.0907	0.000482878	0.000137581	1.61662	0.938121	CTRLS	c9orf72pos	21170.9	Phosphatidylethanolamine-binding protein 1 OS=Homo sapiens OX=9606 GN=PEBP1 PE=1 SV=3	3.08939	3.21018	3.15541	3.68746	4.20758	4.56113	3.97707	3.40697	1.76078	1.7583	3.5451	3.38333	3.98737	4.81857	2.48192	2.54335	6.7331	5.33809	5.33231	5.15085	4.6037	4.08877	5.29095	6.2246	6.99568	3.47056	3.48147	3.73827	3.30305	3.20654	4.43564	4.70277	1547.57	2227.11	6060.22	9477.84	3668.04	5000.72
O43242	16	9	93.8866	1.31756e-05	8.16138e-06	2.36035	1	FTD	CTRLS	61091.7	26S proteasome non-ATPase regulatory subunit 3 OS=Homo sapiens OX=9606 GN=PSMD3 PE=1 SV=2	0.475148	0.34789	0.840007	0.719429	1.23121	0.976381	1.11104	1.1273	0.540749	0.551524	0.906064	1.12216	1.01038	0.875863	0.80187	0.866637	0.526558	0.713224	0.371328	0.50009	0.969621	0.876707	1.18062	1.0035	1.11768	1.06423	1.04894	0.994208	0.892776	1.02884	0.945157	1.1931	238.016	241.354	1613.3	1849.14	1073.33	1070.48
P48643	19	9	112.228	1.70239e-06	1.72605e-06	2.32968	0.999997	FTD	CTRLS	60127.4	T-complex protein 1 subunit epsilon OS=Homo sapiens OX=9606 GN=CCT5 PE=1 SV=1	1.74804	1.69878	0.801077	0.692393	1.01961	1.34174	1.07097	0.953921	0.875336	0.874197	1.21147	1.47361	1.39512	1.66287	0.623609	0.791931	2.05373	1.31535	2.58641	1.69146	2.2113	1.63376	1.98666	1.55708	2.14387	1.14028	1.14614	1.23081	1.07108	1.01293	1.27006	1.0653	875.644	1178.55	1538.54	1779.65	888.863	1471.06
P13647	14	3	85.519	0.000771425	0.000200968	18.6867	0.965194	CTRLS	FTD	62606.6	Keratin_ type II cytoskeletal 5 OS=Homo sapiens OX=9606 GN=KRT5 PE=1 SV=3	0	0.00378402	0.096641	0.106168	0.00985083	0.0533893	0.0284564	0.0704575	0.0781733	0.0616362	0.00913801	0.014282	0	0.0026088	0.0836079	0.09982	0	0.00505511	0	0	0.00543848	0.00494997	0	0	0	0.0154285	0.0269965	0.0165232	0.00646082	0.00833861	0.0102901	0.013728	0	2.62521	185.607	272.882	8.58766	58.5348
P40227	13	7	77.1652	0.000737593	0.000193048	1.70015	0.998017	FTD	c9orf72pos	58480.5	T-complex protein 1 subunit zeta OS=Homo sapiens OX=9606 GN=CCT6A PE=1 SV=3	2.80213	2.04635	1.17486	1.03928	1.67118	1.40017	1.61156	1.68105	1.10199	1.17673	1.86	1.79824	1.78842	1.6711	0.865599	0.905215	3.26139	2.18647	2.38314	2.74338	2.47118	2.09286	2.20572	2.21247	2.87463	1.31463	1.56716	1.86499	1.32375	1.3515	1.64074	1.75514	1403.67	1419.69	2256.41	2671.24	1456.88	1535.11
P33176	18	10	98.3942	0.000134835	5.09216e-05	1.79485	0.982822	CTRLS	c9orf72pos	110426	Kinesin-1 heavy chain OS=Homo sapiens OX=9606 GN=KIF5B PE=1 SV=1	2.93077	2.49453	2.04192	2.21979	3.53939	3.32023	2.1473	2.10098	2.06822	2.47265	3.48285	2.77991	2.80964	2.26202	1.79015	1.8856	3.71826	4.03674	3.43025	3.29371	2.99163	3.37221	4.39451	3.691	7.11837	2.85777	1.89771	2.98473	2.64943	2.12812	3.20498	2.35616	1468.11	1730.61	3921.68	5705.51	3085.53	3640.22
P22314	26	18	194.202	0.00415971	0.000792121	1.42148	0.882756	CTRLS	c9orf72pos	118933	Ubiquitin-like modifier-activating enzyme 1 OS=Homo sapiens OX=9606 GN=UBA1 PE=1 SV=3	1.83316	2.06364	1.33715	1.19785	1.58375	1.47527	1.39376	1.58545	1.17223	1.30617	2.15335	2.026	1.73377	1.66799	1.02379	0.962825	2.08062	2.08184	3.01089	2.7881	2.49739	2.30758	2.07461	2.51999	1.49891	1.54179	1.52526	1.88113	1.27433	1.35519	1.96132	2.14119	918.286	1431.68	2568.12	3078.81	1380.67	1617.45
P51659	12	4	65.744	0.00240637	0.000507152	2.46602	0.948887	c9orf72pos	FTD	80142.7	Peroxisomal multifunctional enzyme type 2 OS=Homo sapiens OX=9606 GN=HSD17B4 PE=1 SV=3	0.0398736	0.0500695	0.121951	0.179255	0.187882	0.161701	0.141991	0.191929	0.0772794	0.113352	0.125992	0.0972378	0.157011	0.0993215	0.157052	0.165032	0.0305842	0.0833968	0.0433085	0.0160428	0.0308	0.0378496	0.00930543	0.0464655	0.0305194	0.139348	0.155559	0.138448	0.151327	0.157846	0.123513	0.100928	19.9739	34.7364	234.217	460.738	163.789	177.286
P62913	8	2	66.7643	4.73959e-06	3.63395e-06	1.9275	0.999899	FTD	CTRLS	20480.5	60S ribosomal protein L11 OS=Homo sapiens OX=9606 GN=RPL11 PE=1 SV=2	10.1659	9.7146	3.72788	3.83671	5.52167	4.68665	4.69197	4.47496	3.6848	4.4018	6.7343	6.78467	6.4299	6.77582	3.22882	3.26344	9.4847	6.83324	10.7132	9.46669	8.03452	9.46971	8.1185	10.6968	8.45931	5.42564	5.37384	5.46258	5.25424	5.02541	6.33493	6.89317	5092.42	6739.64	7159.71	9861.45	4813.63	5138.33
Q9NZN4	16	12	110.852	0.00158808	0.000357454	1.61258	0.922068	c9orf72neg	c9orf72pos	61332.6	EH domain-containing protein 2 OS=Homo sapiens OX=9606 GN=EHD2 PE=1 SV=2	1.60348	1.78457	0.360396	0.378479	0.786562	0.805188	0.505875	0.49488	0.843646	0.990929	1.46644	1.23671	1.55119	1.78424	0.779554	0.831684	2.73456	1.76634	2.22105	2.33637	1.46607	1.6517	1.72029	2.034	1.68342	0.987956	1.4636	1.54331	1.06417	1.00659	1.12837	1.32211	803.231	1238.07	692.171	972.799	685.701	882.79
Q05639	10	1	93.5366	0.00138067	0.000323043	1.9991	0.962482	FTD	c9orf72pos	50812.4	Elongation factor 1-alpha 2 OS=Homo sapiens OX=9606 GN=EEF1A2 PE=1 SV=1	0.23038	0.177799	0.057166	0.0491959	0.103956	0.0803942	0.0908326	0.0864846	0.0596077	0.0700877	0.128432	0.125615	0.137019	0.139728	0.0494085	0.0454424	0.246082	0.160786	0.29326	0.197821	0.208905	0.160266	0.215687	0.208298	0.321424	0.086621	0.0918773	0.11757	0.0977454	0.0915737	0.118786	0.118387	115.404	123.351	109.792	126.448	90.626	88.1423
P43490	6	4	32.5282	9.39023e-09	5.56211e-08	3.12982	1	FTD	CTRLS	55806.3	Nicotinamide phosphoribosyltransferase OS=Homo sapiens OX=9606 GN=NAMPT PE=1 SV=1	3.21143	2.25305	1.80965	1.79146	2.16565	2.79264	1.85535	1.79227	1.68505	1.99029	2.55431	2.7603	2.18311	2.45406	1.11234	1.32475	2.0528	2.22191	4.06288	2.36827	2.68668	2.24843	3.16975	3.72107	2.98144	2.47139	1.92469	2.62451	2.2676	1.52681	1.94135	2.156	1608.7	1563.09	3475.59	4604.56	1887.95	3061.79
Q13643	1	1	5.4848	0.00680653	0.00120824	3.53785	0.881895	c9orf72pos	FTD	33187.9	Four and a half LIM domains protein 3 OS=Homo sapiens OX=9606 GN=FHL3 PE=1 SV=4	0.0765755	0.0789425	0.26564	0.320593	0.109862	0.269395	0.171746	0.154985	0.192939	0.138438	0.0910114	0.0461624	0.161635	0.0429282	0.13705	0.138435	0.0213033	0.0324745	0	0.0176492	0.0599123	0.138248	0.0132463	0.0118424	0	0.0478738	0.130323	0.10023	0.202051	0.13354	0.121443	0.093461	38.3589	54.7675	510.183	824.015	95.774	295.359
P08133	41	32	383.471	0.000586503	0.000159822	1.66573	0.986024	FTD	c9orf72pos	76215.6	Annexin A6 OS=Homo sapiens OX=9606 GN=ANXA6 PE=1 SV=3	15.1967	13.1379	7.54821	6.7687	14.6454	14.5248	11.8822	9.53279	7.2327	8.38412	13.5346	13.4756	11.8751	14.5124	6.45831	6.53129	19.2789	14.0837	21.2951	19.6743	15.2019	12.9868	15.4863	18.5416	27.1331	11.4044	10.1615	11.8621	10.8306	10.2695	11.1632	13.0592	7612.45	9114.64	14497	17397.5	12767.4	15924.7
Q13642	9	6	69.538	0.0024167	0.000508377	6.37297	0.998673	c9orf72neg	FTD	38030.9	Four and a half LIM domains protein 1 OS=Homo sapiens OX=9606 GN=FHL1 PE=1 SV=4	0.464222	0.289321	1.09495	0.962083	2.08438	1.68638	0.795113	0.894711	3.44725	3.851	1.67129	1.63389	3.21606	3.34895	1.63526	1.60084	3.64899	2.68233	0.832562	0.743177	1.24598	1.40497	1.79654	1.69644	2.09812	1.52046	2.08314	2.38038	1.25604	1.17262	2.4299	2.57389	232.543	200.721	2102.95	2472.83	1817.1	1848.91
P02795;P04732;P13640;P80297;Q8N339	1	1	8.6926	5.91353e-05	2.63053e-05	3.94848	0.99586	FTD	c9orf72pos	7182.72	Metallothionein-2 OS=Homo sapiens OX=9606 GN=MT2A PE=1 SV=1	2.93883	2.47667	0.641866	0.401822	0.251808	0.145381	0.713584	0.505586	0.0640703	0.0748224	0.969303	0.852339	1.67648	1.289	0.350562	0.370175	2.0344	1.87811	9.29852	7.70936	3.01214	2.30916	1.61074	1.2637	0.686823	0.693626	0.947408	1.29274	1.05859	0.546417	1.28566	1.17283	1472.15	1718.23	1232.76	1032.8	219.518	159.393
O43399	9	9	58.531	2.97653e-06	2.63768e-06	2.08975	0.999753	c9orf72neg	CTRLS	22294.8	Tumor protein D54 OS=Homo sapiens OX=9606 GN=TPD52L2 PE=1 SV=2	5.82087	5.59034	3.22835	3.24434	5.61849	5.48215	4.41196	4.06375	2.78142	3.17226	7.38761	7.85558	7.29403	9.21208	3.68975	4.04984	9.46675	7.1171	12.1251	11.1231	7.66427	7.66283	8.43288	10.0635	11.9793	6.2628	6.00495	7.87157	4.43204	4.60865	6.96598	5.99396	2915.85	3878.38	6200.31	8338.88	4898.03	6010.51
P42126	4	3	21.1492	0.00932524	0.00160189	1.87838	0.749881	c9orf72pos	c9orf72neg	33101.2	Enoyl-CoA delta isomerase 1_ mitochondrial OS=Homo sapiens OX=9606 GN=ECI1 PE=1 SV=1	0.0400888	0.0881471	0.153142	0.194516	0.16845	0.240897	0.249007	0.233624	0.218166	0.187873	0.100345	0.146702	0.0630848	0.0916275	0.138539	0.147213	0.00840196	0.0719661	0.0291701	0.137083	0.080237	0.0849684	0.0159562	0.0839708	0.0159201	0.110852	0.119289	0.0900921	0.0777594	0.127675	0.0936654	0.163389	20.0816	61.1533	294.122	499.961	146.85	264.114
P16401	4	3	34.9705	1.57997e-08	7.11253e-08	3.90649	1	c9orf72neg	CTRLS	22580.2	Histone H1.5 OS=Homo sapiens OX=9606 GN=H1-5 PE=1 SV=3	4.26966	3.74808	0.843275	0.673319	1.42147	1.21119	1.35878	1.29894	1.13686	1.19111	1.91937	1.56537	2.16815	1.94297	1.07849	1.17913	3.84941	2.83771	5.09077	4.61934	3.96346	3.72973	2.90013	2.52459	2.9645	1.22211	2.26141	1.95093	1.56007	1.46066	2.37191	2.13399	2138.8	2600.28	1619.58	1730.62	1239.19	1327.92
P52788	3	3	16.1031	7.99386e-07	9.57074e-07	3.95861	1	FTD	CTRLS	41724.5	Spermine synthase OS=Homo sapiens OX=9606 GN=SMS PE=1 SV=2	0.467159	0.362319	0.374009	0.513033	0.691824	0.864995	0.72239	0.76499	0.137502	0.137401	0.561734	0.876532	0.645694	0.685369	0.465818	0.4104	0.33905	0.342196	0.33699	0.458685	0.863762	0.766709	1.38507	0.734611	0.685047	0.658616	0.704807	0.803026	0.546469	0.674574	0.605837	0.652105	234.014	251.364	718.316	1318.64	603.111	948.361
Q04637	16	12	89.542	5.4913e-05	2.52247e-05	2.21632	0.992339	FTD	c9orf72pos	176233	Eukaryotic translation initiation factor 4 gamma 1 OS=Homo sapiens OX=9606 GN=EIF4G1 PE=1 SV=4	4.994	4.76086	0.188639	0.191876	0.530913	0.488576	0.514761	0.50728	4.3239	5.10387	4.12137	4.06145	3.77985	4.0593	1.08866	1.20767	7.15328	5.25447	6.42887	4.83657	5.02612	4.56214	5.68475	5.2911	2.67832	1.60312	3.14995	3.36665	3.45825	3.38409	4.41662	4.37362	2501.64	3302.92	362.296	493.178	462.834	535.664
Q16891	3	2	15.0153	0.0119803	0.00197981	2.02322	0.997429	FTD	CTRLS	84077.2	MICOS complex subunit MIC60 OS=Homo sapiens OX=9606 GN=IMMT PE=1 SV=1	0.106936	0.0809072	0.0934547	0.0833983	0.0219156	0.0531193	0.0276402	0.0646019	0.0871757	0.175804	0.119789	0.106684	0.0266316	0.0956111	0.130062	0.098486	0.0694233	0.0897491	0.012932	0.133014	0.0901916	0.118621	0.0925963	0.0897556	0	0.136866	0.0575397	0.0776433	0.101892	0.140816	0.0778435	0.0994097	53.5673	56.1305	179.488	214.358	19.1054	58.2388
P11488;P19087;A8MTJ3	6	2	35.1836	0.00119557	0.000285674	21.6252	0.969894	c9orf72pos	FTD	40497.1	Guanine nucleotide-binding protein G(t) subunit alpha-1 OS=Homo sapiens OX=9606 GN=GNAT1 PE=1 SV=5	0	0	0.270157	0.207389	0.235001	0.257387	0.242247	0.235061	0.0553217	0.0442988	0.0157079	0.00027014	0.0898417	0.0212086	0.283521	0.26378	0.00785043	0.00346039	0.0423577	0.0106195	0.00255812	0.000671413	0.00339027	0.0045812	0.0259267	0.165686	0.0190229	0.00116649	0.0391236	0.0238982	0.0241719	0.00679977	0	0	518.859	533.049	204.866	282.193
P61019	6	1	40.8403	0.000181787	6.33398e-05	1.82565	0.99008	FTD	c9orf72pos	23716.7	Ras-related protein Rab-2A OS=Homo sapiens OX=9606 GN=RAB2A PE=1 SV=1	1.99133	2.17981	0.379785	0.521313	0.744058	1.15113	0.584311	0.899855	0.815548	0.708537	1.74212	1.96977	1.44041	2.04485	0.789443	1.09434	1.58511	1.82882	1.13463	2.69814	1.87946	1.96918	2.45089	2.73521	1.28634	1.49283	1.32984	1.19906	1.19514	1.50505	1.40471	1.86988	997.518	1512.27	729.408	1339.93	648.647	1262.07
P62917	6	5	43.3864	3.34705e-06	2.83222e-06	2.0868	0.999914	FTD	CTRLS	28252.8	60S ribosomal protein L8 OS=Homo sapiens OX=9606 GN=RPL8 PE=1 SV=2	4.59503	4.78337	1.40134	1.4377	2.02957	2.04677	2.24021	1.86266	1.75603	2.0277	2.69158	2.32129	2.22518	2.21848	1.40757	1.38298	3.6547	3.29606	4.94982	2.9247	4.72251	3.64992	3.41691	3.08228	3.63093	2.01563	1.90743	1.85664	2.26785	2.22845	2.67619	2.51899	2301.79	3318.53	2691.39	3695.31	1769.32	2244.04
Q13596	14	8	78.0802	0.0837167	0.0105981	1.34922	0.467419	CTRLS	c9orf72pos	59183.6	Sorting nexin-1 OS=Homo sapiens OX=9606 GN=SNX1 PE=1 SV=3	0.243675	0.250056	0.18741	0.181249	0.259052	0.202633	0.299333	0.203564	0.133619	0.192222	0.308158	0.298816	0.231754	0.344548	0.247683	0.239824	0.317962	0.368192	0.279046	0.482135	0.201794	0.195407	0.397266	0.316825	0.23538	0.302341	0.255634	0.257618	0.259903	0.324669	0.333806	0.411061	122.064	173.48	359.937	465.862	225.834	222.162
Q15293	13	9	90.7822	0.00592783	0.00107602	1.6105	0.944045	FTD	c9orf72pos	38890	Reticulocalbin-1 OS=Homo sapiens OX=9606 GN=RCN1 PE=1 SV=1	3.7301	3.88368	2.76204	2.24463	4.93015	5.43367	3.8814	3.58716	2.55464	2.70776	2.86343	3.07669	3.46181	3.97498	1.91114	2.12249	8.54684	4.92104	8.71467	7.36986	4.41952	4.00235	4.99243	4.97301	5.13166	3.11856	3.14557	2.99078	3.42163	3.25451	3.34768	3.77644	1868.52	2694.36	5304.74	5769.33	4297.95	5957.36
Q99832	16	11	95.7694	0.00162536	0.000363662	1.46353	0.948502	FTD	c9orf72pos	59880	T-complex protein 1 subunit eta OS=Homo sapiens OX=9606 GN=CCT7 PE=1 SV=2	2.44796	1.92442	0.982056	0.844747	1.11233	1.12048	1.35452	1.36322	0.817172	0.909258	1.41298	1.42659	1.55731	1.33283	0.7412	0.815028	2.29697	1.77086	2.29963	1.95874	1.93077	1.45437	1.92056	1.8576	1.45273	1.22402	1.37847	1.53196	1.26384	1.40036	1.35094	1.5807	1226.25	1335.09	1886.12	2171.24	969.696	1228.46
P35749	59	21	388.321	0.00206335	0.000445709	1.47758	0.92688	c9orf72neg	c9orf72pos	228195	Myosin-11 OS=Homo sapiens OX=9606 GN=MYH11 PE=1 SV=3	5.07983	6.00833	3.38524	2.8211	4.88553	5.68796	3.47328	3.68125	2.76958	2.66013	6.04387	5.34604	6.50488	7.59213	3.34202	3.46945	8.29483	5.95667	8.60446	8.15997	6.8939	5.95682	7.98051	8.8385	12.2561	5.08163	5.03974	4.751	4.65796	4.56081	5.16099	5.30132	2544.64	4168.36	6501.65	7251.03	4259.06	6236.15
Q16647	9	7	68.7346	5.57689e-05	2.53107e-05	3.2786	0.981541	c9orf72pos	CTRLS	57218.2	Prostacyclin synthase OS=Homo sapiens OX=9606 GN=PTGIS PE=1 SV=1	0.372772	0.367383	2.21787	2.23109	1.06087	0.922523	1.4293	1.51287	1.12485	1.07631	0.312335	0.313797	0.565145	0.359252	0.500541	0.478588	0.212751	0.196435	0.368864	0.407284	0.287824	0.227177	0.193606	0.2696	0.551169	0.279376	0.284094	0.451909	0.31528	0.317672	0.365155	0.399037	186.732	254.877	4259.6	5734.54	924.834	1011.43
P61088;Q5JXB2	6	2	46.2195	0.000160127	5.75752e-05	1.67416	0.987913	c9orf72neg	CTRLS	17194.9	Ubiquitin-conjugating enzyme E2 N OS=Homo sapiens OX=9606 GN=UBE2N PE=1 SV=1	0.81235	0.921779	0.494416	0.494493	0.579878	0.714706	0.745793	0.568352	0.495479	0.493714	0.651473	0.859039	0.588482	0.704082	0.479786	0.42137	0.862778	1.13248	1.42398	1.63553	1.13348	0.801035	0.881046	0.861227	1.13452	0.639311	0.525287	0.808507	0.533336	0.650157	0.622214	0.751332	406.93	639.497	949.567	1270.99	505.52	783.587
Q93052	7	5	41.7939	0.000187186	6.47975e-05	2.44984	0.980073	c9orf72pos	FTD	67172.1	Lipoma-preferred partner OS=Homo sapiens OX=9606 GN=LPP PE=1 SV=1	0.223817	0.311319	0.431433	0.416458	0.490232	0.46395	0.439521	0.505753	1.1292	1.2051	0.381509	0.258725	0.38352	0.426735	0.415897	0.391843	0.195049	0.288515	0.133423	0.139868	0.216241	0.200175	0.161462	0.356715	0.0466137	0.313713	0.30132	0.214391	0.426294	0.394082	0.358666	0.390055	112.117	215.982	828.603	1070.42	427.37	508.664
P46778	4	3	23.8027	0.00578789	0.00105402	1.73156	0.980429	FTD	CTRLS	18621.9	60S ribosomal protein L21 OS=Homo sapiens OX=9606 GN=RPL21 PE=1 SV=2	2.25611	2.5078	1.23806	1.06891	0.990467	1.04988	1.23903	1.25731	1.28212	1.36545	1.19163	1.04591	1.36438	1.03734	0.769507	0.791194	2.03508	1.76551	1.28565	1.32351	2.10914	2.00317	1.03331	1.19109	1.27222	1.0969	1.57048	0.792215	1.37474	1.27048	1.32444	1.36617	1130.15	1739.82	2377.8	2747.41	863.459	1151.07
P83731	6	4	44.9933	3.27687e-05	1.6763e-05	1.72709	0.997637	c9orf72neg	CTRLS	17893	60S ribosomal protein L24 OS=Homo sapiens OX=9606 GN=RPL24 PE=1 SV=1	4.6316	4.5699	1.63694	1.72437	1.71826	2.0751	2.3414	2.31961	1.48417	2.11166	2.56704	2.60593	2.21565	2.7222	1.45186	1.48684	4.61285	3.25416	4.0136	4.1548	3.96503	3.4569	3.37233	4.19214	4.7331	2.26735	2.07315	2.39764	2.43007	2.14765	2.21526	2.94606	2320.11	3170.43	3143.87	4432.13	1497.93	2275.09
P09619	9	3	52.2451	0.003274	0.000648705	2.35117	0.880665	c9orf72pos	c9orf72neg	125052	Platelet-derived growth factor receptor beta OS=Homo sapiens OX=9606 GN=PDGFRB PE=1 SV=1	0.022435	0.0407029	0.292404	0.279659	0.155709	0.201363	0.0865451	0.139811	0.219243	0.227238	0.0399085	0.0615841	0.111175	0.126101	0.189982	0.222507	0.0147231	0.0450186	0.0294884	0.0217799	0.0112295	0.0903522	0.059199	0.0560323	0.0360397	0.0832124	0.084716	0.0739657	0.130412	0.111961	0.0747176	0.104881	11.2384	28.2382	561.586	718.805	135.743	220.77
P04844	9	9	65.1035	0.00397899	0.000764174	1.35497	0.936219	FTD	c9orf72pos	69398.1	Dolichyl-diphosphooligosaccharide--protein glycosyltransferase subunit 2 OS=Homo sapiens OX=9606 GN=RPN2 PE=1 SV=3	1.31727	1.25972	1.23381	1.10452	1.854	1.8208	1.39042	1.37628	1.18701	1.33684	2.26438	1.83062	1.83617	1.63903	1.25137	1.11123	1.90988	1.52933	2.06712	1.91042	1.97312	1.85429	2.23686	2.5317	2.58534	1.65172	1.85062	2.16228	1.53767	1.32428	1.65641	1.80961	659.858	873.951	2369.64	2838.92	1616.26	1996.28
P25705	26	21	173.278	0.0103545	0.00174711	1.45935	0.913256	FTD	c9orf72pos	59864.8	ATP synthase subunit alpha_ mitochondrial OS=Homo sapiens OX=9606 GN=ATP5F1A PE=1 SV=1	5.88298	5.59621	3.81092	3.59779	4.74097	5.342	4.13415	3.86435	3.12391	3.66631	4.02527	4.43974	3.85622	4.6539	2.17865	2.44086	7.39286	5.68751	8.6535	7.81164	5.39244	4.71451	7.16544	7.14409	8.04671	4.1102	3.658	4.71179	3.27728	3.51719	3.75146	4.14958	2946.96	3882.45	7319.19	9247.35	4133.04	5856.85
Q9BSJ8	20	13	125.322	0.000217993	7.25078e-05	1.50288	0.992279	FTD	c9orf72pos	123370	Extended synaptotagmin-1 OS=Homo sapiens OX=9606 GN=ESYT1 PE=1 SV=1	1.62865	1.1684	1.07832	1.09168	1.71853	1.96345	1.34249	1.35317	1.31288	1.45845	1.66539	1.55217	1.62421	1.65046	1.03906	1.00733	2.029	1.77556	1.28443	1.46279	1.80106	1.56378	2.2241	2.21441	2.3348	1.53546	1.15946	1.78206	1.16162	1.16969	1.62099	1.74912	815.837	810.597	2071.01	2805.92	1498.17	2152.69
Q99497	11	8	91.2647	1.95145e-08	7.83506e-08	2.45591	0.99999	CTRLS	c9orf72pos	20062.2	Protein/nucleic acid deglycase DJ-1 OS=Homo sapiens OX=9606 GN=PARK7 PE=1 SV=2	1.55082	1.20833	1.4008	1.49814	1.98468	1.54185	1.87841	1.69875	1.26426	1.35651	1.59684	1.87387	1.82919	2.00224	1.33266	1.42748	2.97213	2.0949	2.42571	2.75013	1.73884	1.51331	1.6659	1.98483	1.98034	1.54961	1.66352	1.6728	1.33055	1.48829	2.16274	1.80679	776.853	838.295	2690.36	3850.66	1730.18	1690.45
Q9NVJ2;Q96BM9	5	5	32.1326	0.00303885	0.000612903	1.80583	0.951329	FTD	c9orf72pos	21767.2	ADP-ribosylation factor-like protein 8B OS=Homo sapiens OX=9606 GN=ARL8B PE=1 SV=1	3.99214	2.65225	0.963131	0.876157	1.44079	1.28234	1.33192	1.34746	1.32818	1.66019	2.3512	2.07219	2.45209	2.82777	1.01931	0.731335	5.12424	2.78385	4.41357	3.72247	2.5277	2.0234	4.6073	2.78171	3.01943	1.89081	1.82723	2.5217	1.66757	1.54869	2.32074	2.02928	1999.78	1840.03	1849.77	2251.97	1256.04	1405.92
P63104	18	12	188.074	0.000604141	0.000163049	1.60255	0.943092	CTRLS	c9orf72pos	27916.2	14-3-3 protein zeta/delta OS=Homo sapiens OX=9606 GN=YWHAZ PE=1 SV=1	15.7915	14.945	6.80856	6.88939	11.5434	10.6992	10.9801	9.97754	6.0573	6.87536	12.0154	12.7976	12.7918	12.491	5.74044	5.47417	20.7675	15.5308	25.7635	20.7855	15.0233	13.7277	18.0373	19.0526	24.216	10.5167	10.5349	11.958	8.22358	9.4082	10.6372	12.3992	7910.43	10368.3	13076.4	17707.7	10063.2	11730.4
Q13162	8	4	53.3626	1.26209e-05	7.89103e-06	4.20181	0.995069	CTRLS	c9orf72pos	30768	Peroxiredoxin-4 OS=Homo sapiens OX=9606 GN=PRDX4 PE=1 SV=1	1.70372	1.10104	0.85868	0.8022	1.26599	1.21384	1.07071	1.06181	1.19016	0.970521	1.63233	1.61971	1.6121	1.39223	1.77182	1.58307	3.8238	1.9916	1.96705	1.52456	1.08042	0.976594	1.74732	1.55994	7.92933	1.92556	2.72492	1.32911	2.85092	2.29359	1.68058	1.47887	853.444	763.86	1649.17	2061.88	1103.65	1330.82
P61978	17	10	122.313	0.00316839	0.000634482	1.54342	0.954271	FTD	c9orf72pos	51261.5	Heterogeneous nuclear ribonucleoprotein K OS=Homo sapiens OX=9606 GN=HNRNPK PE=1 SV=1	2.56684	2.2824	1.91433	1.74546	2.26586	2.01188	2.2957	2.19257	1.93394	1.93784	2.80964	2.03376	2.69571	2.51644	1.70413	1.80159	4.3447	2.50457	3.52187	3.96642	3.03568	2.36915	3.00427	2.48701	4.42785	2.29244	2.18787	3.09002	1.80347	1.58526	2.94266	2.43138	1285.81	1583.45	3676.63	4486.34	1975.3	2205.78
P07305	4	3	23.9278	0.000109476	4.29292e-05	14.7861	0.971009	c9orf72pos	CTRLS	20863	Histone H1.0 OS=Homo sapiens OX=9606 GN=H1-0 PE=1 SV=3	0.00314419	0.00560305	0.147912	0.156076	0.123228	0.112265	0.0846349	0.0768092	0.162057	0.232626	0.00298253	0.00356701	0.00450383	0.00770844	0.0471494	0.0434608	0.00869148	0.00324431	0.0277991	0.016288	0.00701462	0.00840395	0.0146325	0.00559291	0	0.00297917	0.0163665	0.0518655	0.00881134	0.00623848	0.00449216	0.0151405	1.57502	3.8872	284.077	401.161	107.427	123.085
P61960	3	2	19.11	8.67115e-08	2.07633e-07	2.19069	0.999959	CTRLS	c9orf72pos	9174.62	Ubiquitin-fold modifier 1 OS=Homo sapiens OX=9606 GN=UFM1 PE=1 SV=1	0.558415	0.596532	0.463216	0.467078	0.687775	0.712568	0.59251	0.660019	0.417115	0.395151	0.938338	0.886145	0.933092	0.837116	0.681711	0.733056	0.964805	1.17043	1.1598	1.23071	0.7297	0.923863	0.856569	1.01585	0.557964	0.798466	0.540675	0.758662	0.782314	0.626776	0.993262	0.826376	279.727	413.853	889.646	1200.52	599.581	781.243
P08729	11	1	72.7099	2.08586e-07	3.97879e-07	6.09823	0.999887	c9orf72pos	CTRLS	51442.8	Keratin_ type II cytoskeletal 7 OS=Homo sapiens OX=9606 GN=KRT7 PE=1 SV=5	0.174923	0.64055	1.05239	1.13262	0.738487	1.51584	0.945853	1.65561	0.817728	0.804143	0.40688	0.509973	0.4508	0.651205	0.653543	0.637597	0.196952	0.464213	0.224493	0.572922	0.0971166	0.417733	0.524638	0.919136	0.0351541	0.516587	0.416916	0.360938	0.467515	0.421691	0.859833	1.00101	87.6243	444.391	2021.2	2911.15	643.79	1661.93
Q13310	22	5	139.08	9.85488e-06	6.42921e-06	1.79531	0.999967	FTD	CTRLS	71125.2	Polyadenylate-binding protein 4 OS=Homo sapiens OX=9606 GN=PABPC4 PE=1 SV=1	2.56046	2.02451	1.14037	1.10208	1.58924	1.37076	1.53322	1.61383	1.17024	1.35623	1.8357	1.74455	1.70546	2.03724	0.933701	0.91004	2.19761	1.73576	2.4317	2.40901	2.21642	2.07792	2.10591	2.35942	2.59364	1.44651	1.34384	1.74631	1.44295	1.44598	1.70521	1.68459	1282.61	1404.53	2190.17	2832.67	1385.45	1502.87
P00505	12	7	69.6454	3.11183e-06	2.67338e-06	1.87004	1	FTD	CTRLS	47916.9	Aspartate aminotransferase_ mitochondrial OS=Homo sapiens OX=9606 GN=GOT2 PE=1 SV=3	1.6412	1.5965	1.22974	1.10553	1.73876	1.6492	1.49577	1.28592	0.855533	1.09959	1.36541	1.4709	1.37135	1.7938	0.933579	0.955706	2.09716	1.57569	1.38123	2.37084	1.23687	1.494	1.8343	2.33578	1.8202	1.18012	1.53381	1.89045	1.43002	1.10437	1.36764	1.35035	822.125	1107.6	2361.81	2841.53	1515.8	1808.14
Q16543	9	5	57.3351	0.000780485	0.000202859	1.64948	0.998998	FTD	c9orf72pos	44981.6	Hsp90 co-chaperone Cdc37 OS=Homo sapiens OX=9606 GN=CDC37 PE=1 SV=1	0.946424	0.816161	0.50071	0.463589	0.526918	0.558655	0.71954	0.787262	0.489582	0.442388	0.901936	0.903677	0.789859	1.02136	0.434184	0.402486	0.787788	0.648389	0.441163	0.982044	1.02826	0.998876	0.836177	0.826412	0.619707	0.621521	0.54866	0.726405	0.850837	0.745261	0.725575	0.758089	474.092	566.223	961.654	1191.56	459.351	612.497
O75436	7	4	45.4183	0.0096817	0.00165022	1.43446	0.766494	CTRLS	c9orf72neg	38284	Vacuolar protein sorting-associated protein 26A OS=Homo sapiens OX=9606 GN=VPS26A PE=1 SV=2	0.387184	0.420949	0.837009	0.702553	0.971854	0.904486	0.854534	0.813284	0.679234	0.833507	0.86035	0.587465	0.893389	0.665231	0.934422	0.880668	0.993567	0.724833	0.388394	0.38523	0.503823	0.578948	0.427785	0.589063	1.08703	0.916642	0.997511	0.83812	1.12428	0.931301	0.792196	0.653519	193.952	292.039	1607.55	1805.76	847.233	991.658
Q9Y2Q5	1	1	6.7704	0.0029291	0.00059396	2.17507	0.916839	c9orf72pos	FTD	13621.6	Ragulator complex protein LAMTOR2 OS=Homo sapiens OX=9606 GN=LAMTOR2 PE=1 SV=1	0.000323159	0.0820981	0.359732	0.388788	0.410211	0.441092	0.382826	0.349506	0.244118	0.259038	0.225127	0.288839	0.125795	0.159902	0.334515	0.301135	0.0487101	0.081382	0.12994	0.0932445	0.0924479	0.0627976	0.153344	0.268208	0	0.200981	0.170236	0.305477	0.201882	0.189974	0.214308	0.229396	0.16188	56.9567	690.895	999.298	357.61	483.604
P07355	34	7	464.119	0.000259983	8.24949e-05	1.87658	0.972998	CTRLS	c9orf72pos	38832.2	Annexin A2 OS=Homo sapiens OX=9606 GN=ANXA2 PE=1 SV=2	43.2511	41.2572	29.9423	23.7109	49.871	46.0981	38.7552	37.2776	19.9942	24.6891	42.9858	41.7267	47.5691	47.1952	21.1273	20.9821	94.6691	60.7986	90.0219	59.5632	44.14	36.2408	61.0431	56.7653	132.614	35.4758	31.9241	40.3775	36.3611	31.9245	44.6432	49.1223	21665.7	28622.7	57506.7	60943.9	43476	50541
P08727;P05783;Q8N1A0	15	2	101.2	6.86572e-07	9.19863e-07	3.87305	0.999984	FTD	CTRLS	44106.1	Keratin_ type I cytoskeletal 19 OS=Homo sapiens OX=9606 GN=KRT19 PE=1 SV=4	2.8965	3.02684	0.603454	0.594188	0.881009	1.28152	1.16311	1.47576	0.614591	0.703961	1.57463	1.56252	1.72366	2.47147	0.611376	0.779629	2.82544	2.18574	3.21529	3.1494	2.25228	2.32988	2.63757	3.64484	2.42661	1.54315	1.53632	1.39904	1.04129	1.23155	1.5533	1.70148	1450.94	2099.91	1158.98	1527.23	768.037	1405.03
Q9C0E8	1	1	4.9116	0.000159116	5.73951e-05	Infinity	0.982862	c9orf72pos	FTD	48082.1	Endoplasmic reticulum junction formation protein lunapark OS=Homo sapiens OX=9606 GN=LNPK PE=1 SV=2	0	0.00480902	0.0107069	0.0283932	0.0609211	0.046669	0.0387569	0.0216819	0.00788257	0.0133211	0.00798924	0.00311454	0.00577906	0	0.0294793	0.0197367	0	0	0	0	0	0	0	0	0	0	0.0120069	0.00901459	0.00854536	0.00609304	0.0050553	0.0183955	0	3.33632	20.5635	72.9788	53.1092	51.1669
P49591	11	7	61.2059	1.05525e-09	1.28625e-08	3.01799	1	FTD	CTRLS	59290.6	Serine--tRNA ligase_ cytoplasmic OS=Homo sapiens OX=9606 GN=SARS PE=1 SV=3	2.16893	1.80177	1.19392	1.20504	1.35485	1.20406	1.41354	1.38463	1.02356	1.39971	1.03741	1.20338	1.20898	1.23102	0.95917	0.830757	1.04023	1.33927	1.60586	1.05244	1.97014	1.55046	1.5971	1.13601	2.57004	1.40818	0.86443	1.12745	1.33215	1.6099	1.33885	1.45928	1086.48	1250	2293.02	3097.29	1181.12	1320.11
Q9H299	5	3	53.0555	4.13011e-08	1.19385e-07	3.36606	0.999982	CTRLS	c9orf72pos	10494.8	SH3 domain-binding glutamic acid-rich-like protein 3 OS=Homo sapiens OX=9606 GN=SH3BGRL3 PE=1 SV=1	3.52052	2.8674	1.97417	2.31978	2.26706	1.82385	1.65532	1.70794	1.3623	1.40764	2.7674	2.0919	3.7255	3.27038	2.73268	3.09162	6.06781	4.11101	5.64966	3.94955	2.95297	2.1214	2.80959	1.89009	8.03944	2.47618	3.51423	3.19609	2.57611	1.67322	3.56397	2.78339	1763.53	1989.3	3791.55	5962.5	1976.36	1999.63
P17931	6	3	56.4375	0.000268539	8.4184e-05	2.11561	0.953656	c9orf72neg	c9orf72pos	26209.4	Galectin-3 OS=Homo sapiens OX=9606 GN=LGALS3 PE=1 SV=5	3.11331	2.724	0.331431	0.437382	0.470256	0.542036	0.512333	0.567284	0.946017	1.13863	1.436	2.09156	1.62951	1.73832	0.659298	0.783188	4.73911	3.21042	5.99605	5.00948	2.09063	1.63648	2.37168	1.6721	1.02372	1.1269	2.05521	2.32442	1.48449	1.93015	1.51	2.27082	1559.55	1889.81	636.541	1124.2	409.955	594.276
P24534	7	4	49.1877	0.000171954	6.06651e-05	2.14574	0.980245	CTRLS	c9orf72pos	24934.8	Elongation factor 1-beta OS=Homo sapiens OX=9606 GN=EEF1B2 PE=1 SV=3	0.406789	0.190475	0.290748	0.248352	0.257746	0.180363	0.311148	0.205552	1.37091	1.53156	1.02035	0.959802	1.43511	1.39811	0.69979	0.669756	2.03957	1.96252	1.64897	0.599765	1.76311	1.92333	0.779409	0.585847	0.318012	0.444792	0.913367	0.664899	1.08756	1.06128	1.28222	1.27143	203.773	132.144	558.406	638.336	224.695	197.746
P15559	8	7	69.1276	0.00197771	0.000431351	1.6724	0.914153	c9orf72neg	c9orf72pos	30924.7	NAD(P)H dehydrogenase [quinone] 1 OS=Homo sapiens OX=9606 GN=NQO1 PE=1 SV=1	5.64538	5.78122	1.75921	1.5383	1.86499	1.72523	2.94339	3.06471	1.19183	1.47861	4.03856	3.57797	5.57969	6.05364	1.00549	0.988293	4.83591	3.30522	6.06422	5.95371	4.7941	5.54477	4.66952	5.4061	11.2337	4.27223	3.2737	3.21918	3.936	3.49734	4.6393	6.02586	2827.94	4010.8	3378.71	3953.87	1625.85	1891.5
P13797	33	15	237.559	0.00104556	0.000255804	1.69952	0.93782	FTD	c9orf72pos	71324.4	Plastin-3 OS=Homo sapiens OX=9606 GN=PLS3 PE=1 SV=4	17.0459	15.4394	2.20412	2.11914	3.32925	3.34823	3.5915	3.16949	5.92731	6.84453	11.0843	10.8964	12.6538	13.4061	3.99484	4.0761	19.2853	13.4792	27.6474	15.7702	13.498	12.6957	11.8691	13.2351	11.7241	5.72936	7.57638	10.5312	8.12609	8.50625	9.47057	10.2651	8538.78	10711.3	4233.2	5446.8	2902.34	3670.92
P07195	16	10	155.993	0.00184352	0.000407613	1.7094	0.971522	FTD	c9orf72pos	36923.7	L-lactate dehydrogenase B chain OS=Homo sapiens OX=9606 GN=LDHB PE=1 SV=2	9.44667	9.00408	5.29723	4.75814	6.5736	6.53087	6.36388	6.53014	3.86172	4.61794	7.45563	6.93458	6.76044	6.9498	3.18345	3.36473	13.1213	9.01433	15.512	13.5856	9.02339	8.64686	9.48931	9.25368	13.8324	5.59346	5.24075	6.54122	5.33735	4.90572	6.14185	6.5625	4732.12	6246.71	10173.8	12229.8	5730.66	7160.29
Q14103	7	5	48.1986	0.000313623	9.52044e-05	1.43448	0.990182	FTD	CTRLS	38605.3	Heterogeneous nuclear ribonucleoprotein D0 OS=Homo sapiens OX=9606 GN=HNRNPD PE=1 SV=1	2.42267	2.41133	1.69979	1.74875	2.43716	2.8978	2.62113	2.52154	1.84478	1.77875	3.11335	3.33592	2.78028	3.66576	1.72244	1.99124	3.09223	2.76876	3.28807	4.02806	3.39947	3.19075	3.61975	3.88315	4.7613	2.78044	2.23018	2.49289	2.10458	2.31776	3.02796	3.8083	1213.59	1672.9	3264.59	4494.8	2124.64	3177.08
P49755	6	3	39.9457	6.29194e-11	1.18019e-09	4.49401	1	CTRLS	c9orf72pos	25147.1	Transmembrane emp24 domain-containing protein 10 OS=Homo sapiens OX=9606 GN=TMED10 PE=1 SV=2	0.360338	0.27783	0.191586	0.167495	0.0892808	0.189466	0.0990625	0.074894	0.494437	0.592225	0.570544	0.420281	0.383079	0.330935	0.106332	0.152317	0.935777	0.912479	0.918925	0.781069	0.494892	0.60046	0.367922	0.265036	0.114746	0.0376392	0.463045	0.432041	0.449823	0.321189	0.500061	0.372711	180.504	192.749	367.956	430.511	77.8323	207.726
P39019	7	4	48.794	1.68958e-06	1.72605e-06	2.32851	0.999826	c9orf72neg	CTRLS	16060.5	40S ribosomal protein S19 OS=Homo sapiens OX=9606 GN=RPS19 PE=1 SV=2	4.62786	4.13336	1.42654	1.15765	1.67789	1.67564	1.69252	1.574	1.80014	2.09949	2.65587	2.55399	2.36613	2.37522	1.19495	1.34516	3.979	3.18625	5.05694	4.67521	4.67465	4.29788	2.81401	3.47235	3.65873	1.79408	2.05777	2.11106	1.98657	1.92109	2.64433	2.69601	2318.23	2867.58	2739.79	2975.5	1462.73	1837.13
P62910	4	4	36.8319	4.11283e-06	3.32999e-06	1.88686	0.999965	FTD	CTRLS	15973.9	60S ribosomal protein L32 OS=Homo sapiens OX=9606 GN=RPL32 PE=1 SV=2	2.89473	3.01	1.32068	1.33605	1.43063	1.68912	1.49193	1.5754	1.41595	1.57487	2.1092	1.6483	1.8771	1.6595	1.12401	1.18882	2.2501	2.1826	2.76135	2.30346	2.98645	3.02955	2.23425	2.22425	2.70674	1.66992	1.59539	1.61504	1.95702	1.82443	1.66536	1.47856	1450.06	2088.23	2536.48	3434.02	1247.18	1851.91
P62258	18	12	142.707	0.00161738	0.000362598	1.64552	0.944785	FTD	c9orf72pos	29345	14-3-3 protein epsilon OS=Homo sapiens OX=9606 GN=YWHAE PE=1 SV=1	7.34145	6.03574	2.42705	2.13554	4.84158	3.93477	3.92176	2.96911	2.45835	2.5567	5.33047	4.07909	5.28208	4.50586	2.16852	2.02935	8.77851	6.20389	10.9755	8.50393	6.16677	6.33814	7.32474	6.94308	7.22929	3.56091	4.12881	4.65013	3.30427	3.04913	4.4918	4.26103	3677.55	4187.38	4661.36	5488.94	4220.74	4313.99
Q8TF66	6	3	35.792	3.06126e-06	2.67338e-06	2.15407	0.998842	c9orf72neg	CTRLS	65278.7	Leucine-rich repeat-containing protein 15 OS=Homo sapiens OX=9606 GN=LRRC15 PE=2 SV=2	1.31653	1.34833	0.563403	0.510141	0.777562	0.815516	0.640524	0.66329	0.422828	0.470449	0.673025	0.811916	0.902193	1.05492	0.493964	0.4489	1.19044	0.884689	1.42705	1.60496	1.58871	1.5945	1.02746	1.14099	0.958815	0.597844	0.969853	1.04201	1.00192	0.883746	0.818571	0.713651	659.49	935.425	1082.06	1311.21	677.855	894.113
P0DMV8;P0DMV9;P48741	23	7	166.957	3.54275e-08	1.10753e-07	2.60925	0.99998	CTRLS	c9orf72pos	70337.5	Heat shock 70 kDa protein 1A OS=Homo sapiens OX=9606 GN=HSPA1A PE=1 SV=1	2.57033	2.7559	1.42119	1.50252	1.98526	1.8412	1.58331	1.64033	1.91868	2.45731	2.42909	2.61381	2.61137	2.5633	1.46661	1.33445	4.02242	3.55471	2.48842	3.0984	3.06423	2.81129	2.56906	2.52092	2.64835	1.92661	2.25507	2.42816	2.51622	2.3967	2.31007	2.55407	1287.56	1911.95	2729.51	3861.91	1730.69	2018.65
P26641	16	11	124.112	0.00322879	0.000642008	1.60388	0.964009	FTD	c9orf72pos	50461	Elongation factor 1-gamma OS=Homo sapiens OX=9606 GN=EEF1G PE=1 SV=3	5.48155	4.84525	2.16956	2.32634	3.10582	2.43605	3.14598	2.27902	2.0045	2.31379	3.32283	3.40732	2.79562	2.82771	1.64684	1.72547	5.35029	3.31132	7.32054	4.81061	5.45618	3.73583	4.8665	4.82018	3.75713	2.60857	2.894	3.20999	2.83905	2.5771	2.89393	2.58494	2745.87	3361.46	4166.82	5979.36	2707.56	2670.83
P28070	6	4	34.5843	0.00237669	0.000501836	1.4428	0.890843	CTRLS	c9orf72pos	29261.4	Proteasome subunit beta type-4 OS=Homo sapiens OX=9606 GN=PSMB4 PE=1 SV=4	2.62464	2.53659	2.71383	2.53751	4.48237	3.83516	3.88264	3.8119	2.74139	3.24378	4.08735	4.10692	4.71846	5.28764	2.46174	2.65078	4.95117	3.99303	7.10652	5.66905	4.6158	4.36725	6.04891	6.92298	7.74848	3.9802	3.05909	3.34993	2.93905	3.02367	4.64842	5.19636	1314.76	1759.8	5212.13	6522.13	3907.6	4204.78
P59998	7	4	47.3208	0.00251242	0.000521795	1.53763	0.949392	FTD	c9orf72pos	19781.1	Actin-related protein 2/3 complex subunit 4 OS=Homo sapiens OX=9606 GN=ARPC4 PE=1 SV=3	5.0102	4.78924	2.43486	2.74502	4.15285	3.9904	3.40312	3.66878	1.94961	2.53749	3.58477	3.19235	3.52107	4.08753	2.01591	1.96905	5.93618	5.11189	6.02528	5.53016	4.3004	4.15908	5.12711	5.78098	6.97874	3.31355	2.82431	3.88288	2.98555	2.88132	3.46063	3.99498	2509.76	3322.6	4676.35	7055.49	3620.33	4374.98
P20810	3	3	14.9471	6.99401e-05	3.00429e-05	5.78143	0.989813	CTRLS	c9orf72pos	76972.1	Calpastatin OS=Homo sapiens OX=9606 GN=CAST PE=1 SV=4	0.166977	0.187895	0.0462915	0.060947	0.0100535	0.0331126	0.00977397	0.0114867	0.0874487	0.0732724	0.171571	0.117306	0.158252	0.0915003	0.14618	0.102497	0.0955491	0.20934	0.285728	0.471377	0.302828	0.317934	0.232077	0.254669	0.0136939	0.0661546	0.18608	0.125666	0.205529	0.218342	0.104819	0.137938	83.6437	130.355	88.9068	156.651	8.76431	36.3039
P49207	4	4	26.0268	0.000294924	9.06873e-05	1.84759	0.997288	FTD	CTRLS	13521.1	60S ribosomal protein L34 OS=Homo sapiens OX=9606 GN=RPL34 PE=1 SV=3	6.42033	5.0346	1.81001	1.79315	2.65475	2.08269	2.43407	2.2512	1.76814	2.0511	2.79865	3.45081	2.84258	2.55517	1.39238	1.41487	5.29881	2.98822	5.25408	4.91575	5.18085	3.87797	4.32375	3.91314	5.03884	2.75545	2.87095	4.01245	2.64498	2.40375	2.72268	2.32479	3216.13	3492.83	3476.28	4608.91	2314.33	2283.42
Q16851	19	10	122.639	0.00292192	0.000593575	1.5371	0.984327	FTD	c9orf72pos	57111.4	UTP--glucose-1-phosphate uridylyltransferase OS=Homo sapiens OX=9606 GN=UGP2 PE=1 SV=5	1.97076	2.06769	1.19346	1.12691	1.97149	2.11785	1.98007	2.00135	1.25896	1.4521	1.72348	1.94401	2.08187	2.51787	1.30771	1.44531	2.42477	2.05828	2.42029	2.66413	1.93241	2.02664	2.40809	2.37967	2.49063	1.77729	1.4861	1.87288	1.93773	1.97542	1.62056	1.89403	987.213	1434.49	2292.14	2896.49	1718.69	2321.96
P53634	1	1	5.9193	0.000138546	5.14597e-05	17.7954	0.9728	c9orf72pos	CTRLS	52652.3	Dipeptidyl peptidase 1 OS=Homo sapiens OX=9606 GN=CTSC PE=1 SV=2	0.0266394	0.0179293	0.216054	0.131377	0.371863	0.319727	0.110214	0.150006	0.260483	0.224625	0.0137312	0.0370306	0.00307381	0.00636695	0.0411089	0.0318523	0.0185404	0.00544959	0.00034294	0.00560827	0.0585733	0.0379451	0.00247068	0.044303	0.00127233	0.00892922	0.022234	0.0233508	0.00693697	0.00209869	0.0397057	0.0688288	13.3445	12.4387	414.95	337.676	324.179	350.542
P12956	18	10	112.894	0.00037766	0.000111849	1.77641	0.998498	FTD	CTRLS	70128.3	X-ray repair cross-complementing protein 6 OS=Homo sapiens OX=9606 GN=XRCC6 PE=1 SV=2	3.77838	2.59962	1.30491	1.06216	1.31633	1.03642	1.31978	1.40441	1.23405	1.44291	2.2005	2.31258	1.83257	2.02395	0.976418	0.923387	3.05435	1.96833	2.74233	2.81125	2.99988	3.00647	2.78793	2.35851	1.8362	1.71421	1.47988	1.97358	1.57748	1.61933	1.76637	1.83789	1892.7	1803.52	2506.19	2730.06	1147.53	1136.31
Q16401	2	1	10.764	0.00146501	0.000336482	3.96392	0.917979	c9orf72pos	c9orf72neg	56595	26S proteasome non-ATPase regulatory subunit 5 OS=Homo sapiens OX=9606 GN=PSMD5 PE=1 SV=3	0	0	0.165629	0.175117	0.0384287	0.101286	0.0654381	0.122966	0.0787031	0.0639283	0.0476691	0.0451874	0.0143541	0.00650391	0.124027	0.0971826	0	0.0201543	0	0	0.0218821	0.00570199	0	0.0144538	0	0.0820346	0.0130421	0	0.0296489	0.0495188	0.00537838	0.0473988	0	0	318.104	450.101	33.5009	111.048
P34897	14	9	79.2326	5.73806e-05	2.5831e-05	2.54495	0.999992	FTD	CTRLS	56449.3	Serine hydroxymethyltransferase_ mitochondrial OS=Homo sapiens OX=9606 GN=SHMT2 PE=1 SV=3	2.26901	2.29392	1.07764	1.08295	1.68464	1.43361	1.37563	1.21255	1.35501	1.31778	1.86969	1.59185	1.46487	1.20777	0.968401	0.954618	1.44802	1.82623	1.78507	2.22709	2.1244	1.99289	1.71428	1.70947	0.994675	1.40519	1.48239	1.41667	1.19596	1.36249	1.47955	1.37222	1136.62	1591.44	2069.69	2783.5	1468.61	1571.78
P18206	51	47	404.576	0.00598537	0.00108297	1.41908	0.938477	FTD	c9orf72pos	124370	Vinculin OS=Homo sapiens OX=9606 GN=VCL PE=1 SV=4	6.34819	5.6632	4.24781	4.7176	7.29418	6.17168	5.29784	5.41024	5.36828	5.70135	6.162	6.60024	5.61167	6.5617	3.18676	3.45268	9.75866	7.8531	10.5262	8.52518	6.87867	6.37277	8.7022	9.89678	9.3316	5.68082	4.9453	5.60985	4.72691	5.57821	5.39101	5.79178	3180	3928.92	8158.27	12125.6	6358.84	6766.5
P11233;P11234	6	4	38.8063	0.00155008	0.000350301	1.60368	0.998855	FTD	c9orf72pos	23737.9	Ras-related protein Ral-A OS=Homo sapiens OX=9606 GN=RALA PE=1 SV=1	1.23117	1.06807	0.552068	0.591337	0.948388	0.913984	0.841742	0.863005	0.601827	0.504591	1.04227	0.795995	0.954801	0.716996	0.511393	0.568196	0.998525	1.03854	0.884128	0.824682	1.19986	1.21125	1.52147	1.33941	0.861058	0.775037	0.913748	0.940094	0.767241	0.77915	0.859515	0.689892	616.73	740.986	1060.29	1519.91	826.776	1002.07
P07741	3	2	16.7339	3.52191e-06	2.89317e-06	3.31649	0.998619	c9orf72neg	CTRLS	19778.9	Adenine phosphoribosyltransferase OS=Homo sapiens OX=9606 GN=APRT PE=1 SV=2	1.08874	0.649419	0.309747	0.333635	0.362169	0.255144	0.299506	0.26256	0.313399	0.35877	0.74421	0.413596	0.515213	0.391958	0.563461	0.550433	1.2916	1.03028	1.22056	1.23426	0.713698	0.892428	0.900808	0.867855	0.283311	0.53214	0.622744	0.466181	0.674144	0.665275	0.750802	0.554266	545.382	450.543	594.895	857.537	315.728	279.734
Q16698	5	4	28.2385	0.0258699	0.00388713	1.47811	0.612103	c9orf72neg	c9orf72pos	36352.9	2_4-dienoyl-CoA reductase_ mitochondrial OS=Homo sapiens OX=9606 GN=DECR1 PE=1 SV=1	1.17731	1.25323	0.991574	1.02159	0.934849	0.832918	0.904841	0.924213	0.713284	0.75323	1.66135	1.01258	1.25604	0.726879	1.05556	0.921562	1.85636	1.68588	2.79358	1.57456	1.19703	1.27589	1.80803	0.889699	1.74153	1.26733	1.55948	1.83283	0.857716	0.97853	1.22578	1.31398	589.749	869.447	1904.4	2625.77	814.973	913.193
P09651;Q32P51	9	5	55.3312	1.73647e-11	6.67702e-10	2.93804	1	FTD	CTRLS	38860.8	Heterogeneous nuclear ribonucleoprotein A1 OS=Homo sapiens OX=9606 GN=HNRNPA1 PE=1 SV=5	1.40371	1.33144	1.22438	0.988626	1.53349	1.2395	1.42784	1.44697	1.25587	1.42594	1.16312	1.29414	1.26702	0.82531	0.996799	1.00122	1.52567	1.42938	1.57746	1.23413	1.982	1.3347	1.42255	1.00698	1.75309	1.16655	1.23873	1.25118	0.99323	1.05549	1.16904	1.23735	703.161	923.706	2351.53	2541.05	1336.85	1358.96
Q9UBG0	3	3	16.1718	0.000347181	0.000103916	5.35894	0.999882	FTD	c9orf72neg	169868	C-type mannose receptor 2 OS=Homo sapiens OX=9606 GN=MRC2 PE=1 SV=2	0.374897	0.361509	0.317725	0.341441	0.453531	0.457004	0.32839	0.386191	0.17891	0.190495	0.25626	0.26747	0.360045	0.55254	0.360669	0.400387	0.391723	0.48362	0.570995	0.994188	0.192006	0.226701	0.158319	0.307118	0.0383919	0.24419	0.106647	0.152376	0.206575	0.221396	0.278965	0.331766	187.797	250.802	610.217	877.601	395.374	501.049
P47756	14	11	91.4626	0.00841577	0.00145713	1.48226	0.930967	FTD	c9orf72pos	31635.7	F-actin-capping protein subunit beta OS=Homo sapiens OX=9606 GN=CAPZB PE=1 SV=4	4.29831	4.66178	3.29549	2.96795	4.63807	4.44219	4.15131	4.04694	2.04219	2.47035	3.92993	3.38328	4.02037	4.04413	2.14115	2.29419	5.53187	4.87636	5.8144	5.37109	4.8155	4.17976	4.78987	5.39565	5.81665	3.48384	3.0168	4.42474	3.32412	2.88811	3.82241	4.04472	2153.15	3234.17	6329.27	7628.49	4043.33	4870.32
Q8WUM4	28	15	179.036	0.00421708	0.00080169	1.72876	0.98594	FTD	c9orf72pos	96650.6	Programmed cell death 6-interacting protein OS=Homo sapiens OX=9606 GN=PDCD6IP PE=1 SV=1	3.38274	1.49949	1.04354	1.01503	1.9682	1.22619	1.34522	1.03391	1.01586	1.60543	2.05066	1.59909	1.54005	1.87004	1.12758	1.26184	3.12155	1.76723	2.78626	1.8702	2.74484	1.56763	2.70514	1.85359	2.9048	1.53932	1.39277	1.90951	1.31008	1.37675	2.01203	1.65076	1694.52	1040.29	2004.21	2608.93	1715.82	1344.36
P68371;Q3ZCM7	28	1	309.918	0.0121557	0.00199589	1.53663	0.832719	FTD	c9orf72pos	50287.4	Tubulin beta-4B chain OS=Homo sapiens OX=9606 GN=TUBB4B PE=1 SV=1	18.19	14.566	5.80498	4.84834	9.901	7.78242	8.58061	7.38792	5.18831	6.39565	9.83677	9.52114	10.2246	10.7122	5.20047	4.10398	16.2385	9.74618	19.6358	13.3917	15.9844	12.0282	16.4297	12.0131	20.2072	7.44909	8.75314	10.7718	7.40368	7.90019	11.0487	10.2213	9111.92	10105.4	11148.9	12461.6	8631.4	8532.47
P10809	23	18	154.961	0.00378438	0.000734316	1.75515	0.969098	FTD	c9orf72pos	61225.9	60 kDa heat shock protein_ mitochondrial OS=Homo sapiens OX=9606 GN=HSPD1 PE=1 SV=2	4.0669	2.52301	1.5598	1.62295	2.04961	1.47365	2.00389	1.61215	1.9253	2.24391	2.07277	1.96995	2.23387	1.52332	1.37251	1.43057	3.71193	2.81826	4.47226	2.87485	4.14909	2.5268	3.55529	1.86866	5.27221	2.03835	2.57135	2.71099	1.7998	1.94463	2.11291	1.87594	2037.23	1750.38	2995.73	4171.45	1786.79	1615.68
P36871	21	15	129.494	0.00131244	0.000309006	2.33152	0.944061	c9orf72pos	FTD	61734.4	Phosphoglucomutase-1 OS=Homo sapiens OX=9606 GN=PGM1 PE=1 SV=3	0.155197	0.240295	1.52626	1.63593	1.23398	0.938434	1.22006	1.3985	1.02515	1.1963	0.43001	0.457463	0.494338	0.464406	0.623868	0.697587	0.314119	0.317276	0.366556	0.517795	0.281027	0.462726	0.150884	0.40622	0.0860781	0.545634	0.50059	0.35075	0.602702	0.594932	0.565884	0.709549	77.7426	166.708	2931.32	4204.82	1075.75	1028.88
P13646	7	1	49.321	0.000246245	7.9337e-05	13.2105	0.979682	c9orf72pos	FTD	49930.5	Keratin_ type I cytoskeletal 13 OS=Homo sapiens OX=9606 GN=KRT13 PE=1 SV=4	0.0259711	0	0.229822	0.30773	0.316295	0.447688	0.0959763	0.081955	0.224777	0.171776	0.0766622	0.0475309	0.0324333	0.0277497	0.0966363	0.117407	0	0.0114699	0	0	0.00783967	0.0268734	0.0111882	0.00769889	0	0.101693	0.0763244	0.0406492	0.100565	0.137683	0.0753426	0.0913969	13.0097	0	441.393	790.954	275.737	490.835
Q5SSJ5	3	2	16.448	0.000584478	0.000159822	3.31672	0.930909	c9orf72pos	CTRLS	61492.2	Heterochromatin protein 1-binding protein 3 OS=Homo sapiens OX=9606 GN=HP1BP3 PE=1 SV=1	0.0104947	0.0184896	0.260876	0.198756	0.217829	0.189112	0.16626	0.163911	0.131842	0.15177	0.041677	0.0421512	0.0222777	0.024024	0.106901	0.082659	0	0.0539147	0	0	0.0107801	0.042635	0.0165473	0.106092	0	0.048731	0.0403031	0.0579373	0.0669712	0.0496802	0.0769578	0.0923987	5.25712	12.8274	501.034	510.859	189.897	207.338
A6NKH3	2	1	11.6256	3.46673e-06	2.89317e-06	9.16218	0.999263	c9orf72pos	CTRLS	10867.8	Putative 60S ribosomal protein L37a-like protein OS=Homo sapiens OX=9606 GN=RPL37AP8 PE=5 SV=2	0.136291	0.185628	0.167146	0.17341	0.0598989	0.0239668	0.237461	0.20834	0.208072	0.173832	0.19201	0.232336	0.0667548	0.317358	0.140598	0.0927401	0	0	0	0.0137585	0.0412738	0.151966	0	0.0444296	0	0.0449529	0.0292138	0.0109962	0.218293	0.0893953	0.226282	0.16344	68.2721	128.782	321.018	445.713	52.2181	26.2767
P06576	21	14	186.536	0.00168949	0.00037577	1.7368	0.884249	CTRLS	c9orf72pos	56560	ATP synthase subunit beta_ mitochondrial OS=Homo sapiens OX=9606 GN=ATP5F1B PE=1 SV=3	7.72601	6.80432	3.65732	3.79707	6.23865	5.48483	4.26039	3.33227	2.61069	3.57835	5.16068	5.05485	4.82301	6.64122	3.28352	3.6315	8.23077	6.76558	7.68982	7.35158	5.74018	5.53521	7.84235	7.25267	11.9163	6.22246	4.44704	5.97764	4.60462	4.75015	4.698	5.20784	3870.19	4720.59	7024.19	9759.57	5438.66	6013.45
P09382	9	8	101.62	0.000370171	0.000110504	1.7878	0.967231	CTRLS	c9orf72pos	15057.9	Galectin-1 OS=Homo sapiens OX=9606 GN=LGALS1 PE=1 SV=2	43.6843	43.2772	13.6286	12.7467	24.0017	24.9817	25.4629	24.0096	8.63187	10.9103	28.2861	27.8381	33.0573	30.5844	15.6785	14.539	61.164	37.4328	57.708	37.4255	35.1867	28.6637	35.8294	33.5218	64.3109	18.8352	26.9277	22.9454	25.9575	23.8553	29.6505	32.6304	21882.8	30024.2	26174.9	32762.8	20923.9	27389.4
P46940;Q13576;Q86VI3	50	33	357.698	0.00352759	0.00069089	1.54057	0.924395	FTD	c9orf72pos	189880	Ras GTPase-activating-like protein IQGAP1 OS=Homo sapiens OX=9606 GN=IQGAP1 PE=1 SV=1	5.1918	4.31681	1.97403	1.75607	2.70152	2.49883	2.68421	2.24674	1.55778	1.52383	3.20985	2.7617	3.14896	3.14977	1.42256	1.46359	5.14913	3.83969	4.69861	4.53257	3.36039	3.39957	4.69128	4.42442	5.09022	3.17612	2.90225	3.36456	2.26571	2.51702	2.36167	2.53298	2600.72	2994.84	3791.29	4513.6	2355.1	2739.66
P20073;P13928;Q5VT79	12	9	76.6915	0.0109164	0.00183094	1.23068	0.815256	c9orf72neg	c9orf72pos	53024.5	Annexin A7 OS=Homo sapiens OX=9606 GN=ANXA7 PE=1 SV=3	0.836498	0.981445	0.704247	0.743725	1.01491	1.07191	0.929951	1.05746	0.577524	0.806456	1.10327	1.20459	1.05121	1.1176	0.769957	0.809455	1.48494	1.26669	1.37385	1.42263	1.01604	1.05191	1.09628	1.18076	0.836211	1.16917	0.918946	0.866728	0.918515	1.10554	1.22752	1.25401	419.027	680.891	1352.56	1911.59	884.771	1175.22
Q9BRA2	4	2	33.4939	0.0105934	0.00178475	1.6036	0.867197	FTD	c9orf72pos	14226	Thioredoxin domain-containing protein 17 OS=Homo sapiens OX=9606 GN=TXNDC17 PE=1 SV=1	1.48053	0.956339	1.0293	0.639864	1.00166	1.34422	1.19391	0.955716	0.494959	0.540593	0.805169	1.29109	0.874371	1.04988	0.63223	0.603012	2.05444	1.53543	3.01391	2.56646	1.54779	0.960642	1.76808	1.18883	0.991605	1.09385	0.650016	1.05054	0.923727	1.03812	1.00063	1.24007	741.642	663.473	1976.86	1644.63	873.214	1473.77
P61313	6	2	42.122	2.60356e-05	1.40197e-05	2.18264	0.999156	FTD	CTRLS	24260.2	60S ribosomal protein L15 OS=Homo sapiens OX=9606 GN=RPL15 PE=1 SV=2	5.07615	4.05693	1.4133	1.12223	2.28006	1.65679	1.8455	1.89341	1.86078	2.03516	2.68802	2.67086	2.39886	2.05923	1.2207	1.26639	3.80382	3.09233	4.46266	4.55308	5.48934	4.35717	4.51154	4.09397	4.49075	2.03039	1.85861	2.19521	2.03862	1.68724	2.36887	2.40685	2542.8	2814.55	2714.36	2884.44	1987.69	1816.47
P15121	7	4	41.9893	0.00107804	0.000262061	3.19843	0.999294	FTD	c9orf72pos	36252.6	Aldo-keto reductase family 1 member B1 OS=Homo sapiens OX=9606 GN=AKR1B1 PE=1 SV=3	1.49198	1.26877	0.487963	0.369764	0.595847	0.569891	0.707982	0.634966	0.289779	0.366642	0.519634	0.578982	0.538311	0.577013	0.221468	0.203283	0.849649	0.765128	1.85488	0.894313	0.900029	0.708623	1.03357	1.09168	0.348801	0.473577	0.540914	0.728755	0.45825	0.311458	0.471273	0.506187	747.376	880.228	937.174	950.4	519.441	624.816
O15127	1	1	4.7111	0.142993	0.0167111	1.48673	0.40012	c9orf72pos	FTD	37105.2	Secretory carrier-associated membrane protein 2 OS=Homo sapiens OX=9606 GN=SCAMP2 PE=1 SV=2	0.244042	0.0814365	1.13111	1.22451	1.9231	1.43067	1.81065	1.76794	1.10737	1.30205	1.12795	1.76663	1.34812	2.10734	1.39033	1.97983	0.614376	1.35743	0.76473	0.36526	0.210784	0.420971	1.11574	0.737441	2.49949	1.48799	1.26871	0.930417	2.09639	5.38043	1.31942	0.965827	122.248	56.4977	2172.39	3147.34	1676.5	1568.56
P61160	10	6	84.5047	0.00609728	0.00110145	1.44996	0.923182	FTD	c9orf72pos	45046	Actin-related protein 2 OS=Homo sapiens OX=9606 GN=ACTR2 PE=1 SV=1	3.71402	3.86641	1.98283	1.90045	3.03692	2.89786	2.61724	2.8514	1.92931	2.1849	2.77045	2.79733	2.96367	3.22387	1.61412	1.69902	4.22772	3.59619	3.99878	3.82411	3.52709	3.26415	4.15257	4.32743	5.2671	2.81427	2.35395	2.44821	2.17711	2.40218	2.47127	2.86125	1860.46	2682.37	3808.2	4884.71	2647.49	3177.15
Q02818	3	2	15.4958	0.00434931	0.00082266	2.03028	0.999467	FTD	c9orf72neg	53879.4	Nucleobindin-1 OS=Homo sapiens OX=9606 GN=NUCB1 PE=1 SV=4	0.267015	0.255519	0.218	0.149728	0.308447	0.225183	0.207878	0.227274	0.183876	0.21922	0.170266	0.188938	0.192705	0.108734	0.162259	0.153295	0.0988188	0.179425	0.228157	0.339283	0.165695	0.190835	0.244996	0.235632	0.0530788	0.114723	0.230889	0.129508	0.222631	0.172425	0.157864	0.076053	133.756	177.27	418.688	384.845	268.895	246.886
Q13885	27	1	291.936	0.000994573	0.000246546	1.6255	0.96343	c9orf72neg	CTRLS	50306.3	Tubulin beta-2A chain OS=Homo sapiens OX=9606 GN=TUBB2A PE=1 SV=1	2.33518	1.29586	1.29706	1.31838	2.01369	1.54888	1.15326	1.14716	1.07909	0.954988	1.53007	1.15136	1.48588	1.23495	1.03251	0.957475	1.779	1.53416	2.04332	2.04225	3.01263	2.80555	3.34394	2.45682	1.90834	1.7072	0.975876	1.04908	1.17126	1.12396	1.55893	1.31972	1169.76	899.021	2491.11	3388.63	1755.48	1698.16
O75964	3	2	15.3969	3.41988e-08	1.09966e-07	6.39817	1	FTD	CTRLS	11428.5	ATP synthase subunit g_ mitochondrial OS=Homo sapiens OX=9606 GN=ATP5MG PE=1 SV=3	0.28692	0.334018	0.28336	0.289298	0.196172	0.291908	0.23501	0.203919	0.267903	0.223411	0.189335	0.17432	0.1602	0.218506	0.170132	0.163005	0.202631	0.180712	0.0195938	0.0252364	0.46288	0.384935	0.269115	0.25846	0.119305	0.263223	0.204447	0.233588	0.13063	0.213048	0.266414	0.304541	143.727	231.73	544.217	743.578	171.017	320.042
Q96TA1	9	3	58.7648	0.0824371	0.0104596	1.62367	0.70257	CTRLS	FTD	84651.3	Protein Niban 2 OS=Homo sapiens OX=9606 GN=NIBAN2 PE=1 SV=3	0.187371	0.155642	0.128364	0.159709	0.0978998	0.172056	0.0853738	0.0720339	0.149503	0.242159	0.142585	0.167507	0.140642	0.084426	0.189534	0.131007	0.0862376	0.130194	0.175805	0.186992	0.196533	0.155893	0.307768	0.0384079	0.138272	0.17253	0.206267	0.125158	0.139067	0.146189	0.0740566	0.0627288	93.8595	107.979	246.533	410.497	85.3461	188.638
O15400	2	1	10.6682	0.0189113	0.00295601	3.16623	0.94899	c9orf72pos	FTD	29929.6	Syntaxin-7 OS=Homo sapiens OX=9606 GN=STX7 PE=1 SV=4	0.087254	0.102418	0.344129	0.440612	0.406061	0.362465	0.279943	0.359518	0.165617	0.207697	0.146051	0.2551	0.296393	0.195209	0.296383	0.2017	0.0587509	0.146159	0	0.166659	0.0306387	0.116853	0.125621	0.425603	0	0.319139	0.232682	0.187183	0.269834	0.28215	0.14455	0.206382	43.7081	71.0542	660.928	1132.5	353.992	397.398
Q9HDC9	9	6	49.7571	0.000514793	0.000144485	1.63216	0.998459	FTD	CTRLS	46651.5	Adipocyte plasma membrane-associated protein OS=Homo sapiens OX=9606 GN=APMAP PE=1 SV=2	1.75999	1.61022	1.1129	1.21824	2.40878	1.95337	1.74821	1.62784	1.11457	1.29978	1.67724	1.76522	1.40122	1.74208	0.915825	0.917771	2.63807	2.22537	2.80677	2.2863	2.16953	2.01876	1.92698	2.26206	1.36831	1.28073	1.2743	1.57165	1.21957	1.25693	1.78026	1.94895	881.632	1117.12	2137.41	3131.23	2099.9	2141.63
P27348	17	11	169.586	0.00318343	0.00063636	1.62552	0.939774	FTD	c9orf72pos	28049.4	14-3-3 protein theta OS=Homo sapiens OX=9606 GN=YWHAQ PE=1 SV=1	7.64679	6.96554	2.40343	2.17734	4.211	3.54808	3.76999	3.232	1.71818	2.0147	4.88804	4.77796	5.20844	5.86616	2.05993	1.75557	9.55357	6.31608	10.7766	7.95354	6.89716	5.81633	7.78113	7.36719	8.26764	3.41004	4.41859	4.6703	3.23843	3.07382	4.21899	4.14568	3830.5	4832.44	4615.99	5596.39	3671.03	3890.03
Q15185	4	4	28.5644	0.00370528	0.00072229	1.4921	0.927996	FTD	c9orf72pos	18982.6	Prostaglandin E synthase 3 OS=Homo sapiens OX=9606 GN=PTGES3 PE=1 SV=1	4.22374	4.36691	1.49642	1.2202	2.23743	2.38504	2.20622	2.04335	1.39877	1.55933	3.05585	2.66264	3.25663	3.69357	1.35726	1.58864	4.42389	3.34081	5.05766	4.9235	3.69773	3.25781	3.84045	3.58892	3.38925	2.17738	2.25596	2.6373	2.62448	2.54425	2.74744	3.47205	2115.8	3029.61	2874	3136.26	1950.53	2614.91
P04406	13	8	184.305	9.31724e-06	6.29982e-06	2.53074	0.996723	CTRLS	c9orf72pos	36224.4	Glyceraldehyde-3-phosphate dehydrogenase OS=Homo sapiens OX=9606 GN=GAPDH PE=1 SV=3	103.901	96.084	32.762	29.031	54.1871	55.0176	48.2488	50.0509	42.6914	52.4889	60.0149	62.3078	60.9824	73.1934	20.6006	21.0462	160.062	105.883	180.145	145.717	95.5495	84.353	83.0489	87.8898	119.417	42.3772	47.313	57.2591	40.9304	43.0691	55.4531	61.8786	52047.1	66659.6	62922.1	74617.9	47238.6	60320.1
Q9NQR4	3	2	18.2911	0.000478809	0.000136767	5.17465	0.982128	c9orf72pos	FTD	31007.2	Omega-amidase NIT2 OS=Homo sapiens OX=9606 GN=NIT2 PE=1 SV=1	0.0081656	0.0581622	0.123394	0.159218	0.0174055	0.126677	0.152185	0.199576	0.0856019	0.0734285	0.0317981	0.0768859	0.0685986	0.0896482	0.103961	0.132003	0.00689478	0.025342	0	0.0206224	0.00462073	0.0587954	0.0279803	0.0108427	0	0.111854	0.0224381	0.021934	0.0929518	0.136359	0.0523889	0.0926747	4.09039	40.3509	236.988	409.235	15.1736	138.886
P60660;P05976	9	5	72.9235	3.45604e-07	5.71988e-07	2.84901	0.999801	CTRLS	c9orf72pos	17101.2	Myosin light polypeptide 6 OS=Homo sapiens OX=9606 GN=MYL6 PE=1 SV=2	7.57556	6.68561	2.76564	2.27481	6.20627	5.54512	4.66668	4.08852	4.93504	6.02234	5.33938	5.39977	5.1403	4.91843	2.86439	2.60563	6.34646	4.99562	9.28244	7.86533	8.03474	6.71585	8.51812	8.03337	15.8628	6.73776	4.07224	5.25855	5.19722	5.15756	4.94613	5.6759	3794.82	4638.23	5311.65	5846.91	5410.43	6079.54
Q13200	13	9	70.8167	0.00786576	0.00137458	1.88742	0.989698	FTD	c9orf72pos	100941	26S proteasome non-ATPase regulatory subunit 2 OS=Homo sapiens OX=9606 GN=PSMD2 PE=1 SV=3	1.05026	0.705274	0.191069	0.22602	0.260627	0.29066	0.303366	0.392677	0.400503	0.411826	0.661655	0.608156	0.488154	0.768043	0.329991	0.397959	0.922573	0.715013	0.441434	0.673714	0.624328	0.873161	0.624311	0.716973	0.0198413	0.42869	0.434591	0.594977	0.617438	0.605586	0.775761	0.681057	526.107	489.294	366.965	580.937	227.206	318.673
P04083	26	24	278.825	0.000218408	7.25078e-05	1.97965	0.962429	CTRLS	c9orf72pos	38942.4	Annexin A1 OS=Homo sapiens OX=9606 GN=ANXA1 PE=1 SV=2	17.0617	12.2941	7.30171	6.28432	11.0823	7.67006	8.07209	7.54021	7.58531	6.74959	13.2565	10.1802	16.2217	17.6603	8.23622	8.58849	31.5038	17.8121	29.0227	19.1204	16.307	10.8332	20.0579	15.562	38.5143	9.82076	13.3702	11.4948	9.3017	8.89296	13.5855	10.438	8546.72	8529.19	14023.5	16152.5	9661.24	8409.28
P42766	4	3	26.3256	0.000156414	5.67846e-05	2.06243	0.997473	FTD	CTRLS	14551.5	60S ribosomal protein L35 OS=Homo sapiens OX=9606 GN=RPL35 PE=1 SV=2	3.53171	2.64894	1.00125	0.914991	1.1199	1.18814	1.15009	1.22491	1.09147	1.23148	1.86087	1.57578	1.29763	1.44617	0.774516	0.815022	2.07932	1.49351	5.01367	2.0798	3.05215	2.42695	2.83803	2.6814	3.25409	1.5162	1.45268	2.07591	1.49219	1.1329	1.47741	1.56762	1769.14	1837.74	1922.99	2351.79	976.294	1302.65
P05787	9	3	55.5002	0.0411935	0.00571988	1.63866	0.904747	FTD	c9orf72pos	53704.4	Keratin_ type II cytoskeletal 8 OS=Homo sapiens OX=9606 GN=KRT8 PE=1 SV=7	0.98191	0.770213	0.614892	0.559527	0.768616	0.712619	0.646114	0.691705	0.496708	0.534107	0.882671	0.818782	0.819284	0.748428	0.431812	0.417512	1.27448	1.05301	1.71294	1.26424	1.01088	0.95017	1.06604	1.12867	0.318195	0.710738	0.628564	0.590468	0.576743	0.475104	0.681484	0.773271	491.868	534.346	1180.95	1438.15	670.056	781.3
Q9UEY8	1	1	5.0576	0.153789	0.0178248	3.62741	0.540588	c9orf72pos	FTD	79496.9	Gamma-adducin OS=Homo sapiens OX=9606 GN=ADD3 PE=1 SV=1	0	0	0.195518	0.208881	0.0942208	0.137608	0.140232	0.133881	0.165141	0.152801	0.0438609	0.0585323	0.0443715	0.032075	0.130048	0.128747	0.0414925	0.153465	0	0	0	0.0147766	0	0.0355546	0	0.0421902	0.0860661	0.115559	0.042229	0.0314256	0.0896141	0.0896824	0	0	375.509	536.885	82.1389	150.87
P52565	8	8	74.1429	0.000844121	0.0002164	1.75206	0.960699	FTD	c9orf72pos	23264.2	Rho GDP-dissociation inhibitor 1 OS=Homo sapiens OX=9606 GN=ARHGDIA PE=1 SV=3	6.3687	4.3304	2.54878	2.75213	4.99779	4.10079	4.61454	3.69015	1.75632	2.04512	4.62432	4.56859	5.58583	5.98274	2.67654	2.90213	9.06883	5.11311	7.92637	5.68608	6.22258	4.02262	7.95228	6.39516	12.1028	3.91258	3.62828	3.9377	3.50771	3.37821	5.42738	5.00842	3190.27	3004.28	4895.15	7073.77	4356.92	4496.01
P21399	3	2	16.3553	0.00105078	0.000256525	1.80871	0.97939	FTD	CTRLS	98912.3	Cytoplasmic aconitate hydratase OS=Homo sapiens OX=9606 GN=ACO1 PE=1 SV=3	1.66275	1.68265	0.541633	0.634786	1.17793	1.20822	1.10156	1.10074	0.580375	0.771978	1.0038	1.43749	1.14166	0.91496	0.683814	0.55988	1.31713	1.44572	2.72012	1.11967	2.02391	2.15224	2.49792	1.44593	2.20028	0.955031	0.909202	1.31558	1.00733	1.08149	1.16721	1.12739	832.922	1167.36	1040.25	1631.58	1026.88	1324.67
P07196	4	1	24.1346	0.0110639	0.00184468	31.4792	0.886134	CTRLS	FTD	61573.7	Neurofilament light polypeptide OS=Homo sapiens OX=9606 GN=NEFL PE=1 SV=3	0	0	0.53956	0.633669	0.229822	0.588331	0.262097	0.246211	0.452904	0.195189	0.0491033	0.0777528	0.0915364	0.093098	0.824795	0.802692	1.21582e-09	0.0132736	0	0	0	2.6339e-05	0	0.00281728	0	0.235651	0.0398456	0.0134151	0.0633878	0.0865787	0.289979	0.34179	0	0	1036.27	1628.71	200.352	645.033
Q13011	1	1	6.1224	1.38711e-05	8.53055e-06	2.74952	0.998603	c9orf72pos	CTRLS	36158.4	Delta(3_5)-Delta(2_4)-dienoyl-CoA isomerase_ mitochondrial OS=Homo sapiens OX=9606 GN=ECH1 PE=1 SV=2	0.347379	0.487085	0.618054	0.506818	1.03076	0.994176	0.8103	0.835022	0.561903	0.667206	0.510959	0.33357	0.469	0.334598	0.292282	0.336521	0.224602	0.222656	0.042183	0.280464	0.357162	0.380195	0.407109	0.424888	0.376145	0.421154	0.467997	0.557374	0.383978	0.215041	0.409617	0.492811	174.012	337.922	1187.02	1302.67	898.583	1089.99
P30101	26	19	228.875	0.00285115	0.000582351	1.5712	0.881038	CTRLS	c9orf72pos	57181.6	Protein disulfide-isomerase A3 OS=Homo sapiens OX=9606 GN=PDIA3 PE=1 SV=4	10.5899	9.53831	5.49753	5.82474	10.5296	10.0114	8.12419	7.63933	5.92451	7.0877	9.46954	9.15563	8.93628	9.85154	5.25	5.12276	15.2454	11.5231	22.4993	20.0914	9.8836	9.08117	12.4792	13.4563	15.4879	7.45166	7.59805	10.0802	7.35538	6.60083	9.22121	9.20489	5304.77	6617.34	10558.5	14971.3	9179.37	10976.2
Q9NR45	2	1	10.6622	0.00018377	6.38332e-05	6.70431	0.984968	c9orf72pos	FTD	40763.8	Sialic acid synthase OS=Homo sapiens OX=9606 GN=NANS PE=1 SV=2	0	0.0071976	0.286556	0.29256	0.0353815	0.0977733	0.121058	0.157728	0.220221	0.188077	0.0685058	0.200744	0.114945	0.0835455	0.199546	0.195835	0	0.0175775	0	0	0.017267	0.094246	0.00923197	0.00819976	0	0.135734	0.0439686	0.0312446	0.120254	0.178936	0.147526	0.112674	0	4.99344	550.355	751.962	30.8445	107.196
P15848	1	1	6.1486	0.000906163	0.000229912	7.9243	0.944258	c9orf72pos	FTD	60200.6	Arylsulfatase B OS=Homo sapiens OX=9606 GN=ARSB PE=1 SV=1	0	0.0180133	0.591396	0.495468	0.496226	0.29149	0.153734	0.159817	0.470159	0.587615	0.045693	0.0498225	0.0386158	0.025011	0.101628	0.113197	0	0.028738	0.143571	0.0523743	0.0112408	0.0190002	0.00795334	0.0157938	0	0.0580761	0.0343536	0.0384191	0.0393515	0.0793252	0.0522822	0.032169	0	12.497	1135.83	1273.5	432.595	319.584
P35268	4	3	35.0452	5.78224e-05	2.59262e-05	1.78308	0.998518	FTD	CTRLS	14844	60S ribosomal protein L22 OS=Homo sapiens OX=9606 GN=RPL22 PE=1 SV=2	2.48946	1.94554	0.987404	1.01742	1.14264	1.03116	1.26737	1.26195	0.959029	0.995188	1.34714	1.48579	1.48276	1.39154	0.817689	0.799664	1.70083	1.5707	2.52511	2.36746	2.14945	1.56424	2.05219	2.22621	2.05136	1.13758	1.37278	1.60227	0.985157	1.07053	1.25765	1.26164	1247.04	1349.74	1896.39	2615.05	996.116	1130.55
P35241	21	8	148.534	2.78782e-05	1.48696e-05	1.82646	0.990511	CTRLS	c9orf72pos	68678.1	Radixin OS=Homo sapiens OX=9606 GN=RDX PE=1 SV=1	2.39818	1.76026	1.27887	1.14945	1.77272	1.75577	1.68206	1.56678	1.18139	1.25796	1.81965	1.81847	2.69948	2.82786	1.45104	1.6242	3.93622	3.08513	3.30351	1.88864	2.4557	1.78659	2.39892	2.22746	4.79507	1.90915	1.99837	1.5549	1.73554	1.8933	1.97929	2.17695	1201.32	1221.2	2456.17	2954.41	1545.4	1924.99
P02768	13	9	84.2113	0.00107966	0.000262061	1.81169	0.913251	c9orf72neg	c9orf72pos	71362.7	Serum albumin OS=Homo sapiens OX=9606 GN=ALB PE=1 SV=2	19.0019	17.3786	0.543231	0.360824	1.05742	1.03112	0.63404	0.468036	0.948733	1.05066	7.35983	6.05045	10.5486	10.8106	1.97334	1.73516	9.40216	5.68251	17.6041	11.8392	13.6683	12.057	14.0481	13.2377	12.0157	4.95786	6.58902	7.73028	3.55745	2.85897	5.99537	5.41768	9518.64	12056.7	1043.32	927.421	921.825	1130.5
Q8WYN3	1	1	5.2399	0.00073618	0.000193048	1.91295	0.928981	CTRLS	c9orf72pos	66040.6	Cysteine/serine-rich nuclear protein 3 OS=Homo sapiens OX=9606 GN=CSRNP3 PE=2 SV=1	82.7288	76.5727	35.9998	32.6906	76.4192	70.378	60.2533	53.1024	27.2141	35.8709	56.5003	57.6549	62.4076	70.0104	24.7553	24.8007	170.351	99.0497	176.915	125.602	66.6466	59.0881	109.107	110.085	207.335	46.3176	53.3207	69.1994	49.4464	45.4199	60.4068	59.6507	41441.3	53123.4	69140.6	84024.3	66619.9	77160.9
Q15758	2	2	11.1266	0.00568641	0.0010389	2.47967	0.998894	FTD	CTRLS	57054.6	Neutral amino acid transporter B(0) OS=Homo sapiens OX=9606 GN=SLC1A5 PE=1 SV=2	0.289756	0.375408	0.139557	0.151026	0.216886	0.213682	0.324667	0.230934	0.256992	0.278029	0.297255	0.213819	0.189787	0.193504	0.238057	0.236729	0.154746	0.158365	0.126716	0.168395	0.186201	0.316233	0.132596	0.305951	0.0167477	0.160084	0.204341	0.196997	0.202627	0.194691	0.363934	0.288404	145.147	260.445	268.032	388.18	189.075	234.276
P31946	14	6	144.362	0.00043264	0.000125815	1.62225	0.973255	c9orf72neg	CTRLS	28196.5	14-3-3 protein beta/alpha OS=Homo sapiens OX=9606 GN=YWHAB PE=1 SV=3	4.80894	4.80131	2.60153	2.1146	3.70294	3.50737	3.28813	2.77203	1.89566	2.07737	3.48101	3.3765	3.83896	3.49368	1.60007	1.67189	5.84742	4.50361	7.46069	5.71609	4.71748	3.78424	5.65665	5.78053	6.61106	2.96653	3.02838	3.40801	2.91612	2.73543	3.06888	3.20939	2408.94	3330.98	4996.46	5435.13	3228.12	3845.4
P29373;P29762	6	2	35.6312	0.00103833	0.000254593	17.4491	0.927113	CTRLS	c9orf72pos	15864.1	Cellular retinoic acid-binding protein 2 OS=Homo sapiens OX=9606 GN=CRABP2 PE=1 SV=2	0.00931746	0.0121378	0.00472947	0.0137223	0.00766604	0.00428349	0.0182149	0.0334649	0.0075148	0.00606521	0.16378	0.167065	0.10311	0.0573386	0.108512	0.122815	0.570465	0.661394	0.502481	0.484872	0.118655	0.177999	0.00999035	0	0	0.0133573	0.0507851	0.013157	0.0142876	0.00232445	0.0679541	0.0355006	4.66739	8.42076	9.08334	35.2701	6.68302	4.69633
P07951	16	1	197.208	2.51696e-07	4.35792e-07	2.74321	0.999998	FTD	CTRLS	32964.8	Tropomyosin beta chain OS=Homo sapiens OX=9606 GN=TPM2 PE=1 SV=1	3.61676	2.8959	3.73164	3.37902	6.16283	5.69879	5.06242	4.60404	3.54029	3.84961	3.71135	3.36197	4.02694	4.39517	2.24432	2.3996	6.08113	4.36446	6.06033	5.55925	5.33692	4.53635	7.54533	7.05138	8.87033	3.85298	2.33321	3.20197	3.31432	3.15461	4.48257	4.76336	1811.74	2009.07	7166.93	8685.05	5372.57	6248.03
P36542	7	6	38.8146	0.00083372	0.000214221	1.92856	0.999851	FTD	CTRLS	33053.1	ATP synthase subunit gamma_ mitochondrial OS=Homo sapiens OX=9606 GN=ATP5F1C PE=1 SV=1	1.4616	1.38057	0.819527	0.768486	0.858138	0.812733	0.697585	0.700041	0.55466	0.818438	0.789376	0.641813	0.616794	0.833317	0.464324	0.513135	1.12395	0.665476	0.819974	1.2334	1.44854	1.25043	1.20947	1.43652	0.48408	0.765416	0.650226	0.724736	0.741853	0.527133	0.821142	1.03612	732.158	957.79	1573.97	1975.23	748.099	891.062
Q13492	8	6	42.0881	0.00101771	0.000250837	3.5521	0.913674	c9orf72pos	c9orf72neg	70925.8	Phosphatidylinositol-binding clathrin assembly protein OS=Homo sapiens OX=9606 GN=PICALM PE=1 SV=2	0.201387	0.330126	2.25284	2.25522	2.14421	2.12479	2.23886	2.14166	0.347081	0.375784	0.161459	0.229841	0.20833	0.243417	0.69493	0.931032	0.155007	0.121062	0.126314	0.126678	0.311508	0.284293	0.349517	0.245104	0.387608	1.01651	0.198284	0.203771	0.339997	0.384455	0.233888	0.268395	100.881	229.03	4326.76	5796.55	1869.26	2329.57
P08865	10	9	89.2548	0.00235079	0.000498237	1.60965	0.965945	FTD	c9orf72pos	32968.2	40S ribosomal protein SA OS=Homo sapiens OX=9606 GN=RPSA PE=1 SV=4	9.30549	7.16338	1.64862	1.55771	2.34596	2.0469	2.33933	1.89225	2.78013	3.06832	4.19483	4.19367	4.11862	3.78385	1.48349	1.58972	5.47852	3.89332	8.51241	6.97656	7.28789	6.1743	5.91232	5.20467	4.70994	2.68025	3.31697	4.00252	3.29777	3.10092	3.97353	3.64984	4661.39	4969.69	3166.31	4003.76	2045.14	2244.18
O15305	7	4	38.662	0.00775878	0.00136011	2.49426	0.988208	c9orf72pos	FTD	28424.4	Phosphomannomutase 2 OS=Homo sapiens OX=9606 GN=PMM2 PE=1 SV=1	0.100598	0.0580609	0.148275	0.103316	0.147816	0.174432	0.125381	0.146054	0.173977	0.193361	0.146321	0.0714294	0.102147	0.081247	0.121965	0.10488	0.0263213	0.126249	0.108173	0.0927988	0.139095	0.132167	0.145242	0.140761	0.0134179	0.125489	0.0699146	0.117552	0.0913563	0.0992574	0.129727	0.116127	50.3927	40.2806	284.775	265.552	128.861	191.243
O60493	7	4	44.2544	0.000513237	0.000144485	1.59534	0.977169	c9orf72neg	CTRLS	18819.4	Sorting nexin-3 OS=Homo sapiens OX=9606 GN=SNX3 PE=1 SV=3	4.54815	4.04493	1.58707	1.6583	3.43189	2.73046	2.52212	2.45991	1.35249	1.95924	3.70631	3.63634	4.44113	4.2324	1.75183	1.79796	5.54952	4.10566	6.79989	5.32234	4.6113	3.088	4.98511	4.60736	6.52644	2.87568	3.33887	3.96748	2.61028	2.74056	3.28242	3.5797	2278.3	2806.22	3048.11	4262.3	2991.82	2993.61
Q96IX5	2	2	13.933	2.02242e-09	1.62577e-08	2.48771	1	FTD	CTRLS	6514.61	ATP synthase membrane subunit DAPIT_ mitochondrial OS=Homo sapiens OX=9606 GN=ATP5MD PE=1 SV=1	0.526474	0.79162	0.586441	0.728219	0.688115	0.74481	0.588152	0.656427	0.551147	0.579475	0.52334	0.673105	0.484909	0.50356	0.366547	0.380187	0.484692	0.585774	0.346701	0.710245	0.527452	0.574987	0.706562	0.761394	0.364888	0.738373	0.512021	0.49638	0.413224	0.606972	0.385034	0.606762	263.727	549.198	1126.31	1871.73	599.877	816.593
Q8NHP8	2	1	11.189	0.0347675	0.00497815	6.8217	0.866731	c9orf72pos	FTD	65928.2	Putative phospholipase B-like 2 OS=Homo sapiens OX=9606 GN=PLBD2 PE=1 SV=2	0.00694325	0.00283047	0.192663	0.321699	0.51175	0.484379	0.420306	0.181997	0.332813	0.598739	0.12327	0.0635101	0.0952522	0.198478	0.189022	0.145177	0.132175	0.181394	0.0247157	0.337758	0	0.000774511	0.131898	0.154468	0.0167535	0.0855698	0.0358768	0.0266357	0.151869	0.133164	0.254845	0.244076	3.47808	1.96368	370.026	826.859	446.128	531.062
Q16799	3	1	15.2145	2.14289e-07	3.9865e-07	4.69984	0.999998	FTD	CTRLS	83902.8	Reticulon-1 OS=Homo sapiens OX=9606 GN=RTN1 PE=1 SV=1	2.02955	1.99239	0.962123	0.7162	1.13457	1.76855	1.37423	1.44271	1.11502	0.928059	1.6361	2.11541	1.57024	2.37977	0.623578	0.813873	2.52137	1.44264	5.7006	3.65047	2.69224	2.22493	1.73242	1.21933	2.55663	1.86725	1.10965	1.3503	1.28023	1.55857	1.75114	1.32356	1016.66	1382.25	1847.84	1840.84	989.083	1938.99
P55884	5	3	27.82	0.00198473	0.000432044	1.85412	0.99981	FTD	c9orf72pos	92880.9	Eukaryotic translation initiation factor 3 subunit B OS=Homo sapiens OX=9606 GN=EIF3B PE=1 SV=3	0.719421	0.541613	0.161871	0.193126	0.302893	0.214721	0.266326	0.204004	0.257601	0.295332	0.435283	0.583653	0.298153	0.50993	0.223504	0.25619	0.489505	0.438066	0.291758	0.369808	0.675934	0.589695	0.555407	0.33361	0.102208	0.359112	0.349821	0.423804	0.333032	0.436847	0.312858	0.310741	360.379	375.752	310.887	496.39	264.053	235.415
P18077	5	4	34.8148	7.32032e-10	1.02981e-08	3.90896	1	FTD	CTRLS	12594.7	60S ribosomal protein L35a OS=Homo sapiens OX=9606 GN=RPL35A PE=1 SV=2	3.10692	2.66239	1.2517	1.23793	1.31485	1.42006	1.82787	1.7698	1.24658	1.55986	2.34566	2.24535	1.5611	1.70413	0.884016	0.77242	2.16103	1.42559	3.31863	2.79227	3.06339	2.27147	2.66266	1.95883	2.17876	1.42402	1.88873	2.07411	1.74811	1.61902	1.59035	1.8636	1556.35	1847.07	2403.99	3181.84	1146.25	1556.92
Q00325	11	9	80.0663	0.167436	0.0192283	1.30754	0.47294	CTRLS	c9orf72pos	40551.2	Phosphate carrier protein_ mitochondrial OS=Homo sapiens OX=9606 GN=SLC25A3 PE=1 SV=2	4.77593	4.48248	3.54917	2.91382	3.19145	3.27668	3.23911	3.75516	2.10679	2.74724	3.00939	3.4369	3.13665	3.52945	1.62242	1.71136	4.09525	3.52393	5.428	4.18911	3.6707	3.34152	4.23563	4.64555	5.1652	2.70037	2.30641	3.10748	3.03307	2.54229	2.35793	3.1221	2392.41	3109.78	6816.49	7489.37	2782.21	3592.47
P35908;P19013;Q86Y46;Q14CN4	29	10	201.501	1.69748e-05	9.94994e-06	2.21763	0.994454	CTRLS	c9orf72pos	65718.1	Keratin_ type II cytoskeletal 2 epidermal OS=Homo sapiens OX=9606 GN=KRT2 PE=1 SV=2	2.31394	2.06491	1.7248	1.40441	1.10343	1.18802	1.37696	1.2951	2.03214	1.93957	2.60444	2.14296	2.23588	2.07642	0.85652	0.821777	3.27283	2.37791	4.98864	4.192	2.30372	2.00956	3.77296	3.51591	2.44438	1.32757	2.2085	2.55525	1.99134	1.76216	2.18542	1.98216	1159.12	1432.56	3312.63	3609.73	961.936	1302.52
P17693	2	1	11.2288	0.000266163	8.36722e-05	2.6191	0.993334	FTD	c9orf72pos	38566.4	HLA class I histocompatibility antigen_ alpha chain G OS=Homo sapiens OX=9606 GN=HLA-G PE=1 SV=1	0.364399	0.55634	0.214291	0.131886	0.690976	0.782301	0.47727	0.40776	0.561234	0.6397	0.506921	0.448897	0.0842207	0.0151329	0.274948	0.224506	0.273319	0.967736	0.137593	0.648473	0.944041	1.0958	0.357327	0.209671	0	0.256095	0.0620674	0.0722004	0.487766	0.420553	0.315319	0.324122	182.538	385.969	411.564	338.986	602.372	857.698
P07996	28	19	190.008	5.32951e-06	3.99864e-06	2.23254	0.999407	c9orf72neg	CTRLS	133375	Thrombospondin-1 OS=Homo sapiens OX=9606 GN=THBS1 PE=1 SV=2	7.79103	7.67893	3.63177	3.34783	6.17836	6.47825	7.44702	7.12599	4.08299	4.23354	7.96024	7.31456	8.72392	9.6802	3.37154	3.71785	8.45467	7.35826	10.5386	9.56005	7.32843	6.93702	9.39115	9.47686	14.801	7.8873	5.47017	5.56084	6.42566	6.84317	7.16139	7.34711	3902.76	5327.36	6975.12	8604.88	5386.11	7102.61
Q99798	7	3	45.8404	0.000180212	6.29862e-05	2.20303	0.967958	c9orf72pos	CTRLS	86166.9	Aconitate hydratase_ mitochondrial OS=Homo sapiens OX=9606 GN=ACO2 PE=1 SV=2	0.167181	0.180951	0.109551	0.155552	0.105195	0.0776355	0.102741	0.113206	0.137328	0.143338	0.0850629	0.0751731	0.0473446	0.101524	0.0910695	0.0923659	0.021451	0.0452133	0.0435667	0.0807212	0.0475472	0.0734694	0.0327742	0.117453	0.0705589	0.116003	0.101949	0.115655	0.076916	0.0852743	0.0978499	0.0768169	83.7461	125.538	210.403	399.812	91.7061	85.1178
P61981	10	2	103.174	0.00660387	0.00117872	1.45511	0.797378	c9orf72neg	c9orf72pos	28473.7	14-3-3 protein gamma OS=Homo sapiens OX=9606 GN=YWHAG PE=1 SV=2	2.12922	2.15128	1.61552	1.24759	2.00785	2.12094	2.0149	1.90806	1.39392	1.48866	2.08044	1.82881	2.38506	2.09595	1.09941	0.984561	3.78579	2.66777	4.84079	3.69081	2.60583	2.14476	3.25965	3.34404	3.86213	1.57754	1.47673	1.66107	1.51758	1.45074	1.73072	1.93066	1066.59	1492.48	3102.75	3206.66	1750.39	2325.35
P43686	6	6	33.7178	0.00765863	0.00134465	1.40634	0.90615	CTRLS	FTD	47480.4	26S proteasome regulatory subunit 6B OS=Homo sapiens OX=9606 GN=PSMC4 PE=1 SV=2	1.30656	1.41995	0.611991	0.614796	0.70241	0.665682	0.811301	0.741933	0.529277	0.568037	0.751891	0.980743	0.633396	0.797388	0.709911	0.784394	1.1184	0.926173	0.971702	1.20253	1.13662	0.759099	1.22843	1.12984	1.11227	1.09722	0.738104	0.935444	0.8567	0.96165	0.858861	0.946312	654.496	985.109	1175.38	1580.2	612.34	729.839
P99999	5	4	33.9573	0.000244208	7.89765e-05	1.77608	0.957198	c9orf72pos	CTRLS	11862.8	Cytochrome c OS=Homo sapiens OX=9606 GN=CYCS PE=1 SV=2	0.620493	0.480738	0.646553	0.46897	0.531854	0.468896	0.5935	0.549874	0.532912	0.604025	0.42187	0.414956	0.473928	0.436135	0.284392	0.359899	0.0805453	0.131844	0.147582	0.192528	0.61521	0.444691	0.404054	0.234681	0.342542	0.368777	0.312656	0.377302	0.418037	0.278079	0.455997	0.450129	310.823	333.519	1241.76	1205.39	463.654	514.087
Q15836;P63027	3	2	35.3589	1.25719e-09	1.28625e-08	3.98813	1	c9orf72pos	CTRLS	11366.1	Vesicle-associated membrane protein 3 OS=Homo sapiens OX=9606 GN=VAMP3 PE=1 SV=3	0.410914	0.395014	0.377793	0.46859	0.542427	0.761071	0.307472	0.448876	0.388598	0.373421	0.297175	0.46039	0.30684	0.432217	0.332923	0.491508	0.214504	0.377803	0.163786	0.197754	0.238318	0.383571	0.386178	0.357865	0.134889	0.458484	0.379701	0.36822	0.457376	0.388782	0.282425	0.390841	205.839	274.047	725.584	1204.41	472.871	834.421
Q13733	8	1	47.0077	1.94596e-05	1.10052e-05	2.45202	0.999984	FTD	CTRLS	115193	Sodium/potassium-transporting ATPase subunit alpha-4 OS=Homo sapiens OX=9606 GN=ATP1A4 PE=1 SV=3	1.11937	1.35115	1.68467	1.80578	2.18423	2.32775	1.91592	2.00585	0.880865	1.13573	2.15745	2.49021	2.00217	2.87064	1.44731	1.60629	2.75868	2.68615	0.507215	1.52391	2.54113	3.41529	1.96065	3.61723	3.4662	1.73325	1.96371	2.01207	2.12444	1.7092	2.20544	2.5672	560.724	937.382	3235.56	4641.36	1904.14	2552.09
O75426	2	1	16.0258	0.0335374	0.00488277	1.389	0.609905	c9orf72neg	c9orf72pos	66200.8	F-box only protein 24 OS=Homo sapiens OX=9606 GN=FBXO24 PE=1 SV=2	4.62303	4.40666	2.24815	2.51022	3.7415	3.72561	2.26023	2.82824	2.80658	2.49005	4.3855	2.4229	4.13736	2.20177	1.85019	2.0471	4.06853	4.20745	5.27966	3.76692	4.85182	3.59793	6.73675	6.33394	7.08	3.83712	2.6609	2.83319	2.78578	3.10684	2.73702	3.73977	2315.81	3057.18	4317.76	6451.98	3261.73	4084.67
P02452	35	24	257.955	0.0243812	0.00368807	1.61582	0.890786	FTD	c9orf72pos	139968	Collagen alpha-1(I) chain OS=Homo sapiens OX=9606 GN=COL1A1 PE=1 SV=5	3.2063	3.49036	3.62974	3.20425	3.78549	3.97706	4.75058	4.3226	5.34768	5.55686	4.01264	4.419	3.50251	4.09014	2.97182	3.63006	3.31498	2.65122	9.60525	6.81049	5.22063	4.3017	5.02629	3.77725	9.24144	4.39743	1.8169	2.07482	3.90714	4.10719	5.12425	5.26156	1606.13	2421.49	6971.22	8235.85	3300.08	4360.36
Q6DD88	7	5	49.5013	0.0260408	0.0039076	1.6631	0.897958	FTD	c9orf72neg	60998.3	Atlastin-3 OS=Homo sapiens OX=9606 GN=ATL3 PE=1 SV=1	0.467077	0.787819	0.662803	0.700972	0.875758	0.880865	0.437237	0.407046	0.435834	0.535146	0.448715	0.650318	0.579861	0.493955	0.512617	0.541986	0.358074	0.427608	0.336155	0.572339	0.272168	0.451066	0.320283	0.672187	0.203311	0.549147	0.502695	0.308261	0.467727	0.488871	0.422611	0.471553	233.973	546.561	1272.97	1801.7	763.459	965.761
A6NMY6	30	4	377.063	0.00154499	0.000349852	1.87658	0.906759	CTRLS	c9orf72pos	38830.2	Putative annexin A2-like protein OS=Homo sapiens OX=9606 GN=ANXA2P2 PE=5 SV=2	0.282652	0.269621	0.195677	0.154954	0.325914	0.301258	0.253271	0.243614	0.130665	0.161347	0.280918	0.27269	0.31087	0.308427	0.13807	0.137121	0.618676	0.397327	0.588306	0.389254	0.288461	0.236839	0.398925	0.370969	0.866651	0.231839	0.208629	0.263872	0.237625	0.208631	0.29175	0.321021	141.589	187.054	375.814	398.277	284.122	330.292
P21796	13	9	80.9011	0.000586058	0.000159822	2.21189	0.968761	FTD	c9orf72pos	30886.7	Voltage-dependent anion-selective channel protein 1 OS=Homo sapiens OX=9606 GN=VDAC1 PE=1 SV=2	2.45436	2.56091	0.558558	0.627563	0.743201	0.868839	0.673682	0.606672	0.43146	0.432371	1.24209	1.28846	1.68322	2.07564	0.434064	0.455938	2.88704	2.38915	4.48402	4.45713	2.36925	2.05533	2.17302	2.12945	0.385025	0.653264	1.18367	1.36789	0.731071	0.747224	1.82978	2.03566	1229.46	1776.67	1072.76	1613.02	647.9	952.576
O95747	1	1	5.8371	0.108589	0.0132118	11.6968	0.585584	c9orf72pos	FTD	58307.4	Serine/threonine-protein kinase OSR1 OS=Homo sapiens OX=9606 GN=OXSR1 PE=1 SV=1	0	0	0.104502	0.101734	0.0235334	0	0.0304413	0.0322142	0.131825	0.151013	0	0.00424866	0	0.00891862	0.127444	0.0833464	0	0.00968858	0	0	0	0	0	0	0	0.0125759	0.0675133	0.133157	0.0283949	0.030698	0.0171167	0.0111934	0	0	200.705	261.485	20.5157	0
P67936	22	6	209.778	2.10369e-05	1.17205e-05	2.07714	0.999713	FTD	CTRLS	28635.9	Tropomyosin alpha-4 chain OS=Homo sapiens OX=9606 GN=TPM4 PE=1 SV=3	10.4251	8.96374	11.533	10.6029	16.7097	16.8412	14.66	13.6117	9.29176	10.9158	11.3601	11.1446	12.7607	13.5485	6.37546	6.57262	18.4376	13.165	21.9704	19.3285	15.2611	12.2115	22.2158	19.6613	27.7734	11.1575	8.61099	10.6747	10.0998	9.18314	12.5284	13.4552	5222.22	6218.72	22150	27252.6	14567	18464.3
P51148;P61020	8	4	54.6148	3.10016e-05	1.60046e-05	1.87488	0.999852	FTD	CTRLS	23710.7	Ras-related protein Rab-5C OS=Homo sapiens OX=9606 GN=RAB5C PE=1 SV=2	2.35226	3.00003	2.03164	1.93619	3.9324	3.4766	2.62651	2.39779	1.59628	1.96755	3.16458	2.84612	2.87059	2.69021	1.66943	1.60499	3.98498	2.83367	3.25453	3.74604	3.02758	2.70891	3.5497	3.98338	4.81967	2.51182	2.14124	3.00633	2.5032	2.20929	2.7061	2.66798	1178.32	2081.31	3901.93	4976.57	3428.15	3811.67
P60866	3	3	38.8634	0.0139573	0.00225688	1.69236	0.938955	FTD	c9orf72pos	13486.8	40S ribosomal protein S20 OS=Homo sapiens OX=9606 GN=RPS20 PE=1 SV=1	6.21058	4.60821	1.86286	1.50771	1.367	2.06876	2.03605	2.02809	1.83337	2.217	3.20366	3.54455	3.58866	3.98345	1.54748	1.69869	5.73177	4.81453	8.41808	3.02609	4.37646	3.60254	3.34147	2.99835	4.89919	2.21414	1.90243	2.23493	3.08041	2.84963	2.69172	3.29573	3111.06	3197.01	3577.78	3875.24	1191.71	2268.15
Q16720	9	1	51.7512	0.00159475	0.000358238	1.79365	0.901114	CTRLS	c9orf72pos	135338	Plasma membrane calcium-transporting ATPase 3 OS=Homo sapiens OX=9606 GN=ATP2B3 PE=1 SV=3	0.599121	0.598042	0.477645	0.413078	0.850027	0.902601	0.542604	0.577965	0.339939	0.392283	1.14589	1.0114	1.18423	1.35884	0.773747	0.696892	1.29211	1.07858	1.10481	1.21421	0.961493	0.896739	1.12769	1.35416	1.49308	0.855283	0.691936	0.84806	0.683129	0.65191	1.03858	1.07594	300.118	414.9	917.358	1061.73	741.027	989.592
O95202	1	1	5.8347	0.0569792	0.00759784	1.51712	0.549411	c9orf72neg	c9orf72pos	84038.6	Mitochondrial proton/calcium exchanger protein OS=Homo sapiens OX=9606 GN=LETM1 PE=1 SV=1	1.73909	2.25473	0.825557	0.868518	1.24002	1.52109	1.16573	0.753854	0.532648	0.428849	1.04822	1.2469	1.43472	1.31244	0.488177	0.470798	1.66382	2.61538	1.55929	2.26487	2.32367	1.61933	1.63023	2.37155	2.45401	1.29303	1.01977	1.38928	0.61	1.03438	1.0083	1.43687	871.163	1564.25	1585.55	2232.34	1081.02	1667.69
P15531	7	3	59.7101	4.60404e-06	3.59827e-06	2.32498	0.99979	FTD	CTRLS	17319.8	Nucleoside diphosphate kinase A OS=Homo sapiens OX=9606 GN=NME1 PE=1 SV=1	2.16067	1.93467	0.921642	0.896394	1.07132	1.36552	1.40159	1.25388	0.927922	1.00163	1.84255	1.8349	2.06788	2.01823	0.881027	0.867171	2.64307	2.47698	2.4556	2.46734	2.35754	2.32537	1.82095	2.20576	1.40734	1.39562	1.20129	1.34904	1.19201	1.29739	1.53646	1.86202	1082.34	1342.2	1770.09	2303.99	933.944	1497.13
P27487	10	9	63.6421	0.103497	0.0126606	1.52466	0.797573	FTD	c9orf72pos	88963.1	Dipeptidyl peptidase 4 OS=Homo sapiens OX=9606 GN=DPP4 PE=1 SV=2	1.38066	1.28748	1.42732	1.30667	1.52227	1.22358	1.12304	1.12764	0.47151	0.581455	0.876109	0.937643	0.967652	0.944891	0.486064	0.491144	2.10689	1.0976	1.1667	1.46968	1.06662	1.42184	1.58128	2.07907	1.96404	1.05183	0.839732	0.856717	0.779903	0.873425	0.713574	0.897003	691.616	893.204	2741.29	3358.52	1327.07	1341.51
P43307	3	2	18.7141	0.189408	0.0213378	1.3135	0.44854	FTD	c9orf72pos	32235.4	Translocon-associated protein subunit alpha OS=Homo sapiens OX=9606 GN=SSR1 PE=1 SV=3	1.07434	1.53914	1.43675	1.24568	1.30427	1.11183	1.58268	1.23565	0.916199	0.74482	1.2508	1.4389	0.975278	0.993914	0.949769	0.96194	1.92393	0.994502	1.76584	1.56134	1.6782	0.957221	1.57776	1.42124	3.0289	1.15934	0.998319	1.21014	1.14125	1.04872	0.95588	0.937361	538.17	1067.8	2759.39	3201.77	1137.02	1218.98
Q07955	4	2	23.4709	0.000120534	4.59837e-05	1.73038	0.998785	FTD	CTRLS	27858.7	Serine/arginine-rich splicing factor 1 OS=Homo sapiens OX=9606 GN=SRSF1 PE=1 SV=2	1.34248	1.3487	0.904053	0.838853	0.896499	0.817015	0.885839	0.978003	0.671729	0.861434	0.864045	0.988825	0.913584	1.12939	0.786305	0.815752	0.877036	1.06376	1.46099	1.83643	1.34456	1.31906	1.30798	1.6275	0.510611	0.843939	0.876748	0.91761	0.920255	0.724098	1.20873	1.43927	672.49	935.677	1736.31	2156.09	781.541	895.757
Q6FI13;P04908;P0C0S5;P0C0S8;P16104;P20671;Q16777;Q71UI9;Q7L7L0;Q8IUE6;Q93077;Q96KK5;Q96QV6;Q99878;Q9BTM1	2	2	11.9096	0.00348053	0.000684803	1.54656	0.919153	c9orf72neg	c9orf72pos	14095.5	Histone H2A type 2-A OS=Homo sapiens OX=9606 GN=HIST2H2AA3 PE=1 SV=3	3.21917	3.28739	1.0215	0.839724	1.26067	1.79596	1.29683	0.964302	0.72371	0.824139	1.77795	2.34811	1.56402	2.11006	0.963383	0.827074	1.80247	2.68164	2.83369	4.4204	3.87164	2.68237	2.7706	2.50299	2.40599	1.42446	1.89332	2.46366	1.28228	1.68808	1.67544	1.99275	1612.58	2280.67	1961.87	2158.33	1099.01	1969.05
O14818	7	3	48.7988	0.0374488	0.00530804	1.44652	0.877415	FTD	c9orf72pos	28058	Proteasome subunit alpha type-7 OS=Homo sapiens OX=9606 GN=PSMA7 PE=1 SV=1	7.4115	7.22365	4.35198	4.00762	6.41389	6.65726	5.59914	4.50329	4.27358	5.00525	6.03106	5.05247	4.45503	5.1298	2.9112	2.71779	10.332	6.146	8.8005	7.55486	5.57988	5.98084	7.39799	8.73102	10.3047	4.64627	3.80236	4.42014	4.59912	4.16311	5.39368	5.36056	3712.64	5011.51	8358.35	10300.7	5591.44	7298.87
P17844	19	7	110.423	2.33122e-06	2.1505e-06	1.78631	0.9992	CTRLS	c9orf72pos	69661.4	Probable ATP-dependent RNA helicase DDX5 OS=Homo sapiens OX=9606 GN=DDX5 PE=1 SV=1	1.59097	1.80047	0.726193	0.728972	0.849721	0.872544	0.767491	0.860011	0.824169	0.932559	1.12619	1.10363	1.44742	1.75973	0.585597	0.638607	1.26276	1.34604	1.57339	1.68511	1.46961	1.73252	1.21523	1.70062	0.773351	0.9069	1.12026	1.26389	0.918696	0.802311	1.20218	1.41526	796.963	1249.1	1394.72	1873.67	740.761	956.638
Q13347	10	6	54.0339	0.0551123	0.0073927	1.38435	0.839317	FTD	c9orf72pos	36901.1	Eukaryotic translation initiation factor 3 subunit I OS=Homo sapiens OX=9606 GN=EIF3I PE=1 SV=1	0.50969	0.622214	0.709775	0.851819	0.910591	1.04753	0.719228	0.778973	0.483952	0.599593	1.00152	0.663826	1.05687	1.04313	0.607838	0.552573	1.30606	1.33151	0.464356	0.817981	1.09335	1.21812	1.04178	1.39662	0.822812	0.963168	0.559884	0.518388	0.702613	0.782163	0.867724	0.921648	255.319	431.67	1363.18	2189.42	793.826	1148.49
Q7L2H7	4	3	23.7938	0.00661928	0.00117872	1.48053	0.969129	FTD	c9orf72pos	42959.2	Eukaryotic translation initiation factor 3 subunit M OS=Homo sapiens OX=9606 GN=EIF3M PE=1 SV=1	0.31274	0.322338	0.284215	0.243856	0.33606	0.193147	0.281861	0.343197	0.406186	0.443594	0.551257	0.548879	0.392461	0.463555	0.330494	0.303336	0.64576	0.349294	0.167246	0.335708	0.522709	0.619177	0.484084	0.559887	0.317102	0.38945	0.453021	0.512382	0.461151	0.463875	0.514224	0.600028	156.661	223.626	545.859	626.779	292.967	211.762
P04179	4	2	35.0022	0.000262476	8.29768e-05	33.9683	0.999926	FTD	CTRLS	24921.3	Superoxide dismutase [Mn]_ mitochondrial OS=Homo sapiens OX=9606 GN=SOD2 PE=1 SV=3	0.0314608	0.0763173	0.798299	0.631307	0.544068	0.509005	1.1148	1.03096	0.0609442	0.113099	0.213313	0.138209	0.0856852	0.064453	0.110429	0.106687	0.245587	0.222275	0.206388	0.104228	0.0285078	0.0244198	0.0683629	0.0298038	0.0302342	0.127825	0.192243	0.221705	0.15097	0.148029	0.148916	0.180735	15.7597	52.9462	1533.2	1622.64	474.302	558.062
P46459	17	10	91.4904	0.00321338	0.000640476	1.71179	0.943617	FTD	c9orf72pos	83107.8	Vesicle-fusing ATPase OS=Homo sapiens OX=9606 GN=NSF PE=1 SV=3	3.1491	3.47668	0.358328	0.455614	0.698146	0.735732	0.561961	0.408994	0.521965	0.532252	1.27949	1.45914	1.66239	2.03552	0.685479	0.70333	1.70861	1.46729	3.27027	1.98253	2.39345	2.20907	3.08089	2.59362	1.37603	1.24306	1.54761	1.59228	1.11675	1.19704	1.48111	1.45931	1577.48	2412	688.199	1171.06	608.623	806.64
P14136	6	1	44.2923	0.0400359	0.00560779	1.87643	0.918141	FTD	CTRLS	49937.3	Glial fibrillary acidic protein OS=Homo sapiens OX=9606 GN=GFAP PE=1 SV=1	0.296184	0.380796	0.0983562	0.062638	0.339184	0.131647	0.278451	0.200174	0.0252368	0.0521353	0.13869	0.256824	0.233088	0.267213	0.150071	0.101281	0.0894099	0.189345	0.209609	0.534347	0.285367	0.211069	0.282044	0.455809	0.0813979	0.1712	0.187303	0.274286	0.280248	0.225438	0.364472	0.280578	148.367	264.183	188.901	160.998	295.69	144.335
Q96I99	4	1	22.5958	0.110006	0.0133553	2.08501	0.491192	c9orf72pos	c9orf72neg	46852.9	Succinate--CoA ligase [GDP-forming] subunit beta_ mitochondrial OS=Homo sapiens OX=9606 GN=SUCLG2 PE=1 SV=2	0.0365787	0.0182112	0.356099	0.414911	0.151022	0.323588	0.132951	0.226378	0.156618	0.128152	0.0617841	0.0973251	0.105477	0.12628	0.297776	0.31994	0.040978	0.158889	0.0102966	0.0183353	0.0375182	0.0333466	0.0292893	0.0484214	0	0.0556671	0.276723	0.0917832	0.13329	0.252243	0.104808	0.124752	18.3233	12.6343	683.919	1066.44	131.657	354.774
P60981	8	4	52.4914	0.0113652	0.00188932	1.36688	0.759905	CTRLS	c9orf72pos	18962	Destrin OS=Homo sapiens OX=9606 GN=DSTN PE=1 SV=3	4.42047	3.99041	1.48023	1.96314	3.00154	2.29398	2.97576	2.25077	4.37163	4.67592	3.67871	3.5779	3.94837	4.23644	1.52374	1.62889	5.27085	3.61514	5.86784	5.54805	4.41781	3.49405	5.7058	4.71456	2.94797	2.31964	2.69954	2.74438	3.31468	3.63014	4.4686	4.38936	2214.35	2768.4	2842.9	5045.83	2616.65	2515.06
Q02952	16	15	92.1546	0.000144873	5.31088e-05	5.15177	0.993132	c9orf72pos	FTD	192052	A-kinase anchor protein 12 OS=Homo sapiens OX=9606 GN=AKAP12 PE=1 SV=4	0.1887	0.0849433	0.632714	0.579986	0.327773	0.190719	0.541556	0.574547	0.288541	0.302487	0.513889	0.324364	0.301064	0.213971	0.424464	0.397261	0.092678	0.17635	0.0583056	0.035751	0.0811319	0.0937026	0.264987	0.210357	0.0412793	0.200388	0.140806	0.370215	0.20053	0.221861	0.795024	0.74358	94.5256	58.9306	1215.18	1490.73	285.742	209.1
Q06830	11	7	89.1306	0.0109875	0.00183738	1.48401	0.846604	FTD	c9orf72pos	22338.5	Peroxiredoxin-1 OS=Homo sapiens OX=9606 GN=PRDX1 PE=1 SV=1	25.0721	24.0309	9.25952	8.77264	16.0426	14.5005	14.2592	13.7055	7.48989	8.71067	17.3178	16.543	16.9298	17.9017	7.69471	8.00008	26.8368	18.7725	33.428	27.4841	18.2324	18.3491	18.7419	23.8182	33.9401	13.6223	12.4523	16.0727	12.1306	11.4516	16.6727	17.5168	12559.4	16671.8	17783.7	22548.2	13985.4	15898
Q15404	4	2	23.7925	0.00108278	0.000262061	2.1679	0.999741	FTD	CTRLS	31540.3	Ras suppressor protein 1 OS=Homo sapiens OX=9606 GN=RSU1 PE=1 SV=3	0.234772	0.203997	0.230765	0.149221	0.367153	0.234249	0.205786	0.271405	0.378109	0.396267	0.378117	0.338933	0.135167	0.120051	0.203337	0.200456	0.525081	0.145427	0.114678	0.337875	0.100917	0.383623	0.388401	0.407547	0.246746	0.272068	0.225905	0.226364	0.342938	0.361633	0.276817	0.358447	117.604	141.526	443.203	383.541	320.073	256.826
Q9P299	1	1	5.778	0.000112703	4.361e-05	5.2228	0.995852	CTRLS	FTD	23605	Coatomer subunit zeta-2 OS=Homo sapiens OX=9606 GN=COPZ2 PE=2 SV=1	0.158437	0.108721	0.433935	0.341338	0.259026	0.379578	0.30566	0.335661	0.234109	0.157373	0.115407	0.119987	0.155483	0.12702	0.132796	0.168629	0.0781982	0.161047	0.141527	0.282766	0.0987105	0.100056	0.215853	0.159115	0.124069	0.197587	0.0446882	0.132608	0.14534	0.193603	0.180147	0.232313	79.3657	75.4269	833.408	877.336	225.811	416.161
Q15691	5	3	30.0741	0.00153408	0.000348786	3.44643	0.949824	CTRLS	FTD	30170.2	Microtubule-associated protein RP/EB family member 1 OS=Homo sapiens OX=9606 GN=MAPRE1 PE=1 SV=3	0.152997	0.227181	0.137631	0.178825	0.184739	0.108801	0.17159	0.174309	0.196053	0.241512	0.187424	0.115152	0.153337	0.140531	0.149777	0.143163	0.100902	0.101062	0.148631	0.100591	0.181027	0.082818	0.110987	0.123312	0.00572485	0.181582	0.154465	0.111372	0.173873	0.161477	0.107927	0.154969	76.6409	157.61	264.333	459.632	161.05	119.287
P11216;P06737	10	4	53.6156	0.1432	0.0167179	6.34421	0.825538	c9orf72pos	FTD	97380.5	Glycogen phosphorylase_ brain form OS=Homo sapiens OX=9606 GN=PYGB PE=1 SV=5	0.636966	0.300175	0.293364	0.287718	0.351137	0.399433	0.32742	0.192172	0.217441	0.268128	0.154517	0.203187	0.48646	0.400998	0.165523	0.174836	0.120265	0.171906	0	0.0434057	0.33626	0.19042	0.650293	0.600101	0.038261	0.154546	0.402615	0.450384	0.155952	0.173886	0.153413	0.246378	319.075	208.251	563.429	739.517	306.111	437.929
P05455	11	7	65.902	2.11959e-06	2.03883e-06	3.30205	0.999991	FTD	CTRLS	47008.2	Lupus La protein OS=Homo sapiens OX=9606 GN=SSB PE=1 SV=2	0.567222	0.506728	0.937278	0.856447	1.75444	1.74856	1.73867	1.62428	0.380576	0.484875	1.58292	1.56538	1.92188	1.78676	0.990651	0.790911	0.763198	0.799263	0.848824	0.901623	1.15694	1.22967	2.67607	2.52541	1.73959	1.17272	1.7751	2.25083	1.4277	1.29572	1.46286	1.51549	284.138	351.549	1800.12	2201.32	1529.47	1917.08
P00813	2	2	11.4481	0.000100706	3.99074e-05	8.20966	0.974533	c9orf72pos	CTRLS	41049.7	Adenosine deaminase OS=Homo sapiens OX=9606 GN=ADA PE=1 SV=3	0.00037993	0.00998252	0.323849	0.396153	0.148211	0.211182	0.154474	0.214878	0.210081	0.243195	0.0411974	0.0592352	0.0310454	0.0320738	0.0802052	0.0892986	0.0183173	0.0679142	0.0158668	0.0722056	0.0199762	0.0412072	0.02366	0.0476394	2.22253e-05	0.0705994	0.0270971	0.0109306	0.0766817	0.0831022	0.0511755	0.0852079	0.190318	6.92551	621.978	1018.23	129.206	231.535
P36969	1	1	4.9642	0.000124469	4.71651e-05	8.97263	0.994723	FTD	CTRLS	22537.9	Phospholipid hydroperoxide glutathione peroxidase OS=Homo sapiens OX=9606 GN=GPX4 PE=1 SV=3	0.074138	0.202675	0.248501	0.307353	0.093299	0.132981	0.156096	0.144775	0.0367641	0.0769722	0.0535754	0.0214931	0.00806176	0.0108927	0.204454	0.249049	0	0.00341543	0	0.0235368	0.0878599	0.225069	0.0135518	0.0284293	0	0.0296621	0.00777261	0.0131102	0	0.0157465	0.0284212	0.012821	37.1379	140.608	477.267	789.985	81.3352	145.798
P05556	19	17	126.581	0.0204497	0.00315701	1.55223	0.893404	FTD	c9orf72pos	91723	Integrin beta-1 OS=Homo sapiens OX=9606 GN=ITGB1 PE=1 SV=2	5.76271	5.96944	2.31894	2.5007	4.19749	4.98191	3.57017	3.44782	3.84423	4.71922	4.48861	4.11289	4.00912	5.0293	1.9556	2.14232	8.86294	6.49038	8.76023	7.6895	5.71415	5.35081	5.19176	7.82614	7.47882	3.49471	2.78427	3.20424	3.28593	3.25924	3.36507	3.84258	2886.71	4141.38	4453.71	6427.52	3659.25	5462.06
P09936	8	7	71.3917	0.16019	0.0184905	1.6169	0.603044	FTD	c9orf72pos	25166.6	Ubiquitin carboxyl-terminal hydrolase isozyme L1 OS=Homo sapiens OX=9606 GN=UCHL1 PE=1 SV=2	4.46862	3.45956	2.39136	2.3341	2.60406	2.29446	2.04857	1.86444	2.50534	2.98188	4.19741	3.80004	4.24082	3.6974	2.91162	2.85354	7.17881	5.10132	4.01257	2.97428	4.73357	3.07126	4.9807	4.20022	3.95774	2.37558	1.78898	1.95314	3.25381	2.98713	4.51301	4.6804	2238.46	2400.12	4592.81	5999.3	2270.14	2515.6
P38405	5	1	31.3056	0.00037763	0.000111849	2.01939	0.966681	CTRLS	c9orf72pos	44821.8	Guanine nucleotide-binding protein G(olf) subunit alpha OS=Homo sapiens OX=9606 GN=GNAL PE=1 SV=1	0.771777	0.925224	0.669223	0.82881	0.734207	0.821094	0.804687	0.688111	0.461651	0.562072	0.915493	0.91142	0.821827	1.05986	0.549105	0.642789	1.11933	1.42879	1.57891	2.1333	1.40717	1.22302	0.924372	1.36503	0.192473	0.973679	0.728903	0.657458	0.83896	0.936365	0.652174	0.712123	386.606	641.887	1285.3	2130.28	640.06	900.229
Q13620	6	3	30.7371	1.59648e-05	9.51461e-06	5.32466	0.99823	c9orf72pos	CTRLS	104552	Cullin-4B OS=Homo sapiens OX=9606 GN=CUL4B PE=1 SV=4	0.0273437	0.0556797	0.23937	0.238745	0.233404	0.247925	0.10553	0.100419	0.0821911	0.0834275	0.0916197	0.115669	0.0638711	0.0958879	0.0918085	0.0749959	0.0362161	0.0542296	0.130345	0.147778	0.0229616	0.0455414	0.100508	0.114875	0.00489727	0.064813	0.0860637	0.0799939	0.123503	0.10629	0.0387213	0.0573448	13.6972	38.6286	459.73	613.643	203.474	271.819
Q6ZUX3	2	1	9.6337	0.00045678	0.000131141	1.82275	0.958622	CTRLS	c9orf72pos	112066	TOG array regulator of axonemal microtubules protein 2 OS=Homo sapiens OX=9606 GN=TOGARAM2 PE=2 SV=2	2.74115	2.00958	1.34397	1.65817	2.68034	2.07875	2.63361	2.03096	1.32917	1.32555	2.42487	2.5405	2.00602	2.62426	1.32365	1.45921	3.68796	3.26838	5.51449	4.49509	1.58986	1.29902	3.82694	3.63358	2.73413	2.43503	2.25078	2.59484	1.6065	2.13637	2.87898	2.06446	1373.12	1394.17	2581.21	4261.97	2336.64	2279.1
Q9NQW7	1	1	6.1817	0.0037017	0.00072229	7.64676	0.953988	c9orf72pos	FTD	70602.3	Xaa-Pro aminopeptidase 1 OS=Homo sapiens OX=9606 GN=XPNPEP1 PE=1 SV=3	0	0	0.211678	0.239849	0.0967743	0.110266	0.105867	0.116438	0.117327	0.1369	0.0143725	0.0178934	0.0323393	0	0.131132	0.133329	0	0.0572646	0	0	0.0131983	0.0204372	0.0153338	0.0140397	0	0.0682272	0.0286048	0.0159005	0.0333193	0.10275	0.0507784	0.0663948	0	0	406.544	616.48	84.3649	120.893
P55209	6	3	67.2693	1.43429e-06	1.53732e-06	2.08585	0.999601	CTRLS	c9orf72pos	45659.3	Nucleosome assembly protein 1-like 1 OS=Homo sapiens OX=9606 GN=NAP1L1 PE=1 SV=1	0.318278	0.200683	0.537413	0.533113	0.551341	0.650468	0.664955	0.817748	1.00233	1.34771	0.941629	0.955148	0.825584	0.938385	0.968948	0.960338	1.43986	1.3211	0.443736	0.576304	0.861102	1.12071	0.59667	0.814049	1.30926	1.041	0.594806	0.528169	0.859416	0.898881	1.11316	1.25185	159.435	139.226	1032.15	1370.25	480.642	713.158
P49368;Q16878	25	19	162.508	0.00121223	0.000288429	1.66057	0.911768	CTRLS	c9orf72pos	61104.3	T-complex protein 1 subunit gamma OS=Homo sapiens OX=9606 GN=CCT3 PE=1 SV=4	2.57369	2.41934	0.633257	0.636809	0.733112	0.723816	0.746779	0.956761	1.25043	1.08832	1.46669	1.37068	1.43145	1.37983	0.633677	0.686259	3.46284	2.65716	2.73472	2.6154	2.18111	2.12943	1.71486	1.58142	1.20237	0.930858	1.09778	1.01918	1.01566	0.961735	1.27514	1.44536	1289.24	1678.45	1216.22	1636.78	639.105	793.576
Q92945	10	6	61.5402	0.0220801	0.0033855	1.48787	0.804029	FTD	c9orf72pos	73400.6	Far upstream element-binding protein 2 OS=Homo sapiens OX=9606 GN=KHSRP PE=1 SV=4	1.32367	1.03827	0.399936	0.415184	0.438098	0.367299	0.541374	0.522939	0.376913	0.435432	0.721132	0.778861	0.87751	0.729394	0.533133	0.609377	1.01853	0.903824	1.0111	1.12541	1.14243	0.710575	1.07105	0.5985	0.798561	0.733601	0.799856	0.949412	0.66335	0.676601	0.640418	0.789985	663.067	720.311	768.11	1067.14	381.921	402.699
Q00610	55	31	434.104	0.000955655	0.000239536	1.6253	0.917218	CTRLS	c9orf72pos	193383	Clathrin heavy chain 1 OS=Homo sapiens OX=9606 GN=CLTC PE=1 SV=5	3.89655	3.84447	2.69483	2.41163	3.39568	3.87153	3.34255	3.48174	1.65511	1.96145	3.5487	4.39701	3.79837	4.59502	2.2966	2.44386	5.72748	4.89544	5.0248	4.09607	3.82647	3.52139	4.2771	4.50135	6.87829	3.41033	2.74739	3.15936	3.32736	3.6461	3.2428	3.886	1951.9	2667.16	5175.64	6198.58	2960.25	4244.66
Q9NYU2	14	6	74.8238	0.154822	0.0179075	1.29544	0.832053	FTD	c9orf72pos	177931	UDP-glucose:glycoprotein glucosyltransferase 1 OS=Homo sapiens OX=9606 GN=UGGT1 PE=1 SV=3	0.664666	0.780661	0.653815	0.524032	0.795563	0.95257	0.699107	0.631405	0.563413	0.56347	0.566541	0.641257	0.564419	0.708851	0.430472	0.491398	0.917677	0.601088	0.475957	0.621934	0.835333	0.632213	0.941558	0.589433	0.468849	0.665963	0.555474	0.623962	0.553724	0.567416	0.595515	0.743717	332.951	541.595	1255.71	1346.91	693.548	1044.38
P00367	16	2	94.7674	0.0692495	0.0089787	10.7593	0.736541	CTRLS	FTD	61740.1	Glutamate dehydrogenase 1_ mitochondrial OS=Homo sapiens OX=9606 GN=GLUD1 PE=1 SV=2	0.00111066	0.0124621	0.16051	0.240348	0.046694	0.0736814	0.132163	0.125159	0.222032	0.191233	0.0892305	0.0849606	0.0533305	0.0722721	0.328644	0.316943	0.011752	0.110689	0	1.4052e-05	0.0236024	0.0376642	0.00518662	0.0200551	0.0283912	0.100688	0.125168	0.0707909	0.0794638	0.112339	0.0650737	0.128064	0.55636	8.64578	308.272	617.764	40.7064	80.7826
Q14258	2	1	10.5862	0.00847813	0.00146567	Infinity	0.85448	c9orf72pos	FTD	72627.3	E3 ubiquitin/ISG15 ligase TRIM25 OS=Homo sapiens OX=9606 GN=TRIM25 PE=1 SV=2	0	0	0.119835	0.117408	0.0697189	0.0336263	0.0328595	0.0168459	0.0484814	0.0743518	0	0	0	0	0.0856166	0.051451	0	0.0269531	0	0	0	0	0	0	0	0.034454	0.104359	0.00837753	0.0196571	0.0136627	0.00353572	0	0	0	230.154	301.772	60.7788	36.8671
Q86VP6	27	16	157.38	0.000682963	0.000181279	1.52933	0.973988	FTD	c9orf72pos	138087	Cullin-associated NEDD8-dissociated protein 1 OS=Homo sapiens OX=9606 GN=CAND1 PE=1 SV=2	2.41854	1.89941	1.89725	1.91251	2.70932	2.79907	2.22189	2.09849	1.37733	1.59473	2.46499	2.25675	1.99298	2.00738	1.1846	1.27654	2.52111	2.36085	4.3508	2.35807	2.60548	2.39182	3.15256	3.1558	3.50337	2.00093	1.55129	2.20872	2.21923	1.57361	2.03353	1.95858	1211.52	1317.74	3643.82	4915.69	2361.9	3068.83
Q6S8J3;A5A3E0;A0A0A6YYL3;A0JP26;A6NI47;B2RU33;H3BUK9;Q6S545;Q6S5H5;Q6S8J7	23	2	233.021	0.0185732	0.0029072	1.39182	0.711136	CTRLS	c9orf72pos	122961	POTE ankyrin domain family member E OS=Homo sapiens OX=9606 GN=POTEE PE=2 SV=3	1.12485	1.16771	0.940162	0.727276	1.04049	1.16481	0.931852	0.785353	0.807416	0.800786	0.979371	1.01636	1.19896	1.13397	0.848492	0.917703	1.56154	1.48405	0.616257	1.3811	1.38229	1.2787	1.36409	1.68917	2.17022	1.06028	0.929331	0.877827	0.905422	1.06043	0.978529	0.950391	563.472	810.115	1805.66	1869.31	907.065	1277.07
P40394	5	1	26.8688	0.0856951	0.0108242	2.37842	0.724348	c9orf72pos	FTD	42279.7	All-trans-retinol dehydrogenase [NAD(+)] ADH7 OS=Homo sapiens OX=9606 GN=ADH7 PE=1 SV=2	0.808879	0.587321	0.714295	0.641433	0.438289	0.324163	0.386122	0.489925	1.24627	0.890801	0.606814	0.203154	0.547755	0.544781	0.308304	0.428725	0.631613	0.196301	0.131342	0.331152	0.327495	0.155356	0.688843	0.367731	0.172469	0.363736	0.419186	0.331583	0.566104	0.30395	0.721191	0.254819	405.191	407.462	1371.86	1648.67	382.087	355.405
P13473	5	2	29.4477	0.00409889	0.000782893	1.41913	0.812917	c9orf72neg	CTRLS	45531.1	Lysosome-associated membrane glycoprotein 2 OS=Homo sapiens OX=9606 GN=LAMP2 PE=1 SV=2	1.42998	1.2788	0.527167	0.553717	0.781809	0.784233	0.793	0.85746	0.61732	0.864355	1.05326	1.02378	1.46485	1.02509	0.611935	0.429429	1.1536	1.10536	1.41627	1.09135	1.42462	1.32018	1.92438	1.32867	1.17278	0.969728	0.780765	1.09394	1.06169	0.94347	1.11834	1.07388	716.319	887.185	1012.47	1423.21	681.557	859.815
P60468	1	1	6.5764	0.154431	0.0178807	1.60184	0.424157	c9orf72neg	c9orf72pos	10031.5	Protein transport protein Sec61 subunit beta OS=Homo sapiens OX=9606 GN=SEC61B PE=1 SV=2	1.95423	1.53906	0.788787	0.450431	0.779085	0.855324	0.870318	0.700051	0.759129	0.79618	1.12951	0.937182	1.14568	0.770461	0.466358	0.452994	1.25339	1.53516	1.55644	1.98232	2.20971	1.90376	3.06758	2.82987	0.69642	0.744042	1.07841	0.724802	1.0087	0.929919	0.906182	0.631368	978.93	1067.74	1514.93	1157.74	679.183	937.758
Q9BS26	6	3	30.5463	0.0032154	0.000640476	2.84593	0.835307	c9orf72pos	c9orf72neg	47370.5	Endoplasmic reticulum resident protein 44 OS=Homo sapiens OX=9606 GN=ERP44 PE=1 SV=1	0.0123311	0.00283233	0.084731	0.0814426	0.0906793	0.108125	0.0511604	0.0424497	0.0313876	0.0169803	0.0118492	0.0151485	0.00761035	0.0376767	0.0662907	0.0781777	0	0.00841454	0	0	0.0231088	0.0239981	0	0.00426104	0	0.0231369	0.0243387	0.00991694	0.0369601	0.0425204	0.0270219	0.0359476	6.177	1.96497	162.733	209.331	79.0515	118.546
Q9NVA2	16	6	119.061	0.0698935	0.00903099	1.23467	0.641108	FTD	c9orf72pos	49683.5	Septin-11 OS=Homo sapiens OX=9606 GN=SEPTIN11 PE=1 SV=3	1.46908	1.63552	1.71401	1.58312	2.23755	2.15914	1.90524	2.34433	2.40901	2.78761	2.65624	2.61307	2.60689	2.88193	2.08544	2.26282	3.76182	3.1788	2.60249	2.85532	2.18106	2.09946	2.48347	2.66481	3.34248	2.34373	1.81116	1.76653	2.36767	2.49397	2.74822	2.82404	735.907	1134.66	3291.91	4069.07	1950.63	2367.23
Q5VZM2;Q7L523	2	2	12.9877	0.000573989	0.000158329	1.84477	0.991449	FTD	CTRLS	43706.8	Ras-related GTP-binding protein B OS=Homo sapiens OX=9606 GN=RRAGB PE=1 SV=1	2.99628	2.03264	0.844384	0.976981	1.86167	2.07043	1.64478	0.988668	0.863872	1.22017	2.02179	1.29154	1.48423	1.68919	1.01718	0.912359	1.85133	1.44203	1.50427	3.32758	1.46655	1.99676	2.71042	2.37963	3.89497	1.73011	1.27473	1.50167	1.41654	1.48453	2.21501	2.3844	1500.93	1410.17	1621.71	2511.12	1622.95	2269.97
P20020	11	3	63.8744	0.0110144	0.00183915	1.52434	0.758067	CTRLS	c9orf72pos	135654	Plasma membrane calcium-transporting ATPase 1 OS=Homo sapiens OX=9606 GN=ATP2B1 PE=1 SV=4	0.632243	0.36249	0.837661	0.807579	1.3021	1.3587	1.06858	1.01471	0.786918	0.838371	1.68833	1.55356	1.68104	1.73644	1.44469	1.55157	1.97124	1.54931	1.3709	1.6149	1.4525	1.37102	1.8822	1.52191	3.18245	1.58695	1.20669	1.31883	0.977495	1.12514	1.68189	2.04161	316.709	251.483	1608.8	2075.71	1135.13	1489.65
P62701;Q8TD47;P22090	13	9	98.6598	0.00396264	0.00076364	1.53364	0.874408	c9orf72neg	CTRLS	29825.9	40S ribosomal protein S4_ X isoform OS=Homo sapiens OX=9606 GN=RPS4X PE=1 SV=2	4.68982	3.97311	1.17909	1.1432	1.57824	1.65489	1.68164	1.57678	2.11266	2.03447	3.732	3.08959	2.54852	2.4441	1.23604	1.32807	4.24079	2.77353	4.76152	4.99944	4.40608	4.59294	2.60501	2.98322	4.09564	1.63227	2.21448	2.27939	2.06791	1.95046	3.26686	3.72558	2349.27	2756.4	2264.54	2938.36	1375.86	1814.39
Q15363	2	1	11.5877	0.0404683	0.00565076	1.76668	0.700265	FTD	c9orf72pos	22875.3	Transmembrane emp24 domain-containing protein 2 OS=Homo sapiens OX=9606 GN=TMED2 PE=1 SV=1	0.666784	0.891919	0.30025	0.376745	0.406534	0.435107	0.390856	0.608385	0.310498	0.373109	0.721792	0.357902	0.788172	0.471145	0.317026	0.288738	0.57413	0.962258	1.68989	1.64278	0.562572	0.980039	0.937924	0.58086	0.854134	0.4744	0.355629	0.467307	0.557588	0.598706	0.379954	0.45575	334.012	618.781	576.655	968.342	354.404	477.042
P35916	6	1	28.9319	0.000259557	8.24949e-05	1.67648	0.979797	FTD	c9orf72pos	154868	Vascular endothelial growth factor receptor 3 OS=Homo sapiens OX=9606 GN=FLT4 PE=1 SV=3	3.78521	3.06203	1.77216	1.71497	2.49015	2.99559	2.09395	2.35995	1.34362	1.54717	2.95235	2.75019	2.37899	2.80414	1.05956	1.21442	3.08635	2.7026	6.03481	2.87516	3.38101	2.6446	3.61726	4.29317	3.95855	2.25116	2.02573	2.7542	2.4749	1.80822	2.38806	2.67169	1896.12	2124.33	3403.59	4407.95	2170.84	3284.3
P13674	17	13	108.556	9.99863e-05	3.97622e-05	1.88807	0.976698	CTRLS	c9orf72pos	61334.5	Prolyl 4-hydroxylase subunit alpha-1 OS=Homo sapiens OX=9606 GN=P4HA1 PE=1 SV=2	4.84715	4.27885	2.17918	2.26849	4.50957	4.42452	3.26823	3.45898	2.44499	3.03278	3.74174	3.89372	4.23511	4.89828	1.40364	1.3289	5.77349	4.23162	10.3249	9.66037	4.25554	3.69094	6.23309	6.55255	5.17798	2.8153	4.41753	4.85574	2.30085	2.53465	3.84789	4.41528	2428.08	2968.51	4185.29	5830.66	3931.31	4850.94
Q8IZV5	3	2	19.5297	0.00120424	0.000287136	55.6291	0.916318	c9orf72pos	FTD	38771.9	Retinol dehydrogenase 10 OS=Homo sapiens OX=9606 GN=RDH10 PE=1 SV=1	0.0069619	0	0.665048	0.616317	0.322309	0.396963	0.263824	0.338254	0.00153151	0.028743	0.0168078	0	0.00701551	0.00720827	0.077705	0.0621407	0.00225256	0	0	0	0.00420752	0.00180931	0.000931427	0.00573016	0	0.0127867	0.0119093	0.035017	0.0155277	0.0259758	0.00376422	0.00370022	3.48742	0	1277.28	1584.11	280.979	435.222
P20618	6	4	45.6113	7.46761e-07	9.30036e-07	1.97147	0.999998	FTD	CTRLS	26717.5	Proteasome subunit beta type-1 OS=Homo sapiens OX=9606 GN=PSMB1 PE=1 SV=2	1.82223	1.54405	0.925189	1.13788	1.54905	1.51737	1.41121	1.44565	1.01142	1.01502	1.52284	2.03028	1.30205	1.70372	0.908038	1.08494	1.89278	1.63409	1.91703	2.24335	1.66033	1.38111	1.49277	1.79315	0.989218	1.66458	1.35813	1.36534	1.28461	1.56201	1.46802	1.43065	912.81	1071.21	1776.9	2924.69	1350.42	1663.61
P07814	32	20	175.578	0.017394	0.00274169	1.67787	0.920803	FTD	c9orf72pos	172188	Bifunctional glutamate/proline--tRNA ligase OS=Homo sapiens OX=9606 GN=EPRS PE=1 SV=5	5.35486	5.20939	3.87312	2.59642	6.80695	6.22538	6.35787	4.51797	2.55192	2.62525	6.3953	3.72299	5.9134	4.3298	2.76828	2.69418	10.1218	5.75286	8.21714	6.14813	5.742	5.80754	6.7488	6.61548	14.409	4.14023	4.19525	4.17984	4.19913	3.57513	4.54236	4.80381	2682.41	3614.09	7438.65	6673.53	5934.09	6825.37
Q9HAV0	7	1	44.55	0.00625963	0.00112716	Infinity	0.907915	c9orf72pos	FTD	38308.6	Guanine nucleotide-binding protein subunit beta-4 OS=Homo sapiens OX=9606 GN=GNB4 PE=1 SV=3	0	0	0.0792093	0.0809678	0.0253131	0.0852848	0.0382137	0.0418032	0.115312	0.0916017	0.00478363	0.0144498	0	0	0.00792363	0.0079943	0	0	0.0258822	0	0.0143727	0.0167069	0.00731085	0	0	0.00762147	0.00601698	0.0150446	0.0121887	0.00906629	0.00485406	0.00596311	0	0	152.128	208.11	22.0672	93.5044
Q96AY3;Q86V35	22	16	165.954	0.00126372	0.000298785	1.77172	0.920811	CTRLS	c9orf72pos	64758.4	Peptidyl-prolyl cis-trans isomerase FKBP10 OS=Homo sapiens OX=9606 GN=FKBP10 PE=1 SV=1	2.10588	1.56658	3.15224	3.4133	3.33233	3.06109	2.50312	2.45474	2.355	2.27495	2.62673	2.01859	3.09182	2.76793	2.17177	2.27381	3.92927	3.17282	7.69079	6.07542	3.31072	3.19597	3.88285	3.39887	5.43079	2.5654	2.05266	2.35245	2.39601	2.21491	2.60284	2.65361	1054.9	1086.84	6054.14	8773.17	2905.02	3356.11
Q15233	9	3	48.536	0.000645161	0.000172466	1.91734	0.997285	FTD	CTRLS	54345.8	Non-POU domain-containing octamer-binding protein OS=Homo sapiens OX=9606 GN=NONO PE=1 SV=4	1.29597	1.28789	0.576556	0.506188	0.525334	0.4545	0.533538	0.605408	0.527367	0.637637	0.667205	0.761049	0.793837	1.00088	0.519883	0.508603	0.915199	0.875437	0.968103	1.31534	1.06482	1.24407	0.931545	1.17895	0.589995	0.566753	0.734929	0.622024	0.672365	0.607526	0.872158	0.984083	649.191	893.493	1107.32	1301.05	457.971	498.303
O60884	1	1	5.4936	0.0059692	0.00108178	4.11342	0.864138	c9orf72pos	FTD	46373	DnaJ homolog subfamily A member 2 OS=Homo sapiens OX=9606 GN=DNAJA2 PE=1 SV=1	0	0.0446524	0.0171587	0.0514026	0.0111714	0.0244323	0.0182809	0.032099	0.0129384	0.00741849	0.0156293	0.032821	0.0163747	0.00532477	0.0205254	0.0174154	0	0	0	0	0	0.0169184	0	0.00989313	0	0.00676087	0.0282223	0	0.0142126	0.0196759	0.0133139	0.0347913	0	30.9782	32.9548	132.119	9.73892	26.787
Q9BUT1	3	3	16.0449	0.0512268	0.006921	1.64136	0.894788	FTD	CTRLS	27066	3-hydroxybutyrate dehydrogenase type 2 OS=Homo sapiens OX=9606 GN=BDH2 PE=1 SV=2	0.0523945	0.143045	0.22987	0.279157	0.137222	0.168792	0.242344	0.291077	0.140985	0.152079	0.189123	0.182596	0.107315	0.121306	0.194357	0.184863	0.0629167	0.165601	0.0510503	0.168032	0.0794908	0.115229	0.117825	0.151789	0.0582567	0.173706	0.236543	0.178273	0.172927	0.198315	0.186665	0.157671	26.2459	99.2394	441.485	717.513	119.626	185.06
Q9UBY9	4	3	25.2546	0.0375726	0.00531889	3.28137	0.737561	CTRLS	FTD	18667.6	Heat shock protein beta-7 OS=Homo sapiens OX=9606 GN=HSPB7 PE=1 SV=1	0.0103682	0.0228676	0.323242	0.242273	0.213783	0.139726	0.27652	0.257888	0.106643	0.0805769	0.0863961	0.0497614	0.0422986	0.0267134	0.176081	0.117159	0.0161997	0.033746	0	0.00607437	0.108037	0.182959	0.0373329	0.0325799	0.0154427	0.0581824	0.0283608	0.0151098	0.101865	0.100955	0.0676574	0.0678767	5.19376	15.8647	620.814	622.71	186.369	153.193
O14558	1	1	5.8618	0.00944911	0.00161861	4.91484	0.826726	CTRLS	c9orf72neg	17192.6	Heat shock protein beta-6 OS=Homo sapiens OX=9606 GN=HSPB6 PE=1 SV=2	0.0366986	0.16399	0.493586	0.331738	0.0651308	0.168327	0.131594	0.175363	1.01978	0.837859	0.0253542	0.169507	0.158059	0.218375	0.144438	0.197145	0.105005	0.223291	0	0	0.0343907	0.0534726	0.0463825	0	0	0.0641279	0.110709	0.0510697	0.0760593	0.0901599	0.139334	0.109109	18.3834	113.77	947.973	852.662	56.779	184.55
P40926	14	14	104.832	0.0695516	0.00899714	1.28903	0.765734	FTD	c9orf72pos	35959.6	Malate dehydrogenase_ mitochondrial OS=Homo sapiens OX=9606 GN=MDH2 PE=1 SV=3	3.07268	3.31361	3.23218	3.02325	3.75795	3.76581	3.39154	3.46579	3.13262	3.24611	3.38275	3.5882	3.23484	3.58527	2.1402	2.22523	4.77099	4.27932	4.23447	3.82932	3.44169	3.73533	3.78011	4.60806	4.01412	2.9048	2.55446	3.49504	2.93494	2.94619	3.36853	3.64453	1539.2	2298.86	6207.67	7770.63	3276.07	4128.75
P10606	2	2	9.8628	5.56307e-05	2.53107e-05	1.86694	0.997868	FTD	CTRLS	13923.8	Cytochrome c oxidase subunit 5B_ mitochondrial OS=Homo sapiens OX=9606 GN=COX5B PE=1 SV=2	8.13894	6.50653	3.45314	3.33414	6.64357	5.20129	4.19586	4.10238	4.75358	5.46404	5.68932	5.46198	5.81719	5.65616	3.23689	2.83272	9.56839	6.14869	7.65023	5.63496	7.67702	5.89239	11.266	8.11732	13.145	5.07553	4.27812	5.52335	4.24675	4.63968	5.69762	6.05965	4077.04	4514	6632.05	8569.7	5791.66	5702.57
P62854;Q5JNZ5	2	1	14.6763	0.000178527	6.25916e-05	2.30281	0.99841	FTD	CTRLS	13300.6	40S ribosomal protein S26 OS=Homo sapiens OX=9606 GN=RPS26 PE=1 SV=3	8.73524	6.52074	2.98125	2.48086	2.70699	3.74755	3.66829	3.52744	2.57105	2.98275	3.4075	4.5568	4.2005	4.43305	1.48199	1.73708	4.6651	3.74461	11.9871	4.63875	7.383	4.94554	6.63861	7.35038	4.60066	3.8411	3.70255	4.07718	3.11455	2.60037	2.77874	3.97237	4375.74	4523.85	5725.74	6376.53	2359.87	4108.73
O43765	3	2	16.944	2.59398e-07	4.42323e-07	14.4447	0.999857	CTRLS	c9orf72pos	34291.3	Small glutamine-rich tetratricopeptide repeat-containing protein alpha OS=Homo sapiens OX=9606 GN=SGTA PE=1 SV=1	2.63792	2.06463	2.20861	1.70185	1.71923	2.03278	1.52297	1.75979	1.09142	1.81638	0.994235	1.07651	1.81839	1.43758	1.35369	0.914035	1.50162	1.01251	0.61067	1.2133	3.37278	3.26235	2.70444	3.00946	3.50602	2.26765	1.45274	2.81783	1.53691	1.11103	1.29726	1.66596	1321.41	1432.37	4241.82	4374.24	1498.77	2228.7
Q9UBS4	1	1	5.2999	0.00233618	0.000496074	47.7198	0.875722	c9orf72pos	c9orf72neg	40799.1	DnaJ homolog subfamily B member 11 OS=Homo sapiens OX=9606 GN=DNAJB11 PE=1 SV=1	0	0	0.0589573	0.0662386	0.0279643	0.0408551	0	0.0209004	0.0608505	0.0467355	0	0	0	0	0.00288511	0.00828212	0	0	0	0	0	0.00699225	0	0	0	0	0	0	0	0	0	0	0	0	113.232	170.252	24.3784	44.7926
Q3KQV9	5	4	27.2034	1.25885e-07	2.77792e-07	2.36089	1	FTD	CTRLS	57600.6	UDP-N-acetylhexosamine pyrophosphorylase-like protein 1 OS=Homo sapiens OX=9606 GN=UAP1L1 PE=1 SV=2	0.430325	0.535193	0.296656	0.303242	0.500132	0.388436	0.474522	0.31764	0.278505	0.391434	0.438782	0.431739	0.478321	0.388664	0.308729	0.315472	0.511907	0.341136	0.599204	0.391987	0.663551	0.370885	0.474375	0.570043	0.262779	0.347073	0.528273	0.558055	0.480876	0.397949	0.307272	0.448454	215.562	371.298	569.753	779.42	436	425.873
O15173	7	4	55.6785	0.00676456	0.00120269	2.30719	0.770268	c9orf72pos	c9orf72neg	23875.5	Membrane-associated progesterone receptor component 2 OS=Homo sapiens OX=9606 GN=PGRMC2 PE=1 SV=1	0.0569216	0.109574	1.52721	1.39111	1.3646	1.39652	1.06303	0.90464	0.965304	0.855254	0.397109	0.4055	0.244342	0.297917	0.519234	0.58987	0.236214	0.421048	0.265462	0.393104	0.10155	0.245513	0.175528	0.306459	0.286207	0.521033	0.316564	0.087341	0.470999	0.549417	0.405782	0.45711	28.5137	76.0188	2933.14	3575.54	1189.62	1531.11
Q14192	11	9	85.2417	0.0322701	0.0047412	2.39079	0.860778	c9orf72pos	FTD	34188.8	Four and a half LIM domains protein 2 OS=Homo sapiens OX=9606 GN=FHL2 PE=1 SV=3	0.535908	0.485134	1.48521	1.17412	1.27199	0.9095	0.867217	0.72995	1.4666	1.45036	0.502092	0.293777	0.416044	0.347287	0.379243	0.305794	0.618377	0.372884	0.599569	0.519091	0.760264	0.691214	0.499856	0.434221	0.336215	0.293115	0.322386	0.254755	0.450062	0.313119	0.598617	0.601357	268.452	336.568	2852.47	3017.83	1108.88	997.155
P09960	6	4	31.107	0.00958278	0.00163653	1.59054	0.734338	c9orf72pos	c9orf72neg	69912.7	Leukotriene A-4 hydrolase OS=Homo sapiens OX=9606 GN=LTA4H PE=1 SV=2	0.0760639	0.116502	0.263748	0.251263	0.226976	0.192967	0.236544	0.181477	0.27523	0.293225	0.124003	0.136558	0.124818	0.103054	0.169478	0.142511	0.0382495	0.151484	0.171719	0.153608	0.0915043	0.0934903	0.0901199	0.0863714	0.0230834	0.16765	0.126794	0.152302	0.14409	0.140664	0.0669462	0.134268	38.1027	80.8248	506.55	645.818	197.871	211.564
P50148	5	2	26.9887	0.000141088	5.22315e-05	2.15468	0.986039	c9orf72pos	CTRLS	42427.3	Guanine nucleotide-binding protein G(q) subunit alpha OS=Homo sapiens OX=9606 GN=GNAQ PE=1 SV=4	0.24531	0.49505	0.984998	1.0028	0.80071	0.75431	0.864638	0.927265	0.364763	0.40787	0.377864	0.445832	0.316596	0.383974	0.690674	0.747116	0.35388	0.310481	0.0605636	0.181629	0.593221	0.362318	0.499546	0.350563	0.507566	0.848765	0.349463	0.430886	0.474823	0.617185	0.346219	0.413856	122.883	343.448	1891.77	2577.48	698.034	827.008
Q15075	15	10	85.7031	0.0197624	0.00306435	1.68814	0.96731	FTD	CTRLS	163435	Early endosome antigen 1 OS=Homo sapiens OX=9606 GN=EEA1 PE=1 SV=2	0.644528	0.504924	0.532214	0.528299	0.941122	0.794164	0.645273	0.635507	0.374747	0.376609	0.718548	0.512707	0.671667	0.639083	0.463908	0.517217	0.435976	0.525195	0.405595	0.761602	0.602715	0.545393	0.824177	0.778805	0.338993	0.494832	0.720324	0.688017	0.519635	0.510643	0.565117	0.626139	322.863	350.298	1022.16	1357.88	820.442	870.703
Q13740	5	4	30.9005	0.0122876	0.00201291	3.70547	0.78274	CTRLS	c9orf72neg	65786.7	CD166 antigen OS=Homo sapiens OX=9606 GN=ALCAM PE=1 SV=2	0.031378	0.0280731	0.328754	0.294737	0.027129	0.104209	0.0246911	0.0780855	0.0232116	0.0159069	0.0377451	0.0620942	0.00870329	0.0196962	0.0137628	0.0575096	0.0349226	0.0932954	0.0187582	0.073014	0.0868009	0.149695	0.016415	0.00891028	0	0.0631712	0.0129449	0.00842899	0.0210701	0.0317925	0.0076701	0.0366	15.7181	19.4761	631.4	757.56	23.6503	114.253
P53999	5	3	33.629	0.000216041	7.21479e-05	2.76836	0.99997	FTD	CTRLS	14395.4	Activated RNA polymerase II transcriptional coactivator p15 OS=Homo sapiens OX=9606 GN=SUB1 PE=1 SV=3	0.552242	0.515051	0.193634	0.232614	0.206361	0.127171	0.198907	0.194199	0.139871	0.17971	0.264184	0.257518	0.185897	0.236696	0.27638	0.276434	0.229382	0.255489	0.556732	0.482959	0.440427	0.307637	0.308063	0.318053	0.0912091	0.199204	0.228378	0.369451	0.167256	0.119918	0.393483	0.37707	276.634	357.324	371.891	597.884	179.899	139.427
P40616	4	1	23.3931	0.354102	0.0373599	1.54586	0.243559	CTRLS	c9orf72pos	20531.6	ADP-ribosylation factor-like protein 1 OS=Homo sapiens OX=9606 GN=ARL1 PE=1 SV=1	0.0467992	0.116671	0.112398	0.0702111	0.0733552	0.0450081	0.0561222	0.0570371	0.0338623	0.0562372	0.123632	0.0726066	0.0632611	0.0760969	0.0549137	0.0455172	0.0753797	0.0914465	0.0175229	0.105375	0.0798636	0.065747	0.0448282	0.161254	0.037572	0.0551854	0.0495272	0.0574181	0.0496593	0.0445702	0.0921406	0.0895803	23.4431	80.9421	215.87	180.463	63.9488	49.3459
P61247	10	8	68.6231	0.00920562	0.00158413	1.5791	0.959327	FTD	CTRLS	30173.1	40S ribosomal protein S3a OS=Homo sapiens OX=9606 GN=RPS3A PE=1 SV=2	5.48653	4.81897	1.85276	2.08061	2.17332	1.91801	2.14833	1.76344	1.86339	1.989	2.29318	2.30739	2.02664	1.69501	1.66588	1.93789	3.69817	2.24209	4.50278	3.489	4.22602	3.54578	4.13879	3.06943	3.43125	2.55083	1.91023	2.58152	2.18148	2.14423	1.90158	2.00312	2748.36	3343.23	3558.38	5347.75	1894.63	2102.86
Q9ULC3	7	6	39.1592	0.00975083	0.00165768	3.74536	0.886426	c9orf72pos	FTD	26887.4	Ras-related protein Rab-23 OS=Homo sapiens OX=9606 GN=RAB23 PE=1 SV=1	0.032823	0.0633231	0.170247	0.210341	0.609628	0.548604	0.275013	0.203871	0.202855	0.206296	0.105638	0.0705619	0.0869699	0.133434	0.123092	0.144055	0.0387569	0.125491	0.0108782	0.0839448	0.0601484	0.0700565	0.119451	0.124624	0.0219113	0.0814005	0.085991	0.0884816	0.0991759	0.0940171	0.120171	0.142421	16.442	43.9313	326.974	540.638	531.455	601.477
P00558	31	22	280.101	0.0177805	0.00279088	1.53974	0.897975	FTD	c9orf72pos	45014	Phosphoglycerate kinase 1 OS=Homo sapiens OX=9606 GN=PGK1 PE=1 SV=3	9.85387	7.85046	21.3986	19.2428	25.93	24.3907	24.9256	23.5931	17.6789	20.3606	17.6989	16.6904	16.5458	12.582	12.1607	12.7859	45.3117	32.3695	40.5408	21.4068	21.1967	19.6167	20.0097	16.8788	58.0971	17.6257	16.8933	19.7167	17.495	16.043	19.4959	18.6773	4936.1	5446.37	41097.9	49459.6	22605	26741.5
P62851	7	2	44.8065	0.00913253	0.00157396	1.40451	0.824672	c9orf72neg	c9orf72pos	13799.2	40S ribosomal protein S25 OS=Homo sapiens OX=9606 GN=RPS25 PE=1 SV=1	13.0536	13.0749	3.45821	3.96985	3.61352	4.28643	3.78027	3.75755	5.36045	5.52097	5.79492	7.64923	5.31389	7.21425	3.03018	3.60812	11.1495	7.97212	14.284	13.2597	10.5732	10.0905	7.64352	9.07747	6.56355	5.47757	5.63998	5.71796	4.63606	5.82221	5.90863	6.0819	6538.92	9070.88	6641.77	10203.7	3150.15	4699.55
P61970	3	2	21.5654	4.75793e-11	1.07094e-09	2.50293	1	CTRLS	c9orf72neg	14649.6	Nuclear transport factor 2 OS=Homo sapiens OX=9606 GN=NUTF2 PE=1 SV=1	0.369226	0.343602	0.635576	0.550414	0.466922	0.502762	0.534201	0.541301	0.632547	0.65647	0.303238	0.312743	0.35149	0.357169	0.378946	0.44071	0.558862	0.74804	0.110749	0.553212	0.377611	0.438772	0.27024	0.269792	0.509875	0.466114	0.387565	0.310186	0.44564	0.382708	0.565741	0.5329	184.956	238.379	1220.68	1414.72	407.048	551.217
P38919	5	1	35.949	2.23131e-05	1.2309e-05	4.80563	0.99998	FTD	CTRLS	47156.3	Eukaryotic initiation factor 4A-III OS=Homo sapiens OX=9606 GN=EIF4A3 PE=1 SV=4	0.0582653	0.075459	0.254731	0.217889	0.216935	0.254966	0.260924	0.291685	0.0478802	0.0365513	0.103277	0.0784035	0.141115	0.153435	0.137591	0.185453	0.138392	0.0818807	0.0917169	0.0783901	0.133196	0.0710083	0.179462	0.142879	0.188147	0.241154	0.202835	0.230708	0.112905	0.145703	0.0521243	0.100562	29.1868	52.3508	489.232	560.037	189.118	279.539
P54727	10	6	72.9773	0.00284056	0.000581244	1.54624	0.957508	FTD	CTRLS	43228.3	UV excision repair protein RAD23 homolog B OS=Homo sapiens OX=9606 GN=RAD23B PE=1 SV=1	2.76814	2.23081	2.78468	2.66775	4.78681	4.90155	3.63442	3.48783	1.40038	1.92975	2.65677	2.68782	2.65233	3.19891	2.25818	2.07809	3.40482	3.02416	2.8028	3.14108	2.65936	2.61101	5.67537	4.47605	7.27587	3.76227	2.26451	2.85182	2.52824	2.82203	3.08006	2.9406	1386.64	1547.66	5348.22	6856.89	4172.99	5373.95
P35609	23	4	151.816	0.00147144	0.000337271	1.82633	0.974389	FTD	CTRLS	104424	Alpha-actinin-2 OS=Homo sapiens OX=9606 GN=ACTN2 PE=1 SV=1	5.32319	5.79401	1.49818	1.60377	2.49038	2.47649	2.62923	2.74176	1.9874	2.29366	4.97375	5.05444	4.96002	5.90828	1.72943	1.61825	6.44636	5.73446	7.94226	6.84334	4.96322	4.29922	4.79882	5.75405	5.26549	2.8319	2.49481	2.74798	3.18975	3.13748	3.4277	3.52522	2666.54	4019.68	2877.38	4122.15	2171.04	2715.17
O15085	4	2	20.3615	0.376558	0.0394292	1.2347	0.450618	FTD	c9orf72neg	168560	Rho guanine nucleotide exchange factor 11 OS=Homo sapiens OX=9606 GN=ARHGEF11 PE=1 SV=1	0.565614	0.425523	0.572928	0.685981	0.853404	0.824068	0.858881	0.839374	0.573166	0.596985	0.588292	0.767901	0.809281	0.835676	0.545527	0.603505	0.420211	0.598615	0.603175	0.905601	0.718961	0.733983	1.12688	0.802712	0.281778	0.834717	0.686984	0.718146	0.486589	0.628395	0.49617	0.683369	283.333	295.212	1100.36	1763.17	743.972	903.489
Q4VXU2	10	4	66.0983	0.0331297	0.00483592	1.45934	0.85107	FTD	c9orf72pos	69019.7	Polyadenylate-binding protein 1-like OS=Homo sapiens OX=9606 GN=PABPC1L PE=2 SV=1	11.147	13.7066	5.4323	6.01732	11.3727	10.5893	7.59995	7.55151	6.7894	7.57466	8.90011	9.46434	8.45501	9.46732	4.05023	4.66761	12.8502	9.61136	14.2567	12.87	11.0383	11.7296	10.012	17.0475	20.3613	7.66997	6.44834	7.83829	6.12926	6.7264	8.99657	11.4852	5583.87	9509.17	10433.2	15466.2	9914.38	11609.8
Q9NTK5	6	3	31.0346	0.000672313	0.000178874	1.8752	0.995217	FTD	CTRLS	44971.7	Obg-like ATPase 1 OS=Homo sapiens OX=9606 GN=OLA1 PE=1 SV=2	1.23018	1.1039	0.561748	0.471188	0.812242	0.738637	0.94866	0.880078	0.880563	1.03027	1.03566	0.925216	1.15041	1.01019	0.689914	0.554692	1.56367	1.26624	2.22763	1.97106	1.001	1.0168	1.15441	1.07339	0.530895	0.538226	0.834886	0.854805	0.594655	0.702874	1.05087	1.24713	616.235	765.849	1078.88	1211.09	708.088	809.825
P67809;P16989;Q9Y2T7	5	4	45.6008	2.72415e-08	9.75459e-08	3.31564	1	FTD	CTRLS	35924.2	Y-box-binding protein 1 OS=Homo sapiens OX=9606 GN=YBX1 PE=1 SV=3	1.51016	1.39065	0.521888	0.457328	0.466601	0.572428	0.752051	0.76428	0.644064	0.622877	1.18455	1.12063	1.08487	1.0265	0.658876	0.568661	0.87276	0.770616	1.08079	0.982049	1.64434	1.84254	1.19451	1.13463	0.811924	0.696912	0.731118	0.772792	0.923219	0.812734	1.06977	1.08893	756.486	964.782	1002.33	1175.46	406.769	627.597
P46439	2	1	12.6392	0.00091113	0.000229912	2.40243	0.994536	FTD	CTRLS	25845.9	Glutathione S-transferase Mu 5 OS=Homo sapiens OX=9606 GN=GSTM5 PE=1 SV=3	0.340438	0.289042	0.772859	0.681823	1.16391	1.15423	0.750777	0.678206	0.355135	0.321401	0.49858	0.57745	0.717948	0.56083	0.446871	0.483087	0.161552	0.30456	0.283748	0.427563	0.21785	0.486875	0.573917	0.927252	0.625462	0.696622	0.569214	0.555329	0.807517	0.625344	0.564164	0.571487	170.536	200.527	1484.34	1752.48	1014.67	1265.48
P61619	6	2	35.6576	0.000137998	5.14259e-05	2.23752	0.999262	FTD	CTRLS	52721.1	Protein transport protein Sec61 subunit alpha isoform 1 OS=Homo sapiens OX=9606 GN=SEC61A1 PE=1 SV=2	0.895643	0.776383	0.344091	0.315323	0.400411	0.337999	0.369871	0.519924	0.375108	0.400375	0.601182	0.36173	0.72174	0.388652	0.325209	0.295021	0.325287	0.547263	1.26386	0.735561	0.69742	0.990976	0.992141	0.561851	0.724236	0.554004	0.418572	0.472023	0.493064	0.525809	0.391546	0.379076	448.654	538.626	660.855	810.47	349.067	370.574
Q00839	12	8	75.9028	0.00097806	0.000243275	1.82855	0.998778	FTD	CTRLS	91325.9	Heterogeneous nuclear ribonucleoprotein U OS=Homo sapiens OX=9606 GN=HNRNPU PE=1 SV=6	0.85102	0.931015	0.89417	0.82313	1.296	1.40819	1.19942	1.40088	1.30494	1.31639	1.30298	1.33298	0.653105	0.746369	0.820247	0.796909	0.651578	0.803855	0.469799	0.956332	1.40376	1.60016	1.0582	1.28637	0.435493	0.93144	0.896239	1.00639	0.809861	0.930625	1.1843	1.37202	426.301	645.905	1717.33	2115.68	1129.81	1543.9
Q9NWV4	2	1	12.3703	0.0147929	0.00237494	1.72591	0.748287	c9orf72pos	FTD	18390.6	CXXC motif containing zinc binding protein OS=Homo sapiens OX=9606 GN=CZIB PE=1 SV=1	0.26478	0.148888	0.326599	0.37359	0.327127	0.23662	0.277993	0.153198	0.154381	0.169491	0.190352	0.265381	0.166904	0.0912645	0.294039	0.302401	0.0362482	0	0.100024	0.0463498	0.132006	0.0567657	0.162989	0.0629634	0	0.256989	0.245099	0.285549	0.26913	0.285861	0.244019	0.168122	132.636	103.293	627.261	960.235	285.179	259.425
Q7Z3Y7	5	1	32.8987	0.000427369	0.000124604	2.02676	0.972877	FTD	c9orf72pos	51194.8	Keratin_ type I cytoskeletal 28 OS=Homo sapiens OX=9606 GN=KRT28 PE=1 SV=2	21.7823	18.3811	2.61007	2.24338	3.38826	1.72315	3.14986	3.10528	11.4518	13.834	11.3264	10.1825	12.1223	8.92866	2.97166	3.0914	22.2916	15.5445	22.2013	15.2554	20.0826	10.5692	16.2089	10.7865	6.8801	3.0377	9.72803	12.1695	7.46928	7.53543	11.1714	10.588	10911.4	12752.1	5012.86	5766.13	2953.78	1889.23
P08754	9	2	53.3527	0.0168641	0.00266563	1.43825	0.954668	FTD	c9orf72pos	41102.5	Guanine nucleotide-binding protein G(i) subunit alpha OS=Homo sapiens OX=9606 GN=GNAI3 PE=1 SV=3	0.987218	1.00549	0.805953	0.603712	1.13227	0.947791	1.11998	0.881279	0.693049	0.722581	1.01276	0.634068	0.891846	0.719541	0.530019	0.488458	1.43129	0.912307	1.4665	0.91655	1.08135	1.03084	1.12136	0.997197	1.20846	0.663769	0.768234	0.771586	0.885819	0.657359	0.719691	0.864627	494.527	697.575	1547.9	1551.71	987.075	1039.14
P49458	1	1	7.0612	0.0206282	0.00318021	1.37484	0.761078	FTD	c9orf72pos	10225.8	Signal recognition particle 9 kDa protein OS=Homo sapiens OX=9606 GN=SRP9 PE=1 SV=2	0.72287	0.606873	0.45448	0.549261	0.388322	0.458463	0.642589	0.593666	0.691779	0.761919	0.94526	0.59034	0.6642	0.767504	0.642063	0.619212	0.913303	0.775472	0.319707	1.09698	1.25533	1.09397	0.953031	0.658187	0.846384	0.862907	0.755411	0.951616	0.650639	0.832039	0.799496	0.75604	362.107	421.027	872.866	1411.76	338.528	502.649
P29966	9	8	66.4916	0.00242199	0.000508539	1.59063	0.972864	FTD	CTRLS	31725.8	Myristoylated alanine-rich C-kinase substrate OS=Homo sapiens OX=9606 GN=MARCKS PE=1 SV=4	2.90853	2.4021	1.57981	1.38745	2.11391	1.78171	2.35411	2.55333	1.41781	1.68013	2.88406	2.53993	3.21772	3.39099	1.76037	1.66201	3.42871	2.12164	2.05693	2.07405	3.09535	2.73121	4.48431	3.97622	4.43781	2.3063	2.15408	2.05328	2.39185	1.8486	4.01196	3.60319	1456.97	1666.49	3034.16	3566.15	1842.84	1953.43
O75390	11	6	66.51	0.00577533	0.00105344	1.48577	0.94393	FTD	c9orf72pos	51940.7	Citrate synthase_ mitochondrial OS=Homo sapiens OX=9606 GN=CS PE=1 SV=2	2.29963	2.2285	0.762827	0.809787	1.36582	1.07088	0.960506	1.01719	0.97408	1.20008	1.30441	1.17577	1.30943	1.11583	0.740675	0.67039	1.46702	1.3769	1.52252	1.42604	1.88201	1.617	1.55372	1.75013	1.49088	1.18019	1.22882	1.53152	1.01654	1.0498	1.27369	1.3937	1151.95	1546.05	1465.07	2081.38	1190.68	1174.09
Q9NZR1	4	2	20.1346	0.00440554	0.000831897	1.83961	0.86868	c9orf72neg	CTRLS	39595.1	Tropomodulin-2 OS=Homo sapiens OX=9606 GN=TMOD2 PE=1 SV=1	2.62376	2.87107	0.111836	0.0558141	0.104358	0.192717	0.0856776	0.0564069	0.113426	0.175154	2.39511	2.40093	3.00783	3.89791	0.595024	0.571127	1.75158	1.93002	2.60663	2.45883	2.55409	3.04218	2.12621	2.94075	3.18309	1.48399	1.35521	1.53905	1.03277	1.10793	1.89707	1.94974	1314.32	1991.85	214.791	143.458	90.976	211.29
Q68DU8;Q6P158;Q6ZWB6	6	1	37.1567	5.68795e-07	8.10299e-07	3.89931	0.999996	FTD	CTRLS	49993.1	BTB/POZ domain-containing protein KCTD16 OS=Homo sapiens OX=9606 GN=KCTD16 PE=1 SV=1	4.20646	3.92617	1.60532	1.43211	1.98917	2.78737	2.08741	2.12365	1.80702	1.6643	2.50757	3.73791	2.48301	3.68877	1.32092	1.70194	3.88775	2.23141	7.11787	5.7278	3.27889	3.06654	3.62887	2.58279	4.11007	2.41242	1.63908	2.20387	1.62759	1.90532	2.8443	2.41061	2107.14	2723.84	3083.15	3680.93	1734.1	3056.01
P57721	7	1	46.7785	0.00696694	0.00123283	1.47389	0.923106	FTD	CTRLS	39750.5	Poly(rC)-binding protein 3 OS=Homo sapiens OX=9606 GN=PCBP3 PE=2 SV=2	0.228382	0.274147	0.0660885	0.0841562	0.0907742	0.0911346	0.0930434	0.092983	0.0875626	0.0895955	0.178144	0.219357	0.17732	0.216855	0.0866048	0.102639	0.202162	0.16236	0.232991	0.245168	0.187236	0.25215	0.183136	0.25161	0.171564	0.165827	0.120107	0.114222	0.124752	0.143375	0.168191	0.215666	114.403	190.194	126.929	216.306	79.1342	99.9179
P13489	21	18	197.692	0.00460528	0.000865958	1.48888	0.833696	CTRLS	c9orf72pos	51798.4	Ribonuclease inhibitor OS=Homo sapiens OX=9606 GN=RNH1 PE=1 SV=2	6.74811	7.18041	4.38429	4.24262	6.41865	6.00729	4.82913	5.79973	2.5768	2.52673	7.43419	7.50857	9.52365	10.2507	4.25858	4.92872	9.48615	7.00119	9.03602	7.07337	7.07465	6.906	9.26855	10.7113	14.1619	6.75669	6.17576	7.52745	6.53166	6.26298	6.55387	7.44572	3380.33	4981.51	8420.4	10904.8	5595.59	6586.26
P08758	26	19	303.644	0.0385553	0.00542388	1.58034	0.569986	c9orf72neg	c9orf72pos	35993.9	Annexin A5 OS=Homo sapiens OX=9606 GN=ANXA5 PE=1 SV=2	42.0101	33.2547	20.8635	19.7319	42.8508	38.8121	35.1962	35.3494	12.3194	14.1524	33.0958	33.6923	38.6561	42.8781	16.5028	16.7351	71.7239	44.7689	63.8998	51.6403	33.9773	25.449	57.3436	57.7548	127.003	35.2601	23.3535	27.2786	29.3876	29.7845	35.5939	38.1814	21044.1	23070.9	40070.1	50716.6	37356	42552.7
O15511	7	4	44.022	0.00177221	0.00039339	1.46388	0.988222	FTD	CTRLS	16377.5	Actin-related protein 2/3 complex subunit 5 OS=Homo sapiens OX=9606 GN=ARPC5 PE=1 SV=3	3.49508	3.24546	2.08393	2.03077	3.0077	2.76083	2.18352	2.11149	1.57438	2.00511	2.47959	2.79804	2.35437	3.04813	1.94526	2.00843	2.53562	2.28454	2.67447	3.39479	2.75826	3.22125	3.46087	4.79507	4.42648	2.38945	2.54657	2.88524	2.84143	2.44325	2.40845	2.53535	1750.79	2251.59	4002.36	5219.66	2622.02	3026.92
P21912	6	5	40.5172	1.69361e-06	1.72605e-06	5.32417	0.999286	c9orf72pos	CTRLS	32428.2	Succinate dehydrogenase [ubiquinone] iron-sulfur subunit_ mitochondrial OS=Homo sapiens OX=9606 GN=SDHB PE=1 SV=3	0.0331054	0.0610002	0.316662	0.302671	0.31709	0.272916	0.184161	0.250259	0.253017	0.283819	0.162048	0.136877	0.0780961	0.187453	0.216315	0.233015	0.036706	0.0317256	0	0.0209239	0.114559	0.109567	0.195553	0.212664	0.164478	0.193478	0.115486	0.17331	0.197125	0.169985	0.128359	0.262102	16.5835	42.3197	608.175	777.951	276.429	299.219
P62070	3	1	19.2368	0.216228	0.0238811	1.40042	0.374137	c9orf72pos	FTD	23627.7	Ras-related protein R-Ras2 OS=Homo sapiens OX=9606 GN=RRAS2 PE=1 SV=1	0.111229	0.0870431	0.146411	0.161762	0.299839	0.259216	0.109124	0.141625	0.104348	0.103618	0.18285	0.153347	0.131055	0.127487	0.106243	0.0795078	0.0829189	0.109257	0.0962998	0.096817	0.111695	0.111299	0.179596	0.107143	0.0878498	0.0705422	0.147788	0.181562	0.0893403	0.0459681	0.138885	0.118148	55.718	60.3874	281.194	415.776	261.39	284.198
Q9UHA4	1	1	5.7467	0.000702091	0.000184702	2.98482	0.940794	c9orf72pos	CTRLS	13679.8	Ragulator complex protein LAMTOR3 OS=Homo sapiens OX=9606 GN=LAMTOR3 PE=1 SV=1	0	0.00527056	0.235757	0.282086	0.265366	0.258661	0.288182	0.299267	0.143831	0.206739	0.169813	0.243672	0.109213	0.103937	0.223815	0.217522	0.0585678	0.0655204	0.0321202	0.0132835	0.0179737	0.131553	0.0826746	0.197026	0	0.220095	0.163266	0.173097	0.20097	0.166473	0.211678	0.127249	0	3.65652	452.791	725.042	231.338	283.59
P11177	2	2	10.82	0.626166	0.0621432	1.50856	0.327422	FTD	CTRLS	39575.7	Pyruvate dehydrogenase E1 component subunit beta_ mitochondrial OS=Homo sapiens OX=9606 GN=PDHB PE=1 SV=3	0.0591211	0.140344	0.103714	0.0819982	0.0492409	0.0450605	0.0673555	0.0778372	0.111605	0.0662216	0.0983751	0.0831368	0.0846271	0.0263885	0.0627244	0.0704179	0.0467823	0.017419	0.100792	0.0111721	0.0258666	0.110662	0.125963	0.0576437	0	0.0794324	0.112534	0.0597491	0.0910952	0.0766479	0.0743536	0.104851	29.6155	97.3654	199.192	210.759	42.9268	49.4033
P04792	10	8	97.905	2.77614e-06	2.47963e-06	1.97407	0.999323	CTRLS	c9orf72pos	22839.6	Heat shock protein beta-1 OS=Homo sapiens OX=9606 GN=HSPB1 PE=1 SV=2	5.93149	5.68638	9.60764	8.45077	10.6925	10.4053	10.1226	10.4751	6.61199	8.10853	9.44962	8.64741	8.62004	10.3611	6.19544	7.03569	14.3328	11.3573	8.05978	9.37399	10.151	7.97803	9.831	12.2025	18.8637	7.66954	6.95696	8.33335	9.73763	10.3728	11.6288	13.6087	2971.26	3945	18452.3	21720.9	9321.38	11408.2
Q07065	31	23	275.959	0.000187698	6.47975e-05	2.23462	0.968974	CTRLS	c9orf72pos	66136.6	Cytoskeleton-associated protein 4 OS=Homo sapiens OX=9606 GN=CKAP4 PE=1 SV=2	6.71806	6.52361	2.15132	2.27276	3.61815	3.21708	2.63028	2.5808	2.76143	3.41002	3.99182	4.54497	3.7686	4.89585	1.76204	1.72673	8.03285	6.48873	12.0786	10.6669	5.41721	5.1254	6.19952	6.13003	5.08365	2.98448	2.62161	3.06928	2.50167	2.66064	3.3655	3.63328	3365.27	4525.85	4131.79	5841.65	3154.2	3527.14
Q92597	4	4	30.5099	0.0167278	0.0026478	3.72978	0.984045	c9orf72pos	FTD	43291.8	Protein NDRG1 OS=Homo sapiens OX=9606 GN=NDRG1 PE=1 SV=1	0.204505	0.289362	0.340264	0.37764	0.331483	0.407364	0.617124	0.637846	0.131483	0.149221	0.311921	0.245975	0.340396	0.360526	0.213993	0.21947	0.149911	0.150563	0.608678	0.434442	0.119472	0.169701	0.196176	0.258761	0.0838931	0.316228	0.244886	0.203412	0.22809	0.209366	0.281929	0.237407	102.443	200.749	653.505	970.643	288.977	446.625
Q12765	6	4	33.6735	0.033336	0.00485973	1.97105	0.672205	c9orf72pos	FTD	47009.4	Secernin-1 OS=Homo sapiens OX=9606 GN=SCRN1 PE=1 SV=2	0.0430901	0.103503	0.370299	0.236414	0.23471	0.295094	0.420835	0.449014	0.0638862	0.0617416	0.125886	0.136897	0.272286	0.296644	0.188958	0.185468	0.0167946	0.0919435	0	0.00525873	0.0729558	0.235531	0.0820131	0.0951118	0.0929759	0.17057	0.211973	0.165926	0.193504	0.0963873	0.159753	0.180506	21.5851	71.8065	711.191	607.652	204.613	323.535
O14880	1	1	6.8262	4.4734e-05	2.15149e-05	7.25534	0.999874	FTD	CTRLS	16744.4	Microsomal glutathione S-transferase 3 OS=Homo sapiens OX=9606 GN=MGST3 PE=1 SV=1	1.52978	1.8892	0.218227	0.32633	0.311476	0.32184	0.269119	0.257657	0.110992	0.08644	0.563286	0.745962	1.34211	1.5145	0.26067	0.225062	0.950352	1.72274	1.10097	2.3016	1.19379	1.24485	1.7938	2.10643	0	0.336652	0.875703	1.02421	0.206504	0.284938	1.52911	1.693	766.311	1310.66	419.122	838.761	271.535	352.858
P06703	4	3	45.7229	0.00116559	0.000279104	2.2937	0.931992	CTRLS	c9orf72pos	10236.8	Protein S100-A6 OS=Homo sapiens OX=9606 GN=S100A6 PE=1 SV=1	10.5918	7.56041	2.6899	2.236	5.06812	4.06836	5.2585	4.41682	2.32193	1.80016	6.65847	5.26624	5.80841	8.65037	1.79791	1.68656	16.1087	8.90744	13.2207	8.90686	6.50581	6.40835	7.87695	9.36288	9.3689	2.53279	5.37358	5.63856	4.91734	3.21399	6.53991	5.70786	5305.75	5245.14	5166.17	5747.17	4418.23	4460.46
P62280	8	4	52.3075	1.32121e-07	2.85946e-07	3.05677	0.999996	FTD	CTRLS	18601.8	40S ribosomal protein S11 OS=Homo sapiens OX=9606 GN=RPS11 PE=1 SV=3	1.29147	1.17537	0.468856	0.474952	0.661265	0.75073	0.698906	0.706738	0.439029	0.562797	0.869727	1.07602	0.79544	0.727815	0.446706	0.399681	0.701354	0.739275	1.5575	0.77306	1.3693	1.3619	1.31778	0.944533	0.78078	0.702639	0.663713	0.879235	0.733089	0.796036	0.736709	0.851716	646.934	815.432	900.478	1220.76	576.471	823.083
Q99623	11	8	62.8145	2.98371e-05	1.55133e-05	2.55432	0.999278	FTD	CTRLS	33296.4	Prohibitin-2 OS=Homo sapiens OX=9606 GN=PHB2 PE=1 SV=2	6.2934	5.15216	2.22608	1.89729	2.93227	3.13131	3.97718	3.87576	2.38055	2.9029	4.25445	4.62257	4.89349	5.99644	1.48184	1.74606	7.02397	5.65014	14.6125	6.75893	4.51894	5.67619	3.33155	4.56885	6.34668	3.28874	2.61759	3.30063	3.65763	3.64397	3.58943	3.74099	3152.55	3574.38	4275.37	4876.58	2556.27	3433.1
O75531	1	1	6.6641	0.0109868	0.00183738	1.97355	0.810457	CTRLS	c9orf72pos	10286.7	Barrier-to-autointegration factor OS=Homo sapiens OX=9606 GN=BANF1 PE=1 SV=1	0.930269	0.840485	0.37196	0.375565	0.304832	0.319059	0.417086	0.432383	0.314327	0.451923	0.161665	0.186832	0.130137	0.16419	0.171095	0.153209	0.494244	0.431406	0.761224	0.592949	0.402157	0.407715	0.280376	0.114368	0	0.185649	0.318702	0.428277	0.310542	0.376352	0.311335	0.401961	465.999	583.098	714.38	965.311	265.743	349.809
Q96JY6	3	3	18.1198	0.0055421	0.00101418	1.73169	0.950129	CTRLS	FTD	37858.1	PDZ and LIM domain protein 2 OS=Homo sapiens OX=9606 GN=PDLIM2 PE=1 SV=1	0.139186	0.194929	0.317771	0.303367	0.276874	0.327912	0.199658	0.237013	0.254616	0.268308	0.236326	0.228181	0.1682	0.202316	0.270346	0.241166	0.164145	0.119447	0.105421	0.269173	0.155582	0.200096	0.245267	0.223524	0.113182	0.207525	0.153028	0.188575	0.229392	0.198569	0.271493	0.286259	69.7225	135.235	610.306	779.74	241.37	359.516
P28838	8	5	40.8637	0.0603759	0.00798455	1.28662	0.639105	CTRLS	c9orf72pos	56565.6	Cytosol aminopeptidase OS=Homo sapiens OX=9606 GN=LAP3 PE=1 SV=3	1.39892	1.85781	0.898433	1.08174	1.07431	1.1931	1.04212	1.16218	0.85349	0.74771	1.46016	1.19309	1.20616	1.44836	0.659716	0.695636	1.12572	1.24678	1.86555	1.54685	1.30129	1.06157	1.38942	1.61923	1.27754	0.99365	0.970223	1.13444	0.962847	0.963775	1.20418	1.45943	700.759	1288.88	1725.52	2780.38	936.548	1308.09
P17980	13	8	73.4988	0.000112762	4.361e-05	1.78061	0.980168	CTRLS	c9orf72pos	49488.8	26S proteasome regulatory subunit 6A OS=Homo sapiens OX=9606 GN=PSMC3 PE=1 SV=3	1.66773	1.86996	0.539271	0.440112	0.768293	0.911345	0.577804	0.676661	0.566832	0.662444	1.43648	1.44252	1.33825	1.24626	0.622365	0.582937	1.48886	1.07612	2.09664	1.73549	1.443	1.48593	1.93245	1.52501	1.62542	1.01468	1.32589	1.12364	1.09762	0.993105	0.829061	0.737142	835.415	1297.31	1035.72	1131.21	669.774	999.178
P39687;O43423	8	3	66.5597	0.0530916	0.0071472	1.49963	0.918011	FTD	c9orf72pos	28699.5	Acidic leucine-rich nuclear phosphoprotein 32 family member A OS=Homo sapiens OX=9606 GN=ANP32A PE=1 SV=1	1.02914	0.946905	1.01045	1.10041	1.57256	1.58912	1.20265	1.10645	0.707776	0.791924	0.794189	1.12048	0.694527	0.758777	0.621073	0.587369	1.64105	1.51013	1.63801	1.8468	1.54264	1.22451	1.43375	1.0891	0.683866	0.988875	0.757228	0.888878	0.728776	0.867173	0.848821	0.968086	515.526	656.929	1940.66	2828.37	1370.91	1742.27
O43390	11	2	58.3673	0.059279	0.00785796	1.26284	0.653958	FTD	c9orf72pos	71228.3	Heterogeneous nuclear ribonucleoprotein R OS=Homo sapiens OX=9606 GN=HNRNPR PE=1 SV=1	0.100388	0.119764	0.128386	0.124088	0.145168	0.125237	0.159642	0.167199	0.144669	0.17058	0.165808	0.234979	0.173447	0.20759	0.143269	0.157743	0.183294	0.152216	0.181801	0.164809	0.140343	0.24926	0.15416	0.237798	0.250369	0.21005	0.172797	0.22443	0.197918	0.251702	0.137392	0.148573	50.2874	83.0878	246.576	318.941	126.553	137.307
P25786	6	6	36.7344	0.377636	0.0394982	1.28971	0.507423	FTD	c9orf72pos	29840.8	Proteasome subunit alpha type-1 OS=Homo sapiens OX=9606 GN=PSMA1 PE=1 SV=1	1.28596	1.08833	0.596755	0.644126	0.842806	0.559454	0.801388	0.790773	0.550808	0.577927	0.642763	0.727324	0.68287	0.583923	0.48604	0.48189	1.04206	0.696882	1.04073	0.870623	0.927037	0.637012	0.679591	0.785038	0.49792	0.583699	0.830382	0.979824	0.619097	0.573797	0.836836	0.65626	644.176	755.046	1146.12	1655.59	734.732	613.373
Q9UKL3	9	5	46.6541	0.000513215	0.000144485	1.58327	0.965801	c9orf72neg	CTRLS	224996	CASP8-associated protein 2 OS=Homo sapiens OX=9606 GN=CASP8AP2 PE=1 SV=1	2.19903	1.69346	1.09899	0.669363	1.357	1.36757	1.32143	0.878758	0.737286	0.736126	1.45906	1.25808	1.37513	1.28547	0.704321	0.789228	1.93815	1.86211	1.8106	2.31238	1.85583	1.43705	1.71693	1.57692	1.85955	1.0295	1.48281	1.63104	1.06464	1.20781	1.23436	1.20898	1101.56	1174.86	2110.69	1720.46	1182.99	1499.37
Q2TB90	6	1	38.0073	0.00496237	0.000923103	1.62045	0.835134	c9orf72neg	c9orf72pos	103857	Hexokinase HKDC1 OS=Homo sapiens OX=9606 GN=HKDC1 PE=1 SV=3	8.64864	6.36651	0.636012	0.544536	0.882396	0.902812	0.598155	0.582002	0.774155	0.836257	2.72766	3.44345	5.12517	5.26372	0.987527	1.11413	3.56696	2.68146	8.29306	4.02707	6.46608	4.15003	6.00477	6.30668	3.91777	2.58676	3.14812	3.35681	2.00641	1.5751	2.57424	3.23814	4332.36	4416.86	1221.51	1399.61	769.246	989.823
O95865	5	3	29.4314	0.0267717	0.00400126	2.04202	0.940078	FTD	CTRLS	29929	N(G)_N(G)-dimethylarginine dimethylaminohydrolase 2 OS=Homo sapiens OX=9606 GN=DDAH2 PE=1 SV=1	0.209052	0.251533	0.2569	0.284004	0.301459	0.335384	0.358211	0.273602	0.177155	0.220362	0.200581	0.169149	0.184911	0.156142	0.176749	0.161411	0.192713	0.113592	0.12424	0.279837	0.119623	0.14361	0.0931308	0.32248	0.0469778	0.149206	0.211309	0.232483	0.128324	0.106153	0.197686	0.158904	104.72	174.504	493.398	729.972	262.803	367.707
P62304	1	1	6.7171	0.0238366	0.00362028	2.15333	0.739955	CTRLS	FTD	10860.7	Small nuclear ribonucleoprotein E OS=Homo sapiens OX=9606 GN=SNRPE PE=1 SV=1	0.186918	0.0898389	0.26829	0.236464	0.163832	0.0777882	0.201648	0.122653	0.255241	0.294445	0.309202	0.0503564	0.0291465	0	0.344565	0.262554	0.210809	0.104346	0.101428	0.00647666	0.134099	0.0958907	0.0468592	0.00759846	0.0307326	0.150302	0.436662	0.223522	0.172895	0.0953792	0.246821	0.0545736	93.6325	62.327	515.273	607.779	142.824	85.2852
P15170	9	5	53.0121	0.000169342	6.01206e-05	2.56439	0.999828	FTD	CTRLS	56383.3	Eukaryotic peptide chain release factor GTP-binding subunit ERF3A OS=Homo sapiens OX=9606 GN=GSPT1 PE=1 SV=1	0.794318	0.622946	0.139484	0.189738	0.159306	0.196086	0.197525	0.297494	0.169116	0.183837	0.383714	0.493663	0.423322	0.505895	0.206162	0.259542	0.290683	0.4638	0.241305	0.41208	0.573541	0.640386	0.561352	0.501752	0.285704	0.444635	0.448991	0.488324	0.345209	0.39016	0.334346	0.442846	397.897	432.177	267.89	487.681	138.878	214.985
O15143	7	6	49.0797	0.00447009	0.000842672	1.36564	0.830122	CTRLS	c9orf72pos	41748.2	Actin-related protein 2/3 complex subunit 1B OS=Homo sapiens OX=9606 GN=ARPC1B PE=1 SV=3	2.84201	2.71424	1.94113	2.02748	2.57674	2.2679	2.68209	2.31887	1.30278	1.53796	2.34284	2.22138	2.6028	2.98573	1.68635	1.63268	3.45592	3.09302	2.33783	3.21775	2.42542	2.7467	3.41387	3.36849	5.03761	2.47313	2.29076	2.47119	2.15457	2.17304	2.33306	2.34217	1423.65	1883.04	3728.1	5211.21	2246.32	2486.48
P40121	11	9	96.4785	7.07169e-05	3.02611e-05	2.47079	0.985979	CTRLS	c9orf72pos	38783.7	Macrophage-capping protein OS=Homo sapiens OX=9606 GN=CAPG PE=1 SV=2	3.3928	3.3263	0.837721	0.80198	0.786225	0.848927	0.891303	0.935388	0.170346	0.0739584	2.08533	1.97643	2.6886	2.36069	1.56801	1.63657	1.94489	1.93353	2.55629	2.30392	2.13782	1.95652	3.13744	2.90686	3.19975	1.86161	2.29005	1.98984	1.41913	1.82355	2.27918	2.04422	1699.55	2307.67	1608.91	2061.32	685.407	930.745
Q8IWJ2	4	3	21.1823	0.024191	0.00366915	1.40858	0.693805	c9orf72pos	CTRLS	196993	GRIP and coiled-coil domain-containing protein 2 OS=Homo sapiens OX=9606 GN=GCC2 PE=1 SV=4	0.151841	0.143436	0.153793	0.199564	0.270106	0.351834	0.258937	0.26638	0.157864	0.127896	0.260943	0.227084	0.210509	0.23588	0.238899	0.281275	0.152823	0.16653	0.141873	0.179218	0.158139	0.153328	0.140106	0.157164	0.0408152	0.279742	0.207738	0.259858	0.185856	0.208231	0.204158	0.185177	76.0614	99.5105	295.371	512.938	235.471	385.743
P30085	4	4	28.3258	0.0311383	0.00461711	1.53433	0.888707	FTD	c9orf72pos	22450.5	UMP-CMP kinase OS=Homo sapiens OX=9606 GN=CMPK1 PE=1 SV=3	1.34146	0.786435	0.687895	0.674322	0.662916	0.59804	0.871567	0.791231	0.465174	0.609824	0.796926	0.69483	0.962767	0.914199	0.598249	0.600367	0.77918	1.09714	1.46944	1.5642	1.25011	1.18879	1.0685	0.925735	0.36911	0.77295	0.70408	0.803927	0.665696	0.681688	0.950778	1.11031	671.976	545.6	1321.16	1733.2	577.91	655.678
P17987	18	11	110.986	0.00139788	0.000326017	1.51782	0.952896	CTRLS	c9orf72pos	60856.9	T-complex protein 1 subunit alpha OS=Homo sapiens OX=9606 GN=TCP1 PE=1 SV=1	1.87112	1.49505	0.821739	0.77837	0.993639	0.698017	0.954976	0.982389	0.682927	0.76534	1.33667	1.00023	1.0134	1.02462	0.732456	0.736702	1.84905	1.17439	1.22222	1.08195	1.69967	1.18931	1.4677	1.44296	0.918861	0.83188	1.01279	1.19771	1.03037	0.799854	1.09456	1.10245	937.299	1037.21	1578.22	2000.63	866.224	765.291
P02545	50	38	490.818	1.31983e-05	8.16138e-06	2.77957	0.994698	CTRLS	c9orf72pos	74424.7	Prelamin-A/C OS=Homo sapiens OX=9606 GN=LMNA PE=1 SV=1	22.4073	21.7442	9.83634	10.0339	14.7699	14.7452	12.3145	11.547	7.88891	8.61641	18.1048	18.6449	17.1581	19.4401	9.51672	9.81735	27.4586	18.8515	33.3503	24.0709	20.1761	19.9135	22.4358	23.0845	24.6719	10.4399	16.5694	18.0119	11.2273	10.9964	18.2247	18.7249	11224.5	15085.3	18891.5	25790	12876	16166.4
Q92499	2	1	11.1907	0.0363082	0.00517243	1.9568	0.695224	CTRLS	c9orf72neg	83401.7	ATP-dependent RNA helicase DDX1 OS=Homo sapiens OX=9606 GN=DDX1 PE=1 SV=2	0.173075	0.184599	0.382305	0.434842	0.21794	0.138089	0.170385	0.345535	0.20085	0.248334	0.21063	0.206699	0.135203	0.257194	0.297529	0.349338	0	0.148184	0.028331	0.119793	0.0861108	0.279651	0.0794997	0.271607	0	0.242042	0.127083	0.0761458	0.259081	0.192413	0.234086	0.260475	86.6984	128.068	734.248	1117.67	189.994	151.397
B5ME19;Q99613	9	6	46.1304	0.000303454	9.30557e-05	2.10451	0.999321	FTD	CTRLS	106157	Eukaryotic translation initiation factor 3 subunit C-like protein OS=Homo sapiens OX=9606 GN=EIF3CL PE=1 SV=1	0.599741	0.617883	0.198962	0.230066	0.325756	0.26805	0.344327	0.249294	0.327794	0.358369	0.448202	0.47034	0.343107	0.302131	0.286036	0.254881	0.6519	0.461957	0.202222	0.183188	0.657379	0.643173	0.720038	0.58091	0.357253	0.394909	0.435778	0.51561	0.365782	0.387398	0.4106	0.365386	300.428	428.665	382.122	591.335	283.984	293.885
P04062	6	5	33.4039	0.0695005	0.00899714	1.51691	0.840908	FTD	c9orf72pos	60172.6	Lysosomal acid glucosylceramidase OS=Homo sapiens OX=9606 GN=GBA PE=1 SV=3	0.462241	0.517189	0.551641	0.592255	0.389203	0.380347	0.477807	0.526517	0.417412	0.41159	0.700004	0.481424	0.582249	0.609	0.492719	0.543947	0.206362	0.461708	0.440722	0.804872	0.409509	0.525651	0.812504	0.981555	0.31043	0.84832	0.507129	0.61864	0.737461	0.72007	0.489078	0.557342	231.55	358.807	1059.47	1522.27	339.296	417.004
O94760	4	1	22.7778	0.0795875	0.0101323	2.21467	0.795518	FTD	CTRLS	31464	N(G)_N(G)-dimethylarginine dimethylaminohydrolase 1 OS=Homo sapiens OX=9606 GN=DDAH1 PE=1 SV=3	0.0379724	0.0479737	0.104227	0.122558	0.0779943	0.11303	0.0905425	0.097615	0.0575812	0.0480745	0.0450293	0.039141	0.0397093	0.0227285	0.133429	0.0790735	0.0701836	0.0526857	0.0135309	0.0563712	0.00914102	0.0181583	0.00159399	0.0458595	0.00596399	0.0518989	0.121262	0.133883	0.0293547	0.0285605	0.0867662	0.0510997	19.0215	33.2824	200.178	315.008	67.9931	123.924
Q14247	19	16	134.442	0.0749278	0.00958246	1.38977	0.754296	FTD	c9orf72pos	61757.3	Src substrate cortactin OS=Homo sapiens OX=9606 GN=CTTN PE=1 SV=2	2.75747	2.1699	1.28491	1.33769	1.74347	1.78527	1.23666	1.32693	1.33757	1.52126	1.58574	1.64982	1.76261	1.95162	1.00424	1.0545	1.63462	1.55154	2.48643	1.65125	1.97509	1.90745	3.04681	3.19549	1.71744	1.62917	1.48077	1.62806	1.44572	1.36633	1.60232	1.76561	1381.3	1505.4	2467.78	3438.25	1519.91	1957.33
P09601	10	8	66.3572	0.0107013	0.00180023	1.48405	0.890593	FTD	c9orf72pos	32818.7	Heme oxygenase 1 OS=Homo sapiens OX=9606 GN=HMOX1 PE=1 SV=1	4.42154	3.04648	1.20922	1.38707	2.10888	2.50036	1.69821	1.67944	1.02698	1.19101	1.7474	1.90921	1.80321	1.93821	1.09095	1.39613	2.09827	2.09777	2.31638	2.26227	2.62212	2.743	3.09335	2.51577	3.02233	1.66463	2.2219	2.47456	2.18305	1.59924	2.08772	2.32218	2214.88	2113.54	2322.41	3565.17	1838.46	2741.34
P61158;Q9P1U1	13	8	99.8676	0.0132633	0.00216018	1.28265	0.826385	FTD	c9orf72pos	47827.5	Actin-related protein 3 OS=Homo sapiens OX=9606 GN=ACTR3 PE=1 SV=3	2.67742	2.37958	1.77636	1.77498	2.3279	2.68982	2.27437	2.15703	1.66965	1.8802	2.00308	1.86237	1.99756	2.00417	1.29906	1.49493	2.72497	2.28193	1.74901	2.70492	2.34339	2.11931	2.72239	2.57024	3.87207	2.22244	1.82978	1.77772	1.98804	2.07409	1.97644	2.13927	1341.2	1650.87	3411.65	4562.2	2029.39	2949.05
P36957	9	4	50.7173	0.511389	0.0517563	1.3966	0.197389	CTRLS	c9orf72neg	49097.6	Dihydrolipoyllysine-residue succinyltransferase component of 2-oxoglutarate dehydrogenase complex_ mitochondrial OS=Homo sapiens OX=9606 GN=DLST PE=1 SV=4	0.47697	0.592645	0.35732	0.295509	0.409297	0.480755	0.532089	0.515922	0.258413	0.340516	0.388657	0.336772	0.372786	0.337586	0.227129	0.180146	0.445125	0.526322	0.642758	0.392756	0.239905	0.283096	0.337056	0.470939	0.142123	0.199332	0.336069	0.450734	0.287463	0.273869	0.242296	0.272967	238.928	411.156	686.262	759.544	356.813	527.089
O15498	9	4	54.6278	2.65291e-05	1.42174e-05	1.9258	0.990991	CTRLS	c9orf72pos	22588.7	Synaptobrevin homolog YKT6 OS=Homo sapiens OX=9606 GN=YKT6 PE=1 SV=1	1.93292	2.03699	1.88483	2.1336	2.45438	2.85266	2.06253	1.65791	2.2579	2.42856	2.5242	1.82614	2.06859	1.67991	2.31195	2.30505	3.73598	3.04789	1.73468	2.04414	2.60189	2.57732	3.60213	3.10843	7.39422	2.49884	1.98541	2.26	2.06923	2.35144	2.53099	2.28035	968.259	1413.19	3619.98	5483.96	2139.65	3127.59
Q14764	33	27	236.372	0.0816902	0.0103765	1.3681	0.766491	c9orf72neg	FTD	99612.1	Major vault protein OS=Homo sapiens OX=9606 GN=MVP PE=1 SV=4	2.25243	2.30992	3.02992	3.05466	4.17787	3.93093	3.68837	3.74722	2.03827	2.42232	3.01651	3.13792	2.518	2.78864	1.91442	1.9475	5.10655	4.11582	4.75868	4.58713	2.4556	2.79307	4.09748	5.13919	4.59253	2.97886	2.83604	2.96113	2.52643	2.76017	2.54596	2.86788	1128.31	1602.54	5819.22	7851.35	3642.14	4309.78
P30520	2	1	10.6524	2.37223e-07	4.20797e-07	3.32449	0.999965	CTRLS	FTD	50496.6	Adenylosuccinate synthetase isozyme 2 OS=Homo sapiens OX=9606 GN=ADSS2 PE=1 SV=3	0.036401	0.0998142	0.126255	0.11821	0.0929285	0.101692	0.124045	0.0517838	0.260026	0.236947	0.323722	0.180729	0.240599	0.161332	0.191276	0.168889	0.103737	0.228483	0.0860681	0.0509049	0.156612	0.215379	0.0561962	0.128665	0	0.151569	0.151117	0.104528	0.199596	0.207604	0.248673	0.177719	18.2344	69.2475	242.483	303.833	81.0122	111.492
Q9P2J5	14	8	75.8557	1.53739e-05	9.30227e-06	3.56491	0.993788	c9orf72pos	CTRLS	135664	Leucine--tRNA ligase_ cytoplasmic OS=Homo sapiens OX=9606 GN=LARS PE=1 SV=2	0.189537	0.233058	0.410434	0.355556	0.462893	0.596753	0.329615	0.395385	0.807595	0.817953	0.338986	0.344015	0.286189	0.250548	0.244134	0.270463	0.0773628	0.143867	0.0745364	0.265739	0.248023	0.291425	0.177382	0.277519	0.146975	0.380107	0.238723	0.278245	0.267336	0.349386	0.27142	0.344549	94.9445	161.687	788.274	913.882	403.536	654.267
Q92629	4	1	23.1791	0.00236299	0.000499881	36.963	0.88183	c9orf72pos	CTRLS	32413.6	Delta-sarcoglycan OS=Homo sapiens OX=9606 GN=SGCD PE=1 SV=2	0	0	0.0704779	0.10259	0.297676	0.329392	0.0465303	0.0669924	0.00185728	0	0.0138233	0.0260672	0.0239423	0	0.162905	0.124789	0	0	0	0.0061228	0	0.0129336	0.0101174	0.00639541	0	0.0225461	0.00807625	0	0.00200116	0.0122004	0.0334113	0.026951	0	0	135.359	263.685	259.505	361.138
P09104	10	4	85.9202	0.0197678	0.00306435	1.65695	0.71145	CTRLS	c9orf72pos	47610.8	Gamma-enolase OS=Homo sapiens OX=9606 GN=ENO2 PE=1 SV=3	4.55283	4.58376	0.779702	0.76227	3.09056	2.77397	2.02419	1.81409	1.13387	1.07203	3.41861	2.73611	4.07364	4.32211	2.02403	1.52084	5.69839	4.09535	6.68033	4.82518	3.13291	3.41864	4.01129	4.28756	7.15549	3.24341	3.53843	4.00255	2.68555	1.99734	2.75821	2.13166	2280.65	3180.05	1497.48	1959.25	2694.25	3041.32
P31949	6	6	75.8496	0.000702424	0.000184702	1.95772	0.929241	CTRLS	c9orf72pos	11854.5	Protein S100-A11 OS=Homo sapiens OX=9606 GN=S100A11 PE=1 SV=2	7.73119	7.30555	7.27763	5.60714	11.2781	9.68953	9.26863	8.60746	6.34328	7.22958	7.71345	6.18937	8.86193	7.34688	5.07645	4.45631	14.4948	9.64775	21.5959	12.334	10.0921	9.24842	9.75976	8.59872	18.5195	6.88414	6.95304	6.8046	6.6471	6.35476	9.47157	8.63806	3872.78	5068.33	13977.3	14412	9831.89	10623.4
P69891;P69892;P02042;P02100;P68871	2	2	11.4187	0.00292038	0.000593575	3.91946	0.861469	CTRLS	c9orf72pos	16197.5	Hemoglobin subunit gamma-1 OS=Homo sapiens OX=9606 GN=HBG1 PE=1 SV=2	0.474047	0.590737	0.0123691	0.0172561	0.0873787	0.0931017	0.00694702	0.0179515	0.247612	0.309848	0.244134	0.292309	0.419219	0.409538	0.178153	0.193141	0.1847	0.324136	0.305096	0.156947	0.353972	0.523728	0.250568	0.349669	0.0636374	0.16569	0.214479	0.360608	0.531204	0.497672	0.272541	0.349463	237.464	409.832	23.756	44.3531	76.1741	102.075
Q14195	16	5	108.755	0.285434	0.0305647	1.57075	0.312772	CTRLS	c9orf72neg	62362.6	Dihydropyrimidinase-related protein 3 OS=Homo sapiens OX=9606 GN=DPYSL3 PE=1 SV=1	0.325108	0.437099	0.708352	0.881177	0.565861	0.675169	0.854142	0.772525	0.175013	0.131368	0.471247	0.508423	0.327423	0.474065	0.343108	0.428623	0.143754	0.256731	0.730735	1.10308	0.414944	0.444056	0.36994	0.664238	0.0559944	0.420085	0.373165	0.426722	0.135519	0.179263	0.484901	0.584762	162.856	303.244	1360.45	2264.88	493.3	740.241
P31943;Q9NQA5	13	3	96.8599	0.0243754	0.00368807	1.58249	0.654034	c9orf72pos	CTRLS	49514.7	Heterogeneous nuclear ribonucleoprotein H OS=Homo sapiens OX=9606 GN=HNRNPH1 PE=1 SV=4	0.300493	0.346583	0.520795	0.590507	0.444664	0.457218	0.490817	0.565978	0.120051	0.155257	0.257919	0.240842	0.260147	0.165885	0.50632	0.584872	0.383306	0.291236	0.503104	0.376429	0.302666	0.297264	0.177969	0.249195	0.259797	0.546219	0.262116	0.280244	0.31296	0.33249	0.301514	0.248512	150.526	240.447	1000.23	1517.77	387.645	501.283
Q14974	21	14	128.046	0.0669377	0.00872924	1.38505	0.886452	FTD	c9orf72pos	98482	Importin subunit beta-1 OS=Homo sapiens OX=9606 GN=KPNB1 PE=1 SV=2	1.22746	1.08164	0.639399	0.665614	0.950424	0.989008	0.795435	0.822053	0.735898	0.744554	1.0549	0.9071	1.13435	0.94118	0.639967	0.58857	0.900584	1.14228	0.98153	1.22293	1.41438	1.38899	1.04638	1.15768	0.603207	0.920043	0.671595	0.725303	0.896752	0.870755	0.934086	0.85017	614.869	750.403	1228.02	1710.82	828.551	1084.33
Q13637;P57729	6	3	33.6984	4.13712e-08	1.19385e-07	3.86448	0.999979	c9orf72pos	CTRLS	25225.4	Ras-related protein Rab-32 OS=Homo sapiens OX=9606 GN=RAB32 PE=1 SV=3	0.227294	0.11049	0.126209	0.155903	0.165073	0.168255	0.100368	0.159419	0.0832475	0.0824135	0.180972	0.118018	0.182479	0.154451	0.208476	0.213208	0.0546803	0.0820476	0.0756687	0.0845488	0.136926	0.142697	0.235363	0.153003	0.0762359	0.176432	0.140147	0.186464	0.125902	0.146665	0.212677	0.163118	113.858	76.6537	242.394	400.715	143.906	184.472
P26447	8	6	65.7033	0.0176469	0.00277379	1.64168	0.664868	c9orf72neg	c9orf72pos	11956.7	Protein S100-A4 OS=Homo sapiens OX=9606 GN=S100A4 PE=1 SV=1	30.2003	27.7215	4.96052	3.69437	19.1722	18.2634	12.4227	10.8423	6.92797	8.25072	19.5813	16.0479	22.5475	20.6345	8.93774	8.87825	39.0042	23.0222	40.4817	21.0872	18.9873	16.6946	27.1879	26.0974	64.9622	19.4018	16.3068	22.0623	14.4326	13.0233	14.8668	14.8804	15128.2	19232.2	9527.09	9495.58	16713.8	20023.6
P61163;P42025	8	4	63.8484	0.02174	0.00333789	1.53683	0.67837	CTRLS	c9orf72pos	42727.9	Alpha-centractin OS=Homo sapiens OX=9606 GN=ACTR1A PE=1 SV=1	0.318915	0.400745	0.424766	0.514889	0.405808	0.411882	0.442855	0.477749	0.328929	0.314934	0.497439	0.443629	0.528302	0.511134	0.413726	0.470618	0.445413	0.669327	0.0625881	0.573128	0.625002	0.636728	0.358032	0.488874	0.122815	0.446531	0.353169	0.335584	0.420726	0.471537	0.452704	0.611757	159.754	278.023	815.799	1323.41	353.772	451.578
P50454	17	12	187.948	0.000588348	0.000159938	1.74564	0.972396	CTRLS	c9orf72pos	46554.7	Serpin H1 OS=Homo sapiens OX=9606 GN=SERPINH1 PE=1 SV=2	5.58231	6.53963	9.66608	9.06625	11.1184	12.0857	9.34141	8.44597	12.3736	14.3347	8.31501	7.54445	6.76336	7.01183	6.28962	6.24682	14.4877	10.7321	25.4924	12.6276	9.06326	8.83735	8.22011	8.55298	21.9532	7.13834	4.61476	5.14954	8.80975	7.8524	9.16054	10.2241	2796.34	4536.96	18564.5	23302.9	9692.72	13250.5
P35637	6	2	39.9566	9.04039e-05	3.67303e-05	Infinity	0.988475	CTRLS	FTD	53654	RNA-binding protein FUS OS=Homo sapiens OX=9606 GN=FUS PE=1 SV=1	0	0	0.0172786	0.0220434	0.00330111	0.0178674	0.0207415	0.0219709	0.00284912	0.00349877	0	0.00628382	0.000426641	0	0.0115486	0.00989414	0	0	0	0	0	0	0	0	0	0.00756979	0.00282392	0	0.00260804	0.0150309	0.00225207	0.00355696	0	0	33.1849	56.6579	2.87781	19.5894
Q8WUW1	1	1	6.1344	0.00428332	0.000811542	4.61642	0.833527	c9orf72pos	CTRLS	8801.96	Protein BRICK1 OS=Homo sapiens OX=9606 GN=BRK1 PE=1 SV=1	0	0	0.109229	0.127826	0.0741688	0.0550528	0.033612	0.0389364	0.0728965	0.0636346	0.0200515	0	0	0.00897952	0.141155	0.13856	0	0	0	0	0	0.0117473	0.024697	0	0	0.0656774	0.0455431	0.0340674	0.0254746	0.0404359	0.0328389	0.00863102	0	0	209.784	328.549	64.6581	60.3587
Q99584	8	4	55.3886	0.0716966	0.0092111	1.28004	0.480299	c9orf72neg	c9orf72pos	11471.2	Protein S100-A13 OS=Homo sapiens OX=9606 GN=S100A13 PE=1 SV=1	1.51924	1.50283	1.14122	1.09085	1.49761	1.27748	1.36821	1.43049	0.807499	0.715917	1.4973	1.26458	1.77552	1.57072	1.32655	1.41171	2.64005	1.88467	2.45686	2.08208	1.6355	1.57703	1.81847	1.6428	2.08021	1.09713	1.34836	0.967265	1.14966	1.32119	1.68688	1.74581	761.03	1042.61	2191.81	2803.81	1305.57	1400.6
Q8TED1	6	3	37.9861	0.764912	0.074134	1.12749	0.107978	CTRLS	c9orf72neg	24109.2	Probable glutathione peroxidase 8 OS=Homo sapiens OX=9606 GN=GPX8 PE=1 SV=2	0.400411	0.42139	0.419995	0.492086	0.580927	0.592051	0.46856	0.421149	0.465263	0.736283	0.519492	0.408241	0.368361	0.436626	0.324269	0.320035	0.661702	0.468373	0.417007	0.673338	0.336317	0.504791	0.372183	0.50286	0.370787	0.308984	0.362729	0.320227	0.37692	0.284342	0.316998	0.405506	200.578	292.345	806.636	1264.8	506.435	649.111
P51911	8	5	71.0346	0.0066171	0.00117872	10.6715	0.836701	c9orf72pos	FTD	33341.6	Calponin-1 OS=Homo sapiens OX=9606 GN=CNN1 PE=1 SV=2	0.11699	0.0812207	0.769896	0.583067	1.36983	1.11527	0.479085	0.41697	4.3078	4.60301	0.121305	0.110473	0.123019	0.127714	0.295649	0.301105	0.16482	0.170202	0.104294	0.163626	0.112892	0.101199	0.0784962	0.0593489	0.047247	0.184244	0.118841	0.14847	0.178753	0.201128	0.148462	0.190728	58.6039	56.348	1478.65	1498.65	1194.17	1222.76
Q3SY69	13	8	77.5616	0.596523	0.0595689	1.20697	0.345812	FTD	c9orf72neg	102430	Mitochondrial 10-formyltetrahydrofolate dehydrogenase OS=Homo sapiens OX=9606 GN=ALDH1L2 PE=1 SV=2	0.542874	0.658583	0.508724	0.505313	0.735597	0.701344	0.671693	0.526964	0.603489	0.807103	0.505901	0.654072	0.348933	0.520496	0.429599	0.425386	0.815028	0.659028	0.353185	0.778313	0.3883	0.637121	0.651054	0.736475	0.398236	0.468935	0.498018	0.6804	0.584434	0.493818	0.401826	0.480856	271.941	456.901	977.048	1298.8	641.272	768.937
P30837	4	3	25.1007	0.00654038	0.00117209	2.25146	0.810377	c9orf72pos	CTRLS	57662.6	Aldehyde dehydrogenase X_ mitochondrial OS=Homo sapiens OX=9606 GN=ALDH1B1 PE=1 SV=3	0.203793	0.224812	0.237988	0.24816	1.07772	0.974497	0.343133	0.391258	0.310238	0.361547	0.243398	0.153272	0.24478	0.169779	0.266851	0.282586	0.25753	0.0978807	0.402153	0.224061	0.13781	0.165467	0.234902	0.167602	0.180834	0.197916	0.154616	0.168358	0.196742	0.138405	0.257629	0.210993	102.086	155.966	457.075	637.842	939.521	1068.42
Q9ULV4	14	9	84.2363	1.55469e-08	7.11253e-08	2.77636	0.999994	CTRLS	c9orf72pos	53933.5	Coronin-1C OS=Homo sapiens OX=9606 GN=CORO1C PE=1 SV=1	0.577481	0.82596	0.458417	0.398891	0.558743	0.538891	0.641498	0.627092	0.592474	0.702431	0.669078	0.758556	0.431881	0.420326	0.362809	0.386617	0.785572	0.86551	0.474776	0.577448	0.770399	0.71257	0.826924	0.705175	0.335495	0.602999	0.759191	1.11695	0.573423	0.538683	0.70082	0.644841	289.278	573.021	880.429	1025.26	487.095	590.828
P02765	4	3	25.2875	0.0391965	0.0055072	1.65905	0.73628	FTD	c9orf72pos	40139.2	Alpha-2-HS-glycoprotein OS=Homo sapiens OX=9606 GN=AHSG PE=1 SV=2	6.38515	6.95594	0.348524	0.596716	0.69571	0.930977	0.733778	0.403377	0.64705	0.571452	2.11599	1.46928	3.79575	3.07907	0.739146	0.654602	2.87814	2.15183	7.27852	3.00927	6.45866	3.58107	5.83168	3.55886	1.88147	1.27814	2.05571	1.73543	1.43107	0.996615	2.49893	1.63914	3198.51	4825.78	669.37	1533.73	606.499	1020.7
Q96QK1	14	12	79.316	1.42676e-05	8.7267e-06	1.75217	0.996754	c9orf72neg	CTRLS	92505.6	Vacuolar protein sorting-associated protein 35 OS=Homo sapiens OX=9606 GN=VPS35 PE=1 SV=2	1.04446	1.28625	0.601794	0.742594	1.00131	1.09173	1.02286	0.690474	0.490443	0.471606	1.05196	1.15612	0.704094	0.633412	0.6301	0.55871	0.820698	1.06724	1.16528	1.28773	1.12495	0.773988	1.27286	1.17199	1.50054	0.88727	1.02353	1.1136	0.772925	0.870389	0.804963	0.898148	523.199	892.351	1155.79	1908.68	872.909	1196.95
P28161;P09488	9	4	50.3854	0.000407559	0.000119759	4.04567	0.973592	c9orf72pos	CTRLS	25915.8	Glutathione S-transferase Mu 2 OS=Homo sapiens OX=9606 GN=GSTM2 PE=1 SV=2	0.406665	0.442204	0.230787	0.117506	1.19432	1.04797	0.826727	0.595998	0.258859	0.558855	0.625391	0.649233	0.43274	0.417972	0.101653	0.104056	0.664782	0.567941	0.0987523	1.06386	0.174099	0.245025	0.135013	0.175547	0.0449634	0.21338	0.297154	0.137122	0.184671	0.163271	0.328845	0.444129	203.711	306.785	443.246	302.025	1041.17	1148.97
O76003	7	4	42.8379	9.51196e-05	3.82321e-05	1.4475	0.993902	FTD	CTRLS	37717.2	Glutaredoxin-3 OS=Homo sapiens OX=9606 GN=GLRX3 PE=1 SV=2	0.576226	0.741611	0.423341	0.426753	0.468693	0.582687	0.404626	0.512378	0.350251	0.396472	0.576312	0.679448	0.763273	0.690985	0.354443	0.44397	0.650479	0.674284	0.677467	0.744713	0.504727	0.638965	0.648347	0.703504	0.434932	0.52969	0.633908	0.557167	0.599089	0.505308	0.553111	0.638831	288.649	514.503	813.062	1096.88	408.592	638.845
P29401	19	17	143.232	0.0339807	0.00491229	1.3359	0.586798	c9orf72neg	c9orf72pos	68562.1	Transketolase OS=Homo sapiens OX=9606 GN=TKT PE=1 SV=3	4.40114	3.16	2.46602	2.48202	2.7331	1.90666	2.18607	2.07626	2.28046	2.40646	3.79984	3.77148	4.07723	4.28147	2.84171	2.89405	3.41212	3.78279	4.62112	3.43248	4.54462	3.17491	4.79387	4.96769	8.09078	2.91698	3.88686	3.62185	2.65525	3.1339	3.28858	3.48411	2204.66	2192.29	4736.2	6379.5	2382.63	2090.42
O60664	14	12	143.503	4.3223e-05	2.09674e-05	2.1055	0.988759	CTRLS	c9orf72pos	47246.1	Perilipin-3 OS=Homo sapiens OX=9606 GN=PLIN3 PE=1 SV=3	1.88566	2.17164	1.46566	1.60516	2.75624	2.64083	2.37298	2.40269	1.10295	1.33083	2.5446	2.01393	2.97331	2.94553	1.80538	1.83268	6.35835	4.05785	5.60041	3.02266	2.99211	1.91364	2.67995	1.98179	5.45268	1.70022	2.29801	1.96252	2.24283	1.68491	2.02103	2.00655	944.582	1506.6	2814.92	4125.72	2402.81	2895.35
Q9Y678	13	8	94.066	0.0441739	0.00607756	1.5276	0.672398	FTD	c9orf72pos	99030.1	Coatomer subunit gamma-1 OS=Homo sapiens OX=9606 GN=COPG1 PE=1 SV=1	1.46888	1.54056	0.500355	0.437943	0.515333	0.469474	0.560387	0.509308	0.449977	0.469156	1.36717	1.24079	2.09097	2.30492	0.660584	0.710328	1.23465	1.08215	1.11666	1.38249	2.3904	1.76069	1.94159	2.07596	1.16153	1.34392	1.3591	1.07934	0.986019	0.787114	1.1368	1.13308	735.807	1068.78	960.974	1125.64	449.252	514.72
Q16643	6	4	32.7023	3.75578e-08	1.14239e-07	5.61225	0.999984	CTRLS	c9orf72neg	71885.6	Drebrin OS=Homo sapiens OX=9606 GN=DBN1 PE=1 SV=4	0.0786278	0.171676	0.350826	0.290459	0.261903	0.324202	0.23381	0.292592	0.167018	0.132643	0.0869667	0.124965	0.145838	0.154569	0.208863	0.18176	0.0957193	0.146886	0.0242983	0.0770418	0.1962	0.173068	0.0834539	0.100639	0.0125105	0.181906	0.153693	0.102285	0.235139	0.28173	0.0624097	0.138779	39.387	119.103	673.791	746.563	228.319	355.447
P35580	56	17	367.623	0.000468524	0.00013417	1.87476	0.978828	c9orf72neg	CTRLS	229969	Myosin-10 OS=Homo sapiens OX=9606 GN=MYH10 PE=1 SV=3	19.0719	15.6952	10.8279	9.74538	16.8849	16.5831	21.1212	19.6232	8.65529	9.50669	22.2438	18.4103	22.2422	23.1633	9.72207	9.70265	34.5877	21.7025	51.2261	32.9949	16.7425	15.265	25.1665	21.7479	39.0365	15.1519	14.0666	17.3598	13.8261	11.672	21.0051	21.4125	9553.69	10888.7	20796	25048.4	14719.7	18181.3
P27105	5	1	27.7121	0.200163	0.022336	2.26042	0.383933	CTRLS	FTD	31901.9	Erythrocyte band 7 integral membrane protein OS=Homo sapiens OX=9606 GN=STOM PE=1 SV=3	0	0	0.0545052	0.0495345	0.0699087	0.0460122	0.047854	0.0398229	0.109937	0.0372756	0	0	0.00659456	0	0.140051	0.135829	0.0461758	0.0374316	0	0	0.0121266	0.0186555	0	0	0	0.0540132	0.213188	0.052368	0.0420852	0.0921163	0.0697346	0.0721625	0	0	104.682	127.318	60.9443	50.4468
P83881;Q969Q0	3	2	19.9315	4.38721e-06	3.52677e-06	2.1464	0.99981	FTD	CTRLS	12726	60S ribosomal protein L36a OS=Homo sapiens OX=9606 GN=RPL36A PE=1 SV=2	1.50993	1.69891	0.930566	1.10303	1.52647	1.77783	1.48058	0.990333	0.960729	0.890986	1.18338	0.993866	0.929849	0.833089	0.730421	0.658681	1.10478	0.843436	1.61404	1.17561	1.75192	1.3286	2.30023	1.67464	2.13828	0.980806	1.07867	1.03605	1.26477	0.835107	1.06776	0.926464	756.368	1178.64	1787.23	2835.11	1330.73	1949.17
O94832	1	1	4.8745	0.0026323	0.000541582	Infinity	0.935492	CTRLS	FTD	117001	Unconventional myosin-Id OS=Homo sapiens OX=9606 GN=MYO1D PE=1 SV=2	0	0	0.0530043	0.0682953	0	0.0200262	0.0781371	0.114098	0.0724977	0.0343769	0.00596953	0.00709702	0.0183248	0.0126052	0.159412	0.133927	0	0	0	0	0	0.0156973	0	0	0.0452039	0.0800505	0.0220763	0.0428053	0.0109705	0.0273741	0.0257169	0.0287464	0	0	101.799	175.538	0	21.9563
Q9UKK9	3	1	17.8423	0.0165944	0.0026341	11.0204	0.891734	c9orf72pos	FTD	24612.8	ADP-sugar pyrophosphatase OS=Homo sapiens OX=9606 GN=NUDT5 PE=1 SV=1	0	0	0.103915	0.190414	0.0981662	0.0781409	0.117197	0.154919	0.0479616	0.0692564	0.0461999	0.00968765	0.0541799	0.0681152	0.217182	0.177753	0.0251682	0.117412	0	0	0.0171885	0.0172884	0	0	0	0.108251	0.115849	0.133725	0.123398	0.107431	0.112732	0.0609966	0	0	199.578	489.42	85.5783	85.6719
Q9BQB6	2	2	13.3687	0.108561	0.0132118	1.42614	0.487767	CTRLS	c9orf72pos	18633.7	Vitamin K epoxide reductase complex subunit 1 OS=Homo sapiens OX=9606 GN=VKORC1 PE=1 SV=1	0.645351	0.782717	0.859372	0.606114	0.704424	0.823539	0.698584	0.631445	0.542776	0.602873	0.639542	0.496462	0.766727	0.665795	0.514317	0.443518	0.793733	0.926042	1.83061	1.32813	0.737415	0.590077	0.888442	0.784979	0.887782	0.630416	0.563888	0.851012	0.585864	0.462669	0.495981	0.663143	323.275	543.021	1650.5	1557.89	614.095	902.91
P24539	2	1	11.3041	2.74173e-10	4.40801e-09	5.18863	1	FTD	CTRLS	28965.7	ATP synthase F(0) complex subunit B1_ mitochondrial OS=Homo sapiens OX=9606 GN=ATP5PB PE=1 SV=2	0.548638	0.485685	0.499884	0.516553	0.612309	0.617959	0.618453	0.409158	0.450243	0.723148	0.627633	0.445551	0.523254	0.791603	0.451363	0.359271	0.552303	0.463578	0.101725	0.837106	0.306423	0.648999	0.567496	0.833686	0.758402	0.519949	0.555353	0.345973	0.547425	0.585301	0.593759	0.745309	274.829	336.951	960.068	1327.69	533.793	677.517
P53675	22	3	150.626	4.8159e-05	2.28689e-05	1.94916	0.991134	c9orf72pos	CTRLS	189140	Clathrin heavy chain 2 OS=Homo sapiens OX=9606 GN=CLTCL1 PE=1 SV=2	0.280495	0.173107	0.210843	0.292277	0.261421	0.257965	0.275084	0.262722	0.167893	0.154417	0.13501	0.216166	0.179433	0.250728	0.232415	0.268151	0.227995	0.14	0.147629	0.124187	0.12607	0.108115	0.1617	0.157132	0.132565	0.384641	0.180467	0.121344	0.162329	0.301721	0.185932	0.120242	140.508	120.096	404.942	751.237	227.899	282.827
Q01968	2	1	11.2019	0.000144343	5.30873e-05	2.60036	0.976308	CTRLS	c9orf72neg	105459	Inositol polyphosphate 5-phosphatase OCRL OS=Homo sapiens OX=9606 GN=OCRL PE=1 SV=3	0.665782	0.712554	1.79789	1.5145	1.56045	1.59364	1.12182	0.936712	1.29456	0.716759	0.671614	0.970624	0.841274	0.729724	0.800124	0.836031	1.55435	2.31866	1.05037	1.31794	0.462539	0.770794	0.438511	0.396106	0.262572	1.12823	1.34287	1.04903	1.20865	1.23308	0.903568	0.914748	333.51	494.344	3452.99	3892.69	1360.36	1747.23
Q9NZM1	77	51	493.685	0.123217	0.0147367	1.27201	0.596188	FTD	c9orf72pos	236249	Myoferlin OS=Homo sapiens OX=9606 GN=MYOF PE=1 SV=1	3.12881	2.93311	2.07776	1.77561	2.63048	2.63832	1.81954	1.58781	1.36719	1.59968	1.70774	1.9837	1.99114	1.79696	1.32962	1.33228	2.5324	2.08307	2.94739	2.66101	2.05773	1.99843	3.20013	2.4799	1.96886	2.23254	1.92766	2.31342	1.77245	1.65905	2.01679	2.08543	1567.32	2034.89	3990.5	4563.83	2293.17	2892.59
P10412;P16402;P16403;P22492;Q02539	5	4	34.2836	7.14729e-06	5.02734e-06	3.32042	0.999869	FTD	CTRLS	21865.3	Histone H1.4 OS=Homo sapiens OX=9606 GN=H1-4 PE=1 SV=2	4.64365	3.65424	0.991852	0.860503	1.45987	1.48018	1.03682	1.00656	1.39309	1.62783	2.31836	2.59893	1.70152	2.51154	0.910157	0.944055	3.63116	2.73863	5.25653	6.72925	3.44072	3.53507	1.71805	2.22928	1.97409	1.2911	1.80874	2.31945	1.29736	1.04121	2.24758	2.64148	2326.14	2535.18	1904.93	2211.74	1272.67	1622.84
Q9NVD7	8	5	51.6453	1.62382e-06	1.69212e-06	2.65365	0.999907	FTD	CTRLS	42300.8	Alpha-parvin OS=Homo sapiens OX=9606 GN=PARVA PE=1 SV=1	0.741959	0.493533	0.841265	0.644226	0.808859	1.08016	0.99177	0.866882	0.327712	0.383014	0.523857	0.582013	0.529207	0.591265	0.418009	0.520225	0.542665	0.355863	0.533689	0.494059	0.641329	0.405003	0.923576	1.12268	0.690167	0.968499	0.546904	0.608138	0.544855	0.57655	0.473863	0.607901	371.669	342.396	1615.72	1655.84	705.139	1184.26
Q8N0Y7	5	3	41.344	0.000244081	7.89765e-05	7.89112	0.984721	CTRLS	FTD	28948	Probable phosphoglycerate mutase 4 OS=Homo sapiens OX=9606 GN=PGAM4 PE=3 SV=1	0	0	0.179133	0.218614	0.0159879	0.0265441	0.0883879	0.10663	0.0539749	0.0482918	0.0196697	0.0396062	0.0295776	0.0672481	0.225498	0.253571	0.0236139	0.0537073	0	0.00839209	0	0.0252536	0	0.00727724	0	0.0566739	0.0277445	0.00671587	0.0182763	0.0468522	0.0257891	0.0868766	0	0	344.04	561.9	13.9378	29.1024
P50995;P27216	17	11	108.352	0.0443215	0.00608452	1.22237	0.555806	c9orf72neg	CTRLS	54732	Annexin A11 OS=Homo sapiens OX=9606 GN=ANXA11 PE=1 SV=1	2.82572	2.54221	1.58948	1.68132	2.58154	2.66281	1.94307	1.85629	1.44323	1.54524	2.16874	2.21229	2.43657	2.37699	1.27417	1.19544	2.83584	3.09997	3.13795	2.9149	2.53571	2.09105	3.25038	3.19488	1.95647	1.95174	2.0844	1.74982	2.25487	2.23483	1.91527	1.93596	1415.49	1763.69	3052.74	4321.46	2250.51	2919.44
Q6IBS0;Q12792	6	3	33.0814	0.0492254	0.00667464	1.5795	0.851147	FTD	CTRLS	39776.2	Twinfilin-2 OS=Homo sapiens OX=9606 GN=TWF2 PE=1 SV=2	0.140324	0.222445	0.106121	0.0741324	0.140365	0.101789	0.145853	0.137971	0.0900666	0.106196	0.129013	0.114274	0.189309	0.0923658	0.117631	0.128791	0.0791502	0.147137	0.168608	0.0620826	0.0958497	0.12995	0.10933	0.11042	0.023927	0.08991	0.0844828	0.203358	0.0651119	0.0957793	0.0856092	0.104791	70.2926	154.324	203.814	190.542	122.366	111.599
P15374	5	4	26.2586	5.11644e-05	2.40808e-05	2.25129	0.995978	c9orf72neg	CTRLS	26353.7	Ubiquitin carboxyl-terminal hydrolase isozyme L3 OS=Homo sapiens OX=9606 GN=UCHL3 PE=1 SV=1	1.20019	1.24206	1.12919	1.06989	2.50254	2.41479	2.0496	2.28477	0.990678	1.20104	2.26305	2.11346	2.85171	2.97617	0.965995	0.926601	2.71897	2.25369	3.63325	3.85919	1.82993	1.9764	2.65735	3.08849	3.15837	1.83144	1.3692	1.40342	1.55789	1.48075	2.04895	2.106	601.209	861.694	2168.71	2749.92	2181.64	2647.52
P16278	6	5	31.4361	0.0237438	0.00361595	1.63188	0.750797	c9orf72pos	c9orf72neg	76531.2	Beta-galactosidase OS=Homo sapiens OX=9606 GN=GLB1 PE=1 SV=2	0.0608271	0.0526414	0.174808	0.208183	0.158559	0.212466	0.195046	0.15908	0.203727	0.186504	0.0437014	0.0798723	0.0292066	0.0463505	0.114571	0.115394	0.118474	0.126055	0.115137	0.097494	0.082255	0.0670218	0.0834469	0.0624262	0.0494824	0.072123	0.0451713	0.0815964	0.0422953	0.0607261	0.0620891	0.0848748	30.4701	36.5207	335.734	535.091	138.227	232.943
Q9HBL0	4	2	22.1398	0.0237799	0.00361655	2.12566	0.628766	c9orf72pos	c9orf72neg	186614	Tensin-1 OS=Homo sapiens OX=9606 GN=TNS1 PE=1 SV=2	0.0847174	0.095519	0.0910625	0.12004	0.152929	0.178578	0.11243	0.0779416	0.336199	0.395597	0.129999	0.103575	0.0509427	0.0595964	0.114636	0.146624	0.0724249	0.0776433	0	0.152833	0.0829936	0.0951993	0.00833775	0.027134	0	0.0553507	0.0738552	0.107896	0.0724614	0.0774467	0.0803791	0.0747218	42.4375	66.2677	174.893	308.538	133.319	195.789
Q12905	1	1	6.4628	0.400082	0.0414607	1.23851	0.209294	c9orf72pos	c9orf72neg	43290.3	Interleukin enhancer-binding factor 2 OS=Homo sapiens OX=9606 GN=ILF2 PE=1 SV=2	0.617842	0.566249	0.463393	0.358491	0.41839	0.676193	0.397396	0.392477	0.355917	0.328732	0.504604	0.640351	0.488735	0.412777	0.303072	0.36478	0.409839	0.379261	0.210429	0.534973	0.217457	0.42992	0.292674	0.455492	0.108263	0.430536	0.238069	0.286869	0.327115	0.458145	0.48773	0.618863	309.496	392.843	889.985	921.426	364.74	741.363
P45880	12	8	70.6178	0.682964	0.0670702	1.36127	0.124392	CTRLS	c9orf72pos	32079.8	Voltage-dependent anion-selective channel protein 2 OS=Homo sapiens OX=9606 GN=VDAC2 PE=1 SV=2	0.908751	1.1055	2.58156	1.75856	1.12386	0.919363	1.44254	1.25436	1.95371	1.83891	0.605457	0.531889	1.59162	0.921605	3.0722	1.37726	3.06432	1.69559	0.787359	1.05356	1.46908	1.18273	0.994599	0.652835	5.93972	1.50609	3.12515	2.36736	1.54155	1.45075	1.67555	1.97488	455.22	766.959	4958.1	4520	979.749	1007.97
P20674	2	1	11.3162	0.0710026	0.0091428	1.81884	0.51457	c9orf72neg	c9orf72pos	16933.3	Cytochrome c oxidase subunit 5A_ mitochondrial OS=Homo sapiens OX=9606 GN=COX5A PE=1 SV=2	1.5751	0.975499	0.0153541	0.032937	0.0741703	0.0188156	0.0108156	0.00735731	0.0451961	0.0366385	0.709599	0.501472	1.04474	0.586291	0.181442	0.192909	0.648154	0.682971	0.791294	1.00302	0.98323	1.11049	1.29919	0.627207	0.525224	0.374168	0.493525	0.804273	0.319927	0.277149	0.640533	0.347871	789.013	676.766	29.4888	84.6575	64.6594	20.629
P51153	6	3	41.2251	0.130319	0.0154547	1.4765	0.43792	CTRLS	c9orf72neg	23002.3	Ras-related protein Rab-13 OS=Homo sapiens OX=9606 GN=RAB13 PE=1 SV=1	0.270826	0.417401	1.02876	0.837161	0.931172	0.881916	0.938126	1.01863	0.38409	0.40105	0.448004	0.458957	0.477466	0.340054	0.497518	0.459323	0.376501	0.539755	0.696121	0.354194	0.39305	0.587044	0.630592	0.467418	0.273442	0.466321	0.394509	0.502286	0.25194	0.349723	0.403796	0.453542	135.665	289.578	1975.83	2151.74	811.768	966.913
P00403	2	1	12.0083	0.0175007	0.00275464	2.04531	0.890105	FTD	c9orf72pos	25736.2	Cytochrome c oxidase subunit 2 OS=Homo sapiens OX=9606 GN=MT-CO2 PE=1 SV=1	2.34788	2.7461	0.604099	0.474804	0.496445	0.426247	0.696931	0.768574	0.203995	0.297916	1.54262	1.82501	1.6577	1.80673	0.360062	0.363181	1.82064	1.9134	2.4391	1.49009	1.46752	1.70655	1.37399	2.48497	0.40326	0.553809	1.27145	1.6279	0.39485	0.514218	1.25402	1.55758	1176.12	1905.15	1160.22	1220.38	432.786	467.328
Q15847	1	1	7.442	3.8714e-05	1.91937e-05	7.52533	0.991224	c9orf72neg	CTRLS	7854.77	Adipogenesis regulatory factor OS=Homo sapiens OX=9606 GN=ADIRF PE=1 SV=1	4.25938	2.89981	0.0472668	0.0232272	0.267016	0.298063	0.130146	0.150619	0.482181	0.394375	1.09854	0.946591	1.98879	1.86958	0.480164	0.480228	3.50164	2.62805	3.50139	2.92681	2.69055	2.14328	2.01809	2.0833	0.498137	0.593514	2.61693	2.59802	0.362997	0.312917	1.22477	1.24005	2133.65	2011.78	90.7798	59.7006	232.776	326.789
P49748	14	12	74.1521	0.000521271	0.000145571	1.81219	0.985376	FTD	CTRLS	70789.5	Very long-chain specific acyl-CoA dehydrogenase_ mitochondrial OS=Homo sapiens OX=9606 GN=ACADVL PE=1 SV=1	6.04575	5.21886	3.54888	3.51269	5.34098	5.21398	5.09248	4.72674	2.63238	3.14524	5.05439	6.19942	5.34245	6.74893	2.73249	3.22053	10.3471	6.55197	11.8218	6.71447	4.6426	5.00153	5.14452	6.70426	11.3239	6.23902	3.77498	4.80358	4.19026	4.7424	3.42911	3.63077	3028.5	3620.66	6815.92	9028.62	4656.1	5716.49
O15460	15	11	93.2315	5.59998e-05	2.53107e-05	2.08309	0.999794	FTD	CTRLS	61301.2	Prolyl 4-hydroxylase subunit alpha-2 OS=Homo sapiens OX=9606 GN=P4HA2 PE=1 SV=1	2.25372	2.47822	2.03568	1.70118	2.76624	3.84067	2.28403	2.64245	1.50927	1.65713	3.31418	3.47471	2.85914	3.52055	2.06197	2.12057	2.45962	2.17912	4.21859	3.3238	3.16025	3.10743	4.07732	3.74973	6.81965	3.24051	2.31884	3.1835	1.88836	1.95673	1.66618	1.73405	1128.96	1719.3	3909.7	4372.51	2411.53	4210.83
Q16822	9	9	53.9078	0.0100723	0.00170741	2.02781	0.772739	c9orf72pos	c9orf72neg	71497.5	Phosphoenolpyruvate carboxykinase [GTP]_ mitochondrial OS=Homo sapiens OX=9606 GN=PCK2 PE=1 SV=4	0.0213776	0.0454861	0.416463	0.466868	0.239451	0.285783	0.23323	0.263003	0.434063	0.591826	0.212465	0.210703	0.0922911	0.116671	0.300302	0.26311	0.01144	0.0705923	0.00713491	0.0612116	0.120192	0.187266	0.022837	0.0829114	0.0147803	0.23796	0.158327	0.1247	0.237393	0.204913	0.249895	0.276238	10.7087	31.5566	799.852	1199.98	208.746	313.327
P62244	7	6	47.1876	9.93771e-05	3.96601e-05	4.96055	0.983407	c9orf72pos	CTRLS	14953.6	40S ribosomal protein S15a OS=Homo sapiens OX=9606 GN=RPS15A PE=1 SV=2	5.46177	6.03543	32.4128	31.2159	35.9444	28.2527	33.3863	29.89	2.91517	3.11157	6.03256	5.40495	8.64571	9.22004	14.3162	14.2049	7.06969	4.59232	5.24396	5.23244	4.71714	4.63521	11.4783	8.22791	96.4047	18.1466	5.76782	4.32022	8.08205	7.46861	5.41582	4.92019	2735.96	4187.16	62251.5	80233.8	31335.2	30975.6
Q9HB71	4	3	23.1692	0.0159443	0.00254527	1.58127	0.719066	c9orf72neg	CTRLS	26324	Calcyclin-binding protein OS=Homo sapiens OX=9606 GN=CACYBP PE=1 SV=2	0.410596	0.473849	0.193321	0.1534	0.141068	0.115288	0.128631	0.230255	0.112264	0.0811491	0.261126	0.290936	0.280989	0.421422	0.137561	0.20912	0.321404	0.512145	0.501978	0.671581	0.425163	0.463163	0.416818	0.301663	0.0845447	0.258322	0.218931	0.265159	0.277887	0.285251	0.244682	0.360075	205.68	328.739	371.289	394.281	122.978	126.399
Q9BPX5	1	1	6.5722	0.000926457	0.000232736	4.64555	0.982497	CTRLS	FTD	16941.2	Actin-related protein 2/3 complex subunit 5-like protein OS=Homo sapiens OX=9606 GN=ARPC5L PE=1 SV=1	0.16938	0.0566852	0.114058	0.154419	0.167677	0.200825	0.204378	0.185571	0.102039	0.189849	0.0425778	0.0304796	0.0130612	0.0120155	0.134799	0.160621	0	0.0877022	0	0.0790251	0.0353456	0.0757207	0.0176666	0.0107138	0	0.160211	0.0759541	0.103891	0.090804	0.157644	0.149917	0.0907573	84.8477	39.3261	219.059	396.901	146.176	220.18
O43396	4	3	24.8171	0.0013747	0.000322316	2.08842	0.996069	FTD	CTRLS	32650.6	Thioredoxin-like protein 1 OS=Homo sapiens OX=9606 GN=TXNL1 PE=1 SV=3	0.416487	0.434599	0.217822	0.206696	0.14475	0.169883	0.177959	0.200501	0.223375	0.23582	0.342373	0.252429	0.281533	0.364021	0.219188	0.200413	0.128966	0.222037	0.0178002	0.149521	0.242693	0.267791	0.276583	0.232126	0.124553	0.228667	0.172663	0.20828	0.351195	0.271034	0.331338	0.253401	208.631	301.509	418.345	531.267	126.189	186.256
Q9Y2Q3	5	2	31.1616	0.128361	0.0152384	2.12085	0.427663	c9orf72pos	c9orf72neg	25611	Glutathione S-transferase kappa 1 OS=Homo sapiens OX=9606 GN=GSTK1 PE=1 SV=3	0	0	0.0871409	0.0928309	0.11342	0.105357	0.0758453	0.111677	0.141001	0.0661359	0.0549656	0.0628971	0.0191533	0.0702483	0.111046	0.105194	0.0152566	0.0433759	0.000517336	0	0.0150176	0.00610557	0.0321658	0.0400536	0	0.072996	0.0427007	0.00877567	0.031199	0.0842682	0.0811184	0.100234	0	0	167.361	238.602	98.8765	115.511
Q8IUE0;Q8IUE1	1	1	6.6363	0.00933726	0.00160189	1.84605	0.759055	CTRLS	c9orf72pos	21041.8	Homeobox protein TGIF2LY OS=Homo sapiens OX=9606 GN=TGIF2LY PE=1 SV=1	2.47297	1.73282	0.65266	0.87123	1.61622	1.81829	1.03292	1.09261	0.430992	0.603854	1.22857	1.92498	1.45319	1.22142	0.8681	0.768863	1.28154	1.5681	3.75372	1.52702	2.11803	2.23518	2.99307	1.52372	2.74071	1.25963	1.55599	1.90917	1.18709	1.17531	1.73461	1.52274	1238.78	1202.17	1253.49	2239.31	1408.97	1993.53
P06753	16	2	145.939	0.0021414	0.0004608	1.57282	0.87431	CTRLS	c9orf72pos	33007.1	Tropomyosin alpha-3 chain OS=Homo sapiens OX=9606 GN=TPM3 PE=1 SV=2	0.378929	0.273404	0.705963	0.670626	0.977561	0.935668	0.892136	0.81922	0.556548	0.556996	0.602421	0.598012	0.664319	0.698775	0.513353	0.529365	1.13409	0.754836	0.933568	0.759717	0.770145	0.612038	1.09277	0.838931	1.71956	0.856799	0.571359	0.647289	0.60727	0.649196	0.754602	0.742402	189.817	189.678	1355.86	1723.7	852.208	1025.85
P35606	28	15	163.165	4.19132e-07	6.55142e-07	3.35758	0.999767	CTRLS	c9orf72pos	103343	Coatomer subunit beta' OS=Homo sapiens OX=9606 GN=COPB2 PE=1 SV=2	1.57939	1.38323	0.816605	0.747797	0.730642	0.997974	1.02087	0.9555	0.630666	0.72929	0.944064	1.05008	1.04966	1.12999	0.577698	0.624534	1.39494	1.03629	1.81942	1.21661	1.30088	1.22018	1.28771	1.5612	0.587101	0.939113	0.836331	0.859651	0.74382	0.859589	0.807237	0.949461	791.166	959.638	1568.36	1922.05	636.952	1094.16
Q9H3N1	4	3	19.7698	0.0994925	0.0122507	1.5614	0.474778	c9orf72pos	c9orf72neg	32190.5	Thioredoxin-related transmembrane protein 1 OS=Homo sapiens OX=9606 GN=TMX1 PE=1 SV=1	0.0526336	0.0559209	0.13452	0.12563	0.0758758	0.100388	0.0907848	0.120574	0.108891	0.0461093	0.0387564	0.113802	0.0751531	0.0430102	0.156201	0.107552	0.0152794	0.0479709	0.028388	0.0121284	0.0634908	0.108351	0.0523225	0.0584344	0.0106653	0.100456	0.0634608	0.0645264	0.0632398	0.0875283	0.0748301	0.0748951	26.3657	38.7959	258.357	322.906	66.1462	110.063
P16070	5	4	36.3305	0.00298841	0.000604898	1.91918	0.921428	CTRLS	c9orf72pos	82051	CD44 antigen OS=Homo sapiens OX=9606 GN=CD44 PE=1 SV=3	1.72591	1.85114	1.45711	1.06869	1.06843	1.03414	1.25787	1.30862	1.04943	0.903978	1.61296	1.35402	1.9508	1.46302	0.99049	1.16497	4.71602	2.75149	2.06148	1.34471	1.96953	1.49951	1.46253	1.45871	3.12091	1.24201	1.39892	0.47519	1.23525	1.27313	1.06139	0.816392	864.559	1284.25	2798.5	2746.83	931.425	1133.8
P69905;P02008	3	2	17.148	0.444907	0.0455605	1.52928	0.199949	CTRLS	c9orf72pos	15314.6	Hemoglobin subunit alpha OS=Homo sapiens OX=9606 GN=HBA1 PE=1 SV=2	0.55914	0.548213	0.0291837	0.0724278	0.180682	0.224423	0.0244565	0.0108853	0.165257	0.195015	0.51566	0.380625	0.740957	0.628081	0.164107	0.16381	0.265218	0.507133	0.565159	0.688579	0.585651	0.686852	0.321692	0.32004	0.101794	0.172362	0.182255	0.277558	0.47801	0.4498	0.261512	0.222977	280.09	380.33	56.0497	186.16	157.513	246.052
P09211	11	9	117.843	0.0691462	0.00897565	1.43177	0.509258	c9orf72neg	c9orf72pos	23584	Glutathione S-transferase P OS=Homo sapiens OX=9606 GN=GSTP1 PE=1 SV=2	7.06638	6.01901	4.03224	4.1056	6.52507	5.75602	5.97786	5.80175	3.65284	4.34367	4.95123	5.02075	5.58678	7.17005	2.78135	3.0377	10.1366	6.86611	16.3762	11.7923	5.53555	5.18032	7.91154	8.74376	10.2141	4.88377	4.48037	4.81845	3.93603	3.99128	6.12784	6.16537	3539.76	4175.77	7744.25	10552.6	5688.36	6310.77
P04632;Q96L46	6	6	41.9431	0.132096	0.0155669	1.29307	0.414562	c9orf72neg	c9orf72pos	28486.9	Calpain small subunit 1 OS=Homo sapiens OX=9606 GN=CAPNS1 PE=1 SV=1	4.45977	3.88263	1.69215	1.55644	2.56219	2.92519	2.4199	2.39727	1.35585	1.49485	2.48275	2.2483	3.04641	3.18097	1.31371	1.65541	4.60547	2.85424	4.95646	3.26251	2.60876	2.5294	3.99996	4.43759	5.26057	2.71727	1.45404	1.79685	1.91757	2.28529	2.44171	2.88003	2234.03	2693.63	3249.92	4000.49	2233.64	3207.12
P62191	7	2	39.4763	0.691474	0.0677877	1.10215	0.13562	c9orf72neg	CTRLS	49355.7	26S proteasome regulatory subunit 4 OS=Homo sapiens OX=9606 GN=PSMC1 PE=1 SV=1	0.807787	0.768334	0.46657	0.394473	0.548253	0.532922	0.465974	0.571922	0.352624	0.440793	0.686889	0.471332	0.495713	0.464677	0.396635	0.378648	0.58905	0.57923	0.753287	0.431741	0.725535	0.708044	0.587994	0.802701	0.311889	0.518452	0.405358	0.527751	0.520955	0.442788	0.580386	0.57506	404.645	533.042	896.088	1013.91	477.95	584.283
P63220	6	2	43.9734	0.032684	0.0047895	1.41594	0.642684	c9orf72neg	c9orf72pos	9225.45	40S ribosomal protein S21 OS=Homo sapiens OX=9606 GN=RPS21 PE=1 SV=1	4.52987	4.29641	1.68295	1.4087	1.82131	1.81539	2.06703	1.41967	1.34692	1.61838	2.20855	2.14347	2.3014	1.6915	1.04865	1.12226	2.3789	1.57815	6.17236	2.77936	3.79502	2.84216	4.5018	3.38185	4.03997	1.94296	1.88357	2.78321	2.07452	1.85524	1.74441	2.29634	2269.15	2980.69	3232.25	3620.78	1587.76	1990.36
P10599	5	2	35.4489	0.00108831	0.000262835	1.9673	0.911549	CTRLS	c9orf72pos	12022.7	Thioredoxin OS=Homo sapiens OX=9606 GN=TXN PE=1 SV=3	5.01433	4.58057	3.507	3.83929	3.82171	3.90751	3.81307	4.09935	1.43929	1.40605	3.17714	3.25593	5.74391	5.50863	2.27458	2.71849	9.46721	5.80423	6.0146	2.85825	3.8129	3.53692	5.32929	4.49408	10.8941	3.49973	3.71326	3.27565	3.97588	3.61988	4.45064	5.73241	2511.82	3177.83	6735.49	9868.08	3331.65	4284.1
P53680	1	1	5.9793	0.120156	0.0144384	4.85299	0.696562	c9orf72pos	FTD	17188.8	AP-2 complex subunit sigma OS=Homo sapiens OX=9606 GN=AP2S1 PE=1 SV=2	0	0.0263767	0.0941923	0.113743	0.140086	0.0980421	0.0249962	0.0896913	0.0676835	0.0188909	0.0140253	0.00235801	0.0275076	0.033558	0.0829757	0.0847167	0	0.0653392	0.0277071	0	0.0137705	0.00549303	0.0233691	0.0674353	0	0.10331	0.0552165	0.0251596	0.02604	0.0491755	0.00521269	0.0372763	0	18.2992	180.904	292.352	122.123	107.491
P09429	2	1	12.6817	0.000227408	7.5053e-05	3.44731	0.999708	FTD	CTRLS	25064.9	High mobility group protein B1 OS=Homo sapiens OX=9606 GN=HMGB1 PE=1 SV=3	0.440084	0.559928	0.627307	0.633092	0.533122	0.743381	1.07985	1.18394	0.692228	0.896508	1.09532	1.59104	1.66651	1.89572	0.892385	0.803111	1.12106	1.52758	0.952937	1.17725	1.55645	2.21494	0.484337	0.643076	0.613663	0.934131	1.18746	0.0732621	1.10014	0.790769	1.20951	1.17834	220.451	388.458	1204.8	1627.23	464.76	815.026
Q92841;A2VDJ0;O75448;P32019;P45985;P59047;Q05D60;Q13393;Q13506;Q5T7N2;Q6IQ32;Q86Y38;Q8IYD8;Q8IZS8;Q8N6D5;Q8NDX1;Q96QC0;Q9H2M9;Q9NS87;Q9UBT6;Q9ULA0;Q9UM07;Q9UPW6	23	10	135.591	0.000309681	9.44506e-05	2.09317	0.9877	FTD	CTRLS	80956.9	Probable ATP-dependent RNA helicase DDX17 OS=Homo sapiens OX=9606 GN=DDX17 PE=1 SV=2	0.788558	0.758784	0.264462	0.256653	0.413469	0.375896	0.320957	0.363916	0.196888	0.203712	0.590547	0.389701	0.767068	0.539274	0.257212	0.226648	0.676779	0.709979	0.948847	0.731754	0.74545	0.987402	0.960928	0.727734	0.477066	0.472488	0.417712	0.488028	0.32867	0.316526	0.3577	0.331807	395.012	526.417	507.921	659.673	360.449	412.124
Q99714	5	2	30.6572	1.31914e-06	1.44135e-06	4.25964	0.99966	CTRLS	c9orf72neg	27151.2	3-hydroxyacyl-CoA dehydrogenase type-2 OS=Homo sapiens OX=9606 GN=HSD17B10 PE=1 SV=3	0.142531	0.202929	0.210247	0.197225	0.154243	0.168921	0.147336	0.174286	0.20707	0.261991	0.0790121	0.125654	0.0684301	0.159848	0.199877	0.170709	0.0404296	0.0827809	0	0.0968676	0.0845509	0.268306	0.0705564	0.19744	0	0.0999165	0.0907661	0.0606559	0.17415	0.157443	0.130236	0.219599	71.3979	140.785	403.797	506.925	134.464	185.201
Q9ULC4	2	1	11.6093	0.0376243	0.00531951	14.4564	0.785954	c9orf72pos	FTD	20783.4	Malignant T-cell-amplified sequence 1 OS=Homo sapiens OX=9606 GN=MCTS1 PE=1 SV=1	0	0	0.116606	0.134255	0	0.0770877	0.0387099	0.067811	0.0523184	0.0162399	0.0138369	0.0484533	0.0632685	0.0213904	0.15109	0.209998	0	0.0371355	0	0	0	0.00777503	0	0.00872033	0	0.0384482	0.102936	0.00394431	0.0853584	0.09849	0.0218696	0	0	0	223.952	345.073	0	84.5172
P68402	1	1	6.6889	1.88901e-05	1.08466e-05	2.75559	0.993812	CTRLS	c9orf72neg	25740.4	Platelet-activating factor acetylhydrolase IB subunit beta OS=Homo sapiens OX=9606 GN=PAFAH1B2 PE=1 SV=1	0.0796324	0.163554	0.528688	0.300557	0.414622	0.322723	0.244472	0.235027	0.309747	0.537296	0.433164	0.172477	0.147742	0	0.464066	0.407715	0.0546047	0.237089	0.211659	0.283116	0.343577	0.199978	0.239406	0.11561	0.618765	0.542452	0.366199	0.263282	0.204594	0.0959511	0.412458	0.140161	39.8902	113.468	1015.39	772.518	361.455	353.826
P62328	2	1	13.4921	2.53642e-08	9.51518e-08	59.0198	0.999994	CTRLS	c9orf72neg	5052.67	Thymosin beta-4 OS=Homo sapiens OX=9606 GN=TMSB4X PE=1 SV=2	0.028682	0.0944156	0.134523	0.0705898	0.0190308	0.0308653	0.0746708	0.0298153	0.0784576	0.072103	0.0327909	0.00499542	0.0247547	0.0128206	0.244645	0.263234	0	0.0196118	0	0	0.0119391	0.0991039	0.00674265	0.0436486	0	0.0414641	0.108183	0.00359432	0.129483	0.0931447	0	0.0574497	14.3677	65.5021	258.363	181.436	16.5904	33.84
P30041	15	14	116.847	0.0853895	0.0107977	1.48536	0.645851	FTD	c9orf72pos	25149.1	Peroxiredoxin-6 OS=Homo sapiens OX=9606 GN=PRDX6 PE=1 SV=3	6.86231	7.82556	3.80917	3.60212	4.54228	3.91648	4.04761	3.89401	3.81207	4.25177	3.76282	3.88992	4.14631	4.24312	1.7638	1.97959	9.76853	6.21368	13.2818	10.5514	7.62167	7.66887	5.06863	5.72	5.78301	2.95405	2.75693	3.47684	2.6382	2.52342	4.9593	5.57183	3437.53	5429.09	7315.83	9258.48	3959.83	4293.94
P07093	4	3	22.0362	0.00225474	0.000482422	7.27771	0.916493	CTRLS	FTD	44230.4	Glia-derived nexin OS=Homo sapiens OX=9606 GN=SERPINE2 PE=1 SV=1	0.0332267	0.0497591	0.098394	0.0991681	0.168047	0.121339	0.0898328	0.0946037	0.0513412	0.061181	0.0278035	0.0374128	0.0462211	0.0335506	0.14294	0.119829	0	0.0160695	0.0185784	0.0724059	0.00160573	0.0165671	0.0451207	0.0561627	0	0.115455	0.0781849	0.0464813	0.0447105	0.0775745	0.0761119	0.0849274	16.6443	34.5211	188.974	254.89	146.498	133.033
Q9BQE3	20	2	265.824	0.00717164	0.00126706	1.87746	0.853599	CTRLS	FTD	50579.7	Tubulin alpha-1C chain OS=Homo sapiens OX=9606 GN=TUBA1C PE=1 SV=1	0.014846	0.00364523	0.498191	0.546668	0.423481	0.395797	0.396731	0.457174	0.42003	0.406437	0.221688	0.14648	0.264779	0.342133	0.57547	0.667177	0.259301	0.566776	0.021733	0.0114532	0.336357	0.534823	0.0804657	0.0521325	0.470982	0.449222	0.438345	0.47514	0.491595	0.560842	0.470363	0.524156	7.4368	2.52893	956.818	1405.09	369.178	433.943
P62829	8	5	61.1162	0.0630635	0.00831068	1.39702	0.723044	FTD	c9orf72pos	14979.5	60S ribosomal protein L23 OS=Homo sapiens OX=9606 GN=RPL23 PE=1 SV=1	2.51116	2.3268	1.16002	0.933613	1.10798	1.12548	1.41647	0.836577	1.5088	1.63419	1.60072	1.1745	1.1427	0.938133	1.23375	1.21713	2.17651	1.03866	1.65123	1.69714	1.86644	1.81633	1.60026	2.04992	2.48978	1.5716	1.47112	2.08119	1.41555	1.00418	1.99518	1.43908	1257.91	1614.25	2227.91	2399.65	965.904	1233.95
Q8WX93	7	4	39.5238	0.034627	0.00497068	1.64735	0.791291	FTD	c9orf72pos	151933	Palladin OS=Homo sapiens OX=9606 GN=PALLD PE=1 SV=3	6.98635	5.99394	2.21469	1.89436	4.57884	4.31575	2.53379	2.33325	1.91631	2.35132	5.9467	5.48001	4.8219	4.78328	2.28632	1.68663	6.94037	3.98569	12.6548	8.35201	5.44519	5.98095	6.84895	5.88845	8.48502	3.6468	3.89483	4.16914	2.92821	2.78643	3.96592	2.73059	3499.67	4158.38	4253.51	4869.05	3991.69	4731.69
P52907	6	4	39.5851	2.0165e-05	1.12906e-05	1.72955	0.992634	CTRLS	c9orf72pos	33093.9	F-actin-capping protein subunit alpha-1 OS=Homo sapiens OX=9606 GN=CAPZA1 PE=1 SV=3	1.47258	1.34772	1.3123	1.31827	2.00354	1.83584	1.6371	1.33061	0.777653	0.884141	1.38022	1.21221	1.15416	1.47824	1.38512	1.27281	2.3899	2.11829	2.04703	1.63699	1.39714	1.28486	1.71155	1.60191	2.64354	1.35135	1.31373	1.59972	1.40146	1.3751	1.44141	1.48662	737.661	934.997	2520.39	3388.34	1746.63	2012.77
P21291	7	5	49.7541	0.0196251	0.00305063	2.82428	0.751235	c9orf72pos	FTD	21422.8	Cysteine and glycine-rich protein 1 OS=Homo sapiens OX=9606 GN=CSRP1 PE=1 SV=3	0.251786	0.322133	2.79196	2.84725	1.54317	1.58205	1.28729	1.17854	2.08011	2.32497	0.333055	0.21511	0.182057	0.152483	0.797149	0.778535	1.03807	1.01325	0.281484	0.433812	0.350918	0.409769	0.309768	0.552726	0.40244	0.409591	0.177388	0.162478	0.286315	0.304453	0.772866	0.659116	126.127	223.484	5362.18	7318.26	1345.29	1734.53
P55786;A6NEC2	20	13	111.921	0.00616938	0.00111269	1.33603	0.828026	CTRLS	c9orf72neg	103961	Puromycin-sensitive aminopeptidase OS=Homo sapiens OX=9606 GN=NPEPPS PE=1 SV=2	0.432183	0.331213	0.438206	0.473349	0.593335	0.571006	0.618579	0.518432	0.464352	0.560043	0.46524	0.324697	0.403767	0.417592	0.420757	0.393918	0.382415	0.575334	0.449117	0.203184	0.546147	0.382729	0.450305	0.210673	0.306997	0.423809	0.370108	0.542815	0.557323	0.457633	0.441527	0.47905	216.493	229.784	841.611	1216.64	517.252	626.038
Q96CX2	5	3	29.4842	0.120211	0.0144384	4.38497	0.889963	c9orf72pos	FTD	35986	BTB/POZ domain-containing protein KCTD12 OS=Homo sapiens OX=9606 GN=KCTD12 PE=1 SV=1	0.12483	0.0684552	0.398762	0.36225	0.0798666	0.100884	0.171353	0.239441	0.0997392	0.0726113	0.208285	0.233051	0.19914	0.204658	0.239759	0.257673	0.29625	0.361774	0.0309396	0.150529	0.105914	0.142125	0.0742715	0.0514388	0.0548259	0.247356	0.163699	0.190125	0.21447	0.214926	0.222229	0.157257	62.5312	47.4918	765.856	931.086	69.6253	110.607
P23634	26	12	150.329	0.0328219	0.00479722	1.38896	0.748986	FTD	c9orf72pos	139118	Plasma membrane calcium-transporting ATPase 4 OS=Homo sapiens OX=9606 GN=ATP2B4 PE=1 SV=2	3.58667	3.07428	1.59923	1.88821	2.49259	2.5413	2.09743	1.9333	1.54297	1.57216	2.18921	2.1444	2.43386	2.76406	1.30696	1.3156	4.02058	2.95553	3.61158	3.18207	2.79992	2.45336	3.72897	4.25201	2.59795	1.83498	1.80282	2.02537	1.62983	1.90302	1.87992	2.01869	1796.67	2132.83	3071.45	4853.24	2172.97	2786.22
O95741;Q9UBL6	4	2	19.5289	0.0338302	0.00491229	1.68846	0.658339	c9orf72pos	CTRLS	62903.7	Copine-6 OS=Homo sapiens OX=9606 GN=CPNE6 PE=1 SV=3	0.218007	0.322546	0.321796	0.18953	0.366495	0.395692	0.563054	0.567184	0.25608	0.31818	0.364091	0.556152	0.547372	0.635841	0.2811	0.284057	0.186544	0.193313	0.14974	0.545426	0.452054	0.212088	0.377276	0.384017	0.13835	0.368131	0.31988	0.275822	0.301833	0.318163	0.282506	0.470676	109.206	223.771	618.036	487.146	319.499	433.828
Q12797	10	8	54.7193	0.0368373	0.00522795	1.52956	0.743162	FTD	c9orf72pos	86318.9	Aspartyl/asparaginyl beta-hydroxylase OS=Homo sapiens OX=9606 GN=ASPH PE=1 SV=3	1.83811	1.84429	0.600715	0.44574	0.969775	1.13983	0.607841	0.789772	0.934523	0.945969	0.812706	0.958046	1.03364	1.12129	0.485405	0.474523	2.07525	1.27701	3.18348	1.59825	1.61178	1.14668	1.27252	1.08647	0.482548	0.79634	0.846607	0.771523	0.938563	1.03944	1.13865	1.06849	920.766	1279.5	1153.72	1145.68	845.42	1249.69
P23246	9	6	52.6715	6.9913e-07	9.24879e-07	2.53021	0.999645	CTRLS	c9orf72pos	76263.6	Splicing factor_ proline- and glutamine-rich OS=Homo sapiens OX=9606 GN=SFPQ PE=1 SV=2	0.669024	0.759011	0.457939	0.584792	0.741522	0.756192	0.402199	0.324922	0.553853	0.561383	0.4296	0.431884	0.430724	0.403201	0.6343	0.706173	1.80524	1.24793	1.22235	1.51119	0.451674	0.519324	0.457389	0.350376	0.574967	0.557584	0.731007	0.706052	0.627033	0.491636	0.565447	0.629332	335.134	526.574	879.51	1503.08	646.437	829.072
O75351	2	2	10.8588	0.0383112	0.0053963	1.42224	0.691359	FTD	c9orf72pos	49473.2	Vacuolar protein sorting-associated protein 4B OS=Homo sapiens OX=9606 GN=VPS4B PE=1 SV=2	1.46432	1.78056	0.494998	0.403561	0.675043	0.605295	0.532303	0.659908	0.462881	0.449679	1.42452	0.874503	1.66475	0.99304	0.641447	0.594182	0.90453	1.17655	2.00978	1.4885	1.17821	1.71171	1.96483	1.0981	1.62959	0.970946	0.932023	1.00849	0.735475	0.894351	0.880007	0.839974	733.52	1235.29	950.684	1037.27	588.482	663.632
Q9HBI1	1	1	5.3928	6.76569e-06	4.81917e-06	2.52229	0.999002	c9orf72neg	CTRLS	41771.4	Beta-parvin OS=Homo sapiens OX=9606 GN=PARVB PE=1 SV=1	2.32826	3.39866	1.78907	1.71134	1.74703	1.28433	1.58629	1.28707	0.721188	0.791716	1.5397	1.38654	1.69768	1.72929	0.879389	0.808533	3.52843	2.17484	1.54531	1.53244	3.15131	1.67336	2.66396	2.54109	2.47481	1.83453	1.09368	1.72792	1.46999	1.32374	1.3919	1.08649	1166.3	2357.87	3436.06	4398.63	1523.01	1408.11
P24752	9	8	56.2644	0.407404	0.0421031	1.73174	0.474447	c9orf72pos	FTD	45484.8	Acetyl-CoA acetyltransferase_ mitochondrial OS=Homo sapiens OX=9606 GN=ACAT1 PE=1 SV=1	0.336353	0.286031	0.310918	0.345668	0.440546	0.424745	0.293222	0.30139	0.254313	0.226623	0.314703	0.169937	0.385081	0.298568	0.449126	0.403303	0.202933	0.317	0.0941568	0.137993	0.174846	0.243366	0.427072	0.292599	0.25925	0.451557	0.506661	0.612936	0.329671	0.341675	0.435107	0.315509	168.489	198.438	597.143	888.466	384.055	465.681
Q86Y82	2	1	11.6973	0.0833098	0.0105584	5.3493	0.701427	c9orf72pos	FTD	31756	Syntaxin-12 OS=Homo sapiens OX=9606 GN=STX12 PE=1 SV=1	0.0359504	0.0318774	0.22666	0.267538	0.0765187	0.135458	0.0609007	0.101029	0.270613	0.108928	0.00652773	0.0571599	0.0231464	0.0441148	0.209978	0.250997	0	0.0241594	0	0.00898997	0.010854	0.0423214	0.0457308	0	0	0.109263	0.055632	0.0563347	0.12894	0.280122	0.0367707	0.0456308	18.0086	22.1154	435.319	687.65	66.7067	148.513
P46779	3	2	20.9899	2.24449e-06	2.08761e-06	3.95777	0.999968	FTD	CTRLS	15804.6	60S ribosomal protein L28 OS=Homo sapiens OX=9606 GN=RPL28 PE=1 SV=3	1.46827	1.39453	0.459013	0.393656	0.553357	0.465927	0.639887	0.588999	0.495097	0.453786	0.84937	0.59061	0.628877	0.606014	0.337071	0.244652	1.00422	0.686718	1.19	1.08568	1.32763	1.2504	1.52743	0.845412	0.773125	0.492428	0.717943	0.6779	0.736564	0.450335	0.555915	0.429207	735.5	967.472	881.573	1011.81	482.4	510.831
O75083	20	17	170.431	0.0325206	0.00477178	1.27306	0.603331	CTRLS	c9orf72pos	66877.9	WD repeat-containing protein 1 OS=Homo sapiens OX=9606 GN=WDR1 PE=1 SV=4	5.31368	4.87012	3.50581	2.8802	5.25641	5.60104	4.14819	3.94473	3.55584	3.87922	4.1945	4.65015	4.47941	4.61593	2.47727	2.47364	7.40915	6.01617	5.55671	6.36921	5.73887	4.59839	5.55165	6.38007	5.87277	3.44802	3.17764	3.92423	3.7663	4.15152	4.01934	4.28609	2661.78	3378.72	6733.2	7402.94	4582.38	6140.85
O14735	2	2	13.5215	0.0018877	0.000416562	1.86782	0.898557	c9orf72pos	CTRLS	23881	CDP-diacylglycerol--inositol 3-phosphatidyltransferase OS=Homo sapiens OX=9606 GN=CDIPT PE=1 SV=1	0.108635	0.127735	0.448464	0.379941	0.468948	0.39234	0.396513	0.43082	0.305755	0.33175	0.197777	0.20352	0.115031	0.218772	0.204123	0.226288	0.0262717	0.0129909	0.117071	0.260864	0.074892	0.23282	0.211772	0.277888	0.147643	0.277376	0.171922	0.19744	0.271784	0.298311	0.132867	0.210314	54.4185	88.6182	861.313	976.558	408.815	430.153
P63010	23	8	130.793	0.000752824	0.000196577	2.00211	0.964496	c9orf72neg	CTRLS	105465	AP-2 complex subunit beta OS=Homo sapiens OX=9606 GN=AP2B1 PE=1 SV=1	3.74828	3.98366	1.48525	1.35223	2.91908	2.97434	2.40616	2.19057	1.45267	1.5514	3.59512	3.47559	3.55008	4.30355	1.31404	1.31333	5.23985	3.86559	5.55258	5.47061	2.86876	2.83399	4.00747	5.20689	4.79296	2.79771	1.26114	1.50937	2.1435	1.73979	2.93179	3.02787	1877.63	2763.72	2852.55	3475.61	2544.77	3261
P00325;P00326;P07327	5	4	31.0415	0.0141328	0.00227545	1.87656	0.747036	c9orf72pos	c9orf72neg	40710	All-trans-retinol dehydrogenase [NAD(+)] ADH1B OS=Homo sapiens OX=9606 GN=ADH1B PE=1 SV=2	0.665841	0.571595	0.436214	0.41916	2.75437	2.67134	0.608443	0.781705	0.756211	0.836719	0.570879	0.613742	0.596047	0.630816	0.486318	0.48869	0.492457	0.527266	0.346673	0.55406	0.710488	0.47601	0.331374	0.474788	0.11266	0.394215	0.456244	0.633897	0.454491	0.510846	0.405882	0.519479	333.539	396.552	837.786	1077.36	2401.17	2928.8
P00338;Q9BYZ2	23	16	251.793	0.0046167	0.000865958	1.75753	0.813768	CTRLS	c9orf72pos	36973.9	L-lactate dehydrogenase A chain OS=Homo sapiens OX=9606 GN=LDHA PE=1 SV=2	30.6913	28.2711	19.2718	18.5771	34.7422	31.7682	27.9436	25.7264	12.1428	14.8848	24.766	23.4903	25.0797	27.0648	11.2322	10.7934	51.1506	38.502	97.8703	64.8066	31.1587	24.801	37.4333	35.493	59.4817	18.8471	18.5915	24.8173	18.526	17.2957	20.4926	23.6149	15374.2	19613.5	37013.1	47748.5	30287.2	34830
P15311	23	8	161.458	0.0405453	0.00565437	1.34567	0.778619	FTD	c9orf72pos	69527	Ezrin OS=Homo sapiens OX=9606 GN=EZR PE=1 SV=4	1.27853	1.26743	0.652721	0.475035	0.897137	0.881744	0.932288	0.904697	0.563128	0.494872	1.02347	1.09779	1.31773	1.30734	0.511891	0.578564	1.49998	1.23905	1.09461	0.921503	1.2457	1.29956	1.22856	1.11259	1.78436	0.94344	0.73669	0.842216	1.07314	0.90775	0.887196	0.971592	640.454	879.297	1253.61	1220.98	782.097	966.724
P62195	14	6	75.7482	0.0260879	0.00390945	1.41363	0.683874	CTRLS	c9orf72pos	45797.2	26S proteasome regulatory subunit 8 OS=Homo sapiens OX=9606 GN=PSMC5 PE=1 SV=1	4.0456	3.19514	3.03202	2.7153	6.09639	6.0022	4.54367	3.97603	3.06978	2.78864	4.57113	3.73666	4.82402	5.27301	1.80679	2.34899	8.11494	4.17443	8.10155	7.30904	4.76895	5.49865	5.10243	7.95151	9.78115	2.86325	3.51857	2.99275	2.75057	2.77039	3.8083	5.19966	2026.56	2216.67	5823.24	6979.1	5314.65	6580.67
P47914	2	1	12.7926	0.000198293	6.74211e-05	2.16246	0.997579	FTD	CTRLS	17809.1	60S ribosomal protein L29 OS=Homo sapiens OX=9606 GN=RPL29 PE=1 SV=2	4.94118	5.17475	1.50567	1.27044	1.68579	1.48081	2.24704	2.07362	1.80759	2.02724	3.10349	2.48723	3.07341	2.79891	1.33038	0.948489	3.72941	2.92439	3.58264	4.12401	3.75511	3.52658	3.69502	3.80987	3.18512	1.63538	1.86187	2.07237	2.20125	1.68343	2.06827	1.96157	2475.19	3590.05	2891.76	3265.41	1469.62	1623.53
P54577	13	9	70.3179	0.102748	0.0125965	1.27731	0.490792	c9orf72neg	FTD	59485.7	Tyrosine--tRNA ligase_ cytoplasmic OS=Homo sapiens OX=9606 GN=YARS PE=1 SV=4	1.32097	1.05586	1.11294	1.22561	1.60941	1.48062	1.34848	1.57885	0.761465	0.913884	1.25927	1.20689	1.23129	1.44076	1.05308	1.06098	1.26084	1.29577	1.56854	1.9692	0.962663	1.00187	1.40136	1.60372	2.16851	1.50612	0.941039	1.04949	1.05343	1.19675	1.30904	1.42676	661.711	732.515	2137.5	3150.17	1403.04	1623.32
O15427	2	2	11.5474	0.00145176	0.000335492	3.40351	0.886119	c9orf72pos	CTRLS	50096.8	Monocarboxylate transporter 4 OS=Homo sapiens OX=9606 GN=SLC16A3 PE=1 SV=1	0.102527	0.153186	0.115559	0.0985546	0.347714	0.314676	0.178593	0.131264	0.220112	0.270367	0.0643457	0.0473883	0.147987	0.0768228	0.0360745	0.0349568	0.0523816	0.0487919	0.0550932	0.0387965	0.15395	0.147303	0.110927	0.156112	0	0.0282122	0.0594298	0.0267151	0.065786	0.0342001	0.0358556	0.0220153	51.359	106.275	221.941	253.314	303.126	345.003
Q9Y696	16	9	128.081	0.00462907	0.000866834	1.52283	0.899292	CTRLS	c9orf72pos	29000.3	Chloride intracellular channel protein 4 OS=Homo sapiens OX=9606 GN=CLIC4 PE=1 SV=4	1.7464	2.07583	2.60025	2.00317	1.96001	2.2755	1.87684	2.05332	1.43296	1.46522	1.73703	2.16202	1.60717	1.71084	1.28871	1.45198	3.79683	2.94961	3.40192	2.2879	1.99793	2.13434	2.38799	2.09874	2.28103	1.6487	0.953448	1.36903	1.04897	1.30929	1.97704	2.06	874.824	1440.14	4993.99	5148.72	1708.67	2494.81
P60953	5	3	35.8053	0.268986	0.0291361	1.34495	0.366503	c9orf72pos	FTD	21600.8	Cell division control protein 42 homolog OS=Homo sapiens OX=9606 GN=CDC42 PE=1 SV=2	0.29238	0.164605	0.324837	0.355052	0.293533	0.34922	0.321195	0.32645	0.399663	0.37054	0.354207	0.248404	0.276783	0.313064	0.48815	0.51099	0.199088	0.226769	0.0838739	0.190097	0.215561	0.263119	0.208933	0.215554	0.0774472	0.427943	0.539887	0.351676	0.321075	0.378	0.359449	0.302197	146.462	114.197	623.877	912.585	255.893	382.877
P35754	1	1	7.1245	1.48995e-09	1.39736e-08	6.2384	1	CTRLS	c9orf72neg	12060.9	Glutaredoxin-1 OS=Homo sapiens OX=9606 GN=GLRX PE=1 SV=2	0.191297	0.249757	1.28691	1.17341	0.602548	0.643301	0.589315	0.501722	0.617373	0.575612	0.398565	0.48811	0.448342	0.404152	0.350433	0.39541	0.408342	0.556849	0.41924	0.62888	0.163107	0.211558	0.0426727	0.166946	0.123667	0.20563	0.245853	0.335755	0.388163	0.454104	0.332662	0.520984	95.8264	173.273	2471.61	3016	525.283	705.3
P14678;P63162	2	1	11.3028	0.132005	0.0155669	7400.49	0.651825	c9orf72pos	FTD	24781.3	Small nuclear ribonucleoprotein-associated proteins B and B' OS=Homo sapiens OX=9606 GN=SNRPB PE=1 SV=2	0	0.078024	0.0355686	0.0842897	0.0585817	0.0759777	0.0109967	0	0.0694045	0.0201613	6.79057e-06	0.0040882	0	0	0.163803	0.147796	0	0.00944497	0	0.0109339	0	0.0070521	0	0	0	0.0126079	0.125892	0.00113348	0.048239	0.0388273	0.0350804	0.00202073	0	54.1302	68.3125	216.649	51.0698	83.3003
P10768	5	5	45.4543	0.0231635	0.00353715	1.67372	0.785783	c9orf72pos	FTD	31976.1	S-formylglutathione hydrolase OS=Homo sapiens OX=9606 GN=ESD PE=1 SV=2	0.13282	0.204532	0.32177	0.368465	0.344902	0.324308	0.339081	0.317962	0.243949	0.234349	0.265723	0.292197	0.337581	0.139002	0.361625	0.304435	0.0850802	0.330854	0.0255733	0.101615	0.227151	0.375233	0.0375125	0.222146	0	0.199876	0.223688	0.030562	0.246069	0.212901	0.310221	0.264427	66.5335	141.897	617.986	947.06	300.675	355.564
P55084	15	11	89.8807	0.0526724	0.00710777	1.42684	0.807516	FTD	c9orf72pos	51579.7	Trifunctional enzyme subunit beta_ mitochondrial OS=Homo sapiens OX=9606 GN=HADHB PE=1 SV=3	2.36938	2.05891	1.14793	1.11005	1.68407	1.25241	1.10755	1.21204	1.39625	1.38312	1.63642	1.73061	1.49324	1.56587	0.902203	1.02177	1.99349	1.86749	2.71129	2.83287	2.1874	1.79376	2.2549	2.3406	1.99532	0.965707	1.46578	1.66346	1.15783	1.19312	1.24921	1.40065	1186.89	1428.4	2204.7	2853.14	1468.12	1373.11
Q9UHC1	2	1	10.8282	1.14876e-07	2.58568e-07	3.51598	0.999988	c9orf72neg	CTRLS	166164	DNA mismatch repair protein Mlh3 OS=Homo sapiens OX=9606 GN=MLH3 PE=1 SV=3	2.3915	2.48439	1.77246	1.58153	2.91062	3.32326	3.49088	2.98331	1.23434	1.24626	3.90574	4.68814	4.76303	5.18176	1.70362	1.69159	4.077	3.55787	5.61778	5.20141	3.61505	3.50075	3.82248	4.21591	4.86309	3.72671	1.70055	2.16923	2.38548	2.71246	3.17676	3.76765	1197.97	1723.58	3404.15	4064.99	2537.39	3643.55
P35080	3	2	19.6455	0.034714	0.00497682	1.39589	0.676926	CTRLS	c9orf72pos	15388.4	Profilin-2 OS=Homo sapiens OX=9606 GN=PFN2 PE=1 SV=3	1.73878	1.4813	0.584522	0.465805	0.688028	0.608902	0.493859	0.49955	0.525235	0.590552	0.683513	0.699706	0.691649	0.640595	0.320049	0.296425	1.43923	0.871522	1.15497	1.14415	0.949222	0.880506	1.34895	1.41838	1.12251	0.678151	0.739948	0.653123	0.552936	0.634478	0.699459	0.801203	871.007	1027.67	1122.62	1197.25	599.802	667.586
P54819	2	2	11.9644	0.17013	0.0194582	1.41212	0.385305	c9orf72pos	c9orf72neg	26705.9	Adenylate kinase 2_ mitochondrial OS=Homo sapiens OX=9606 GN=AK2 PE=1 SV=2	0.318369	0.205085	0.364092	0.32172	0.266849	0.216889	0.253639	0.245834	0.347293	0.329271	0.179327	0.144656	0.243601	0.180182	0.214706	0.199109	0.0879524	0.160261	0.0305501	0.245737	0.305974	0.384655	0.174811	0.135485	0.0388729	0.162282	0.201827	0.163948	0.201078	0.163026	0.201495	0.196358	159.48	142.28	699.268	826.913	232.631	237.793
P30740	1	1	5.0123	0.000833141	0.000214221	4.71279	0.919684	c9orf72pos	CTRLS	42856	Leukocyte elastase inhibitor OS=Homo sapiens OX=9606 GN=SERPINB1 PE=1 SV=1	0	0	0.126038	0.0942811	0.0842708	0.145866	0.13653	0.114235	0.169669	0.126244	0.0482587	0.0884017	0.0519057	0.0364432	0.11672	0.116968	0	0.115717	0	0.0110683	0	0.0123477	0.0144013	0.00635752	0	0.158593	0.0648415	0.0835886	0.063728	0.0851355	0.0448994	0.0724201	0	0	242.066	242.33	73.4647	159.925
P29536	2	2	11.9717	0.0140209	0.00226391	3.40159	0.75788	c9orf72pos	FTD	67201.3	Leiomodin-1 OS=Homo sapiens OX=9606 GN=LMOD1 PE=1 SV=3	0.0251253	0.0291214	0.0403951	0.0317077	0.253471	0.284039	0.0794201	0.0554417	0.151795	0.160643	0.0388785	0.0379047	0.0129353	0.0144912	0.0536957	0.0544572	0.0257222	0.0502439	0.0532071	0.0327835	0.0209918	0.021285	0.0294919	0.0170486	0.0136935	0.0438292	0.0149127	0.0306992	0.0364756	0.0362619	0.018242	0.0428596	12.586	20.2034	77.5821	81.4979	220.968	311.414
P04075	16	13	176.332	0.0676799	0.00881582	1.39097	0.551241	c9orf72neg	c9orf72pos	39876.3	Fructose-bisphosphate aldolase A OS=Homo sapiens OX=9606 GN=ALDOA PE=1 SV=2	13.8693	13.8586	8.30483	7.04517	14.997	14.4793	12.5557	12.0097	7.71139	9.63235	11.2775	10.8455	12.4397	11.2423	5.32847	4.72371	20.4131	15.4875	30.1174	18.3594	14.8337	13.0064	18.4078	15.7365	25.6599	8.61957	8.34225	10.4933	8.97447	7.53861	10.0242	10.8967	6947.56	9614.63	15950.1	18108.1	13073.9	15874.8
P00492	2	2	11.3901	0.02548	0.00383879	1.4158	0.777713	FTD	c9orf72pos	24807.5	Hypoxanthine-guanine phosphoribosyltransferase OS=Homo sapiens OX=9606 GN=HPRT1 PE=1 SV=2	0.162806	0.272941	0.194923	0.208155	0.221723	0.21043	0.273987	0.2554	0.146112	0.126994	0.286654	0.323069	0.154033	0.225491	0.184438	0.147425	0.282357	0.299633	0.514479	0.557069	0.312002	0.41679	0.240689	0.237146	0.102024	0.233612	0.256674	0.302636	0.191433	0.250407	0.213414	0.282918	81.5544	189.357	374.365	535.019	193.291	230.711
Q9Y265	8	4	42.0372	4.60242e-06	3.59827e-06	2.98235	0.998857	CTRLS	c9orf72pos	50570.3	RuvB-like 1 OS=Homo sapiens OX=9606 GN=RUVBL1 PE=1 SV=1	0.503624	0.347739	0.281305	0.26692	0.28581	0.251423	0.233084	0.195873	0.173093	0.170274	0.254182	0.216861	0.546042	0.470609	0.270976	0.332445	0.804532	0.579467	0.406556	0.291361	0.594722	0.536151	0.778662	0.671192	0.284663	0.3734	0.336988	0.283461	0.309819	0.265743	0.249392	0.215004	252.28	241.249	540.27	686.061	249.161	275.654
P30044	9	6	61.3566	0.0377896	0.00533618	1.43546	0.875869	FTD	c9orf72pos	22314.6	Peroxiredoxin-5_ mitochondrial OS=Homo sapiens OX=9606 GN=PRDX5 PE=1 SV=4	2.00203	2.28708	2.29817	2.02128	2.99258	2.89886	2.97271	2.5504	1.48831	1.8956	2.43554	2.23961	2.55313	2.33881	1.67178	1.40002	3.49024	2.98628	6.48199	3.46797	2.02068	2.05608	2.02826	2.42328	5.03649	1.90636	2.37963	1.9723	1.89596	2.39043	2.67813	3.07724	1002.88	1586.7	4413.82	5195.27	2608.84	3178.25
P06396	18	15	142.552	0.00423259	0.000803283	1.63425	0.838145	CTRLS	c9orf72pos	86096.8	Gelsolin OS=Homo sapiens OX=9606 GN=GSN PE=1 SV=1	3.07352	2.93688	1.54902	1.47463	5.15022	5.03601	2.16255	2.56384	1.36255	1.58525	2.92171	2.31498	3.49714	3.08394	2.09957	1.99226	4.19852	3.85422	5.39303	5.17888	3.21556	3.52257	4.97781	4.67494	4.84869	2.95193	2.89511	3.33761	1.99163	2.23325	2.33262	2.82831	1539.62	2037.5	2975.02	3790.23	4489.81	5521.37
O15145	6	3	42.6352	1.24589e-09	1.28625e-08	4.06817	1	CTRLS	c9orf72neg	20774.8	Actin-related protein 2/3 complex subunit 3 OS=Homo sapiens OX=9606 GN=ARPC3 PE=1 SV=3	0.379037	0.434305	0.431312	0.417817	0.316923	0.252767	0.325995	0.296843	0.323938	0.471117	0.236822	0.217584	0.277234	0.229369	0.351107	0.334728	0.310298	0.428185	0.255948	0.0877338	0.32749	0.427348	0.195826	0.255482	0.227251	0.363192	0.277532	0.297791	0.388432	0.320418	0.287117	0.313499	189.871	301.305	828.37	1073.91	276.284	277.128
P51572	6	3	37.863	0.0601456	0.00796346	1.7412	0.854199	FTD	c9orf72pos	28048.7	B-cell receptor-associated protein 31 OS=Homo sapiens OX=9606 GN=BCAP31 PE=1 SV=3	1.5639	0.93946	0.839769	0.958628	1.42079	1.47817	0.977651	1.06577	0.789954	0.929689	1.43398	1.16078	1.02158	1.08474	0.626112	0.686786	1.23391	1.22633	3.94262	1.22591	1.4042	0.923886	2.03567	1.59473	2.92574	1.06268	0.82377	1.7028	1.11584	0.715123	0.988223	0.796896	783.406	651.764	1612.85	2463.95	1238.6	1620.63
P62847	1	1	8.517	0.046392	0.00632858	1.49643	0.814607	FTD	c9orf72pos	15423.2	40S ribosomal protein S24 OS=Homo sapiens OX=9606 GN=RPS24 PE=1 SV=1	0.598674	0.413477	2.05431	2.05885	1.85514	1.7547	1.96523	2.20789	2.44637	2.6239	2.15432	1.94074	1.75104	1.78567	1.90569	2.07564	3.22619	3.13798	1.39793	0.913856	3.27144	3.00791	1.82659	1.83537	5.41398	2.65082	1.88454	2.51196	2.16895	2.03747	2.34415	2.57817	299.893	286.856	3945.48	5291.85	1617.25	1923.81
Q10567	20	4	107.682	0.00042563	0.000124419	2.24172	0.975574	c9orf72neg	CTRLS	105549	AP-1 complex subunit beta-1 OS=Homo sapiens OX=9606 GN=AP1B1 PE=1 SV=2	1.41385	1.45212	0.615094	0.59405	1.0793	1.1887	0.934403	0.901066	0.575891	0.625404	1.40224	1.40166	1.34448	1.63124	0.53522	0.566742	1.92693	1.52589	2.04254	2.02344	1.03481	1.04246	1.441	1.90695	1.61234	1.12477	0.478659	0.594629	0.925833	0.690148	1.1627	1.16713	708.241	1007.43	1181.34	1526.88	940.899	1303.27
P58546	3	2	18.8915	7.14387e-05	3.04541e-05	3.65139	0.985721	c9orf72pos	CTRLS	13065.9	Myotrophin OS=Homo sapiens OX=9606 GN=MTPN PE=1 SV=2	0.132204	0.144335	0.125873	0.118961	0.216361	0.153846	0.212163	0.23221	0.0896416	0.1407	0.138576	0.157229	0.12231	0.202971	0.103957	0.153918	0.0395126	0.149348	0.0255636	0.241357	0.0602098	0.0393791	0.0418679	0.134377	0.0173551	0.159118	0.0718289	0.0621653	0.08586	0.101384	0.085111	0.296037	66.2247	100.134	241.75	305.765	188.617	168.673
Q8TBQ9	1	1	7.0745	0.00121779	0.000289142	2.03609	0.9837	FTD	CTRLS	8345.01	Protein kish-A OS=Homo sapiens OX=9606 GN=TMEM167A PE=1 SV=1	1.93111	2.13048	1.05957	1.17746	1.4778	1.16418	0.859635	1.01798	0.698743	1.16658	1.5283	1.6481	1.91762	1.7774	0.819662	0.761939	2.40405	2.03163	3.68074	2.04811	1.2413	1.89303	2.01556	2.34726	1.13775	0.862675	1.42421	0.875322	1.31806	1.30156	1.19487	1.50303	967.35	1478.05	2034.99	3026.42	1288.31	1276.38
P48556	2	2	11.7808	0.435712	0.0447818	1.24042	0.549152	FTD	c9orf72pos	39897.1	26S proteasome non-ATPase regulatory subunit 8 OS=Homo sapiens OX=9606 GN=PSMD8 PE=1 SV=2	1.42416	1.38368	0.919727	0.816596	0.871028	1.00349	0.851783	0.932706	0.656988	0.585351	0.714378	0.887513	1.04841	0.746636	0.598411	0.506626	0.848185	0.838851	0.991566	0.891552	1.10117	1.12839	0.698123	1.28469	0.600052	0.844066	0.875265	0.969737	0.828825	0.737597	0.779959	0.695057	713.403	959.946	1766.41	2098.89	759.336	1100.21
P38646	24	20	188.627	1.56097e-08	7.11253e-08	3.50429	1	FTD	CTRLS	73965.8	Stress-70 protein_ mitochondrial OS=Homo sapiens OX=9606 GN=HSPA9 PE=1 SV=2	2.22813	2.01362	3.04788	2.84802	3.44394	3.59835	2.89426	2.83551	0.913097	1.24232	2.05367	2.05039	1.48851	1.86208	1.98207	2.01052	1.57512	1.14981	1.89087	1.6341	2.16654	2.02774	4.00923	4.40371	6.27721	3.35547	1.71618	2.38523	2.08239	1.80913	2.14615	2.24457	1116.14	1396.98	5853.7	7320.23	3002.32	3945.15
P54652	22	5	192.473	0.0234946	0.00358285	1.72497	0.796881	c9orf72pos	FTD	70306.2	Heat shock-related 70 kDa protein 2 OS=Homo sapiens OX=9606 GN=HSPA2 PE=1 SV=1	0.708941	0.511009	0.273582	0.201573	0.581959	0.601734	0.292604	0.182896	0.43284	0.424586	0.210916	0.123783	0.274694	0.148304	0.240872	0.238722	0.0814755	0.165368	0.058787	0.286552	0.269528	0.325937	0.310189	0.264717	0.256594	0.218291	0.27991	0.207618	0.183357	0.206064	0.185931	0.149666	355.13	354.52	525.438	518.099	507.334	659.728
P61224;A6NIZ1	9	2	62.0854	0.173638	0.0197887	1.23539	0.371057	c9orf72neg	CTRLS	21052.9	Ras-related protein Rap-1b OS=Homo sapiens OX=9606 GN=RAP1B PE=1 SV=1	2.32005	1.98736	1.80242	1.83559	3.84028	3.15652	2.49543	2.23493	1.66464	1.86774	2.46892	2.80019	1.98716	2.51871	1.58185	1.49249	2.65074	2.56293	4.25665	3.65983	1.89478	1.61154	3.80428	3.56986	2.82938	2.28374	1.907	2.09419	2.10414	2.54324	2.54887	2.45904	1162.18	1378.76	3461.69	4717.99	3347.84	3460.73
O43795	18	13	95.1017	0.000832147	0.000214221	1.66104	0.924033	CTRLS	c9orf72pos	133012	Unconventional myosin-Ib OS=Homo sapiens OX=9606 GN=MYO1B PE=1 SV=3	0.393747	0.469065	0.475334	0.471308	0.511032	0.509434	0.631836	0.605213	0.30439	0.371262	0.532956	0.462409	0.44088	0.455411	0.264316	0.268506	0.644991	0.490548	0.815982	0.692663	0.38055	0.274104	0.692341	0.620845	0.829893	0.422575	0.426519	0.63946	0.505956	0.446402	0.441962	0.423099	197.239	325.42	912.919	1211.4	445.502	558.532
P26639	19	10	114.67	0.0194226	0.00302332	1.43777	0.828611	FTD	c9orf72pos	84347.7	Threonine--tRNA ligase 1_ cytoplasmic OS=Homo sapiens OX=9606 GN=TARS1 PE=1 SV=3	0.682063	0.642883	0.578146	0.61019	0.75163	0.870345	0.741176	0.725669	0.595731	0.768271	0.681336	0.946375	0.960112	0.755341	0.428544	0.325184	0.577754	0.868905	1.5643	1.42359	0.954542	0.675224	1.09449	0.618207	1.03992	0.684452	0.594025	0.71827	0.641949	0.642132	0.683156	0.663976	341.666	446.009	1110.38	1568.36	655.248	954.226
Q12884	7	4	41.9763	0.00193526	0.00042539	3.57871	0.879604	c9orf72pos	CTRLS	88397	Prolyl endopeptidase FAP OS=Homo sapiens OX=9606 GN=FAP PE=1 SV=5	0.064194	0.0360986	0.400951	0.445785	0.198714	0.208908	0.315804	0.276104	0.280877	0.260904	0.0952077	0.0732524	0.139952	0.126224	0.0679189	0.079965	0.025129	0.0729439	0.0551935	0.181112	0.010237	0.0674776	0.263563	0.172817	0.104305	0.252556	0.0994299	0.0610823	0.150085	0.206542	0.120676	0.163373	32.1567	25.0439	770.06	1145.8	173.233	229.042
Q9H115	4	1	23.5271	0.0121128	0.00199323	17.0166	0.749714	c9orf72pos	CTRLS	33899.2	Beta-soluble NSF attachment protein OS=Homo sapiens OX=9606 GN=NAPB PE=1 SV=2	0	0.00746437	0.0336964	0.0453837	0.0419399	0.0630281	0.0161389	0.0178837	0.237473	0.241327	0.00612042	0.00466177	0.00884451	0.0100655	0.0303405	0.0347819	0	0.0031405	0	0.00130903	0	0.00600864	0.00554768	0.00577053	0	0.0187549	0.00758811	0.00707318	0.00920497	0.00820454	0.00777408	0.00469574	0	5.17851	64.7167	116.649	36.562	69.1026
O94973	15	3	82.3464	0.0637654	0.00837377	1.76729	0.728337	c9orf72pos	FTD	104873	AP-2 complex subunit alpha-2 OS=Homo sapiens OX=9606 GN=AP2A2 PE=1 SV=2	0.0581688	0.0552888	0.197198	0.187278	0.0978655	0.118701	0.110041	0.135663	0.128506	0.0995784	0.0863678	0.109315	0.106061	0.119188	0.151917	0.179651	0.114201	0.216293	0.06132	0.0545785	0.0411668	0.0446246	0.0498947	0.0534248	0.027327	0.0785507	0.0672564	0.0436765	0.129182	0.164135	0.0931249	0.107162	29.1385	38.3574	378.735	481.358	85.3162	130.141
P31939	17	11	106.27	0.132382	0.0155844	1.3772	0.829824	FTD	c9orf72pos	65129.2	Bifunctional purine biosynthesis protein PURH OS=Homo sapiens OX=9606 GN=ATIC PE=1 SV=3	1.40207	1.15417	0.659866	0.569204	0.611846	0.704261	0.75502	0.705299	0.536666	0.652419	0.87627	1.04523	0.82931	0.831871	0.471587	0.530854	1.43775	1.14217	0.769509	0.90983	0.701715	0.674171	0.699883	0.811881	0.499294	0.910936	0.479742	0.702107	0.628531	0.844567	0.898546	1.00571	702.341	800.719	1267.33	1463.02	533.389	772.136
P05091	1	1	5.2816	0.152804	0.0177288	4.59884	0.556864	c9orf72pos	FTD	56894.6	Aldehyde dehydrogenase_ mitochondrial OS=Homo sapiens OX=9606 GN=ALDH2 PE=1 SV=2	0	0.00946745	0.193249	0.22028	0.0210617	0.0619022	0.0393814	0.0853385	0.244448	0.349016	0.0578469	0.0411988	0.0296941	0.0329043	0.0983546	0.0854429	0.0558791	0.0643255	0	0.0238985	0.0489856	0.0478356	0	0.0173581	2.30881e-07	0.0446114	0.0327231	0.0769941	0.0426539	0.0212411	0.087958	0.104903	0	6.56818	371.152	566.182	18.3609	67.8682
P62942	4	3	45.0258	0.123797	0.0147589	1.27673	0.489777	CTRLS	c9orf72pos	12007.8	Peptidyl-prolyl cis-trans isomerase FKBP1A OS=Homo sapiens OX=9606 GN=FKBP1A PE=1 SV=2	2.485	2.25351	1.96937	1.97286	2.98916	3.18756	3.12507	2.98904	1.19274	1.25793	2.94794	2.51754	1.90601	1.98561	1.3209	1.42605	2.20452	2.07972	2.87945	2.98158	2.71116	2.78811	2.86408	3.33365	3.75957	2.44503	1.53195	2.06207	1.91258	1.66477	2.0277	2.16045	1244.81	1563.4	3782.33	5070.82	2605.86	3494.77
Q9BTV4	7	3	45.5174	1.68876e-08	7.30988e-08	2.47681	0.999999	c9orf72neg	CTRLS	44932.7	Transmembrane protein 43 OS=Homo sapiens OX=9606 GN=TMEM43 PE=1 SV=1	0.922639	0.760653	0.542014	0.543569	0.555879	0.547842	0.706095	0.652049	0.552595	0.554052	0.701554	0.749015	0.611523	0.567396	0.436443	0.441759	0.646152	0.886591	1.08685	1.02103	0.700358	0.701483	0.567078	0.464053	0.274667	0.460769	0.442072	0.528335	0.559738	0.586751	0.700585	0.747959	462.177	527.714	1040.98	1397.13	484.599	600.641
P04080	1	1	8.1569	0.0893699	0.0112254	1.27678	0.446305	c9orf72neg	c9orf72pos	11196.6	Cystatin-B OS=Homo sapiens OX=9606 GN=CSTB PE=1 SV=2	12.4268	9.69922	5.46678	5.04419	5.19279	5.64963	6.31471	5.84443	2.45358	2.62865	6.72357	7.2549	7.35505	7.82188	4.13251	4.70718	10.3794	7.45272	7.80848	7.45217	6.46583	6.38069	10.1339	10.2068	12.1144	6.43605	5.67792	7.46955	5.50198	5.98691	7.75957	8.812	6224.96	6728.97	10499.4	12965	4526.92	6194.13
Q07960	15	9	96.773	0.0400619	0.00560779	1.41903	0.712954	FTD	c9orf72pos	50492.8	Rho GTPase-activating protein 1 OS=Homo sapiens OX=9606 GN=ARHGAP1 PE=1 SV=1	1.0289	1.0607	0.378684	0.403793	0.714902	0.805902	0.816169	0.71965	1.25241	1.57314	0.980354	1.25518	0.789183	1.18522	0.565978	0.551671	1.5509	1.31176	0.914714	1.56241	1.00427	1.22908	1.05982	1.34597	0.685477	0.546636	0.902485	0.994344	1.00233	0.925987	1.0314	1.3425	515.409	735.876	727.294	1037.86	623.23	883.573
P10644;P31321	9	7	57.0241	7.60276e-07	9.30036e-07	2.64503	0.999984	FTD	CTRLS	43209.9	cAMP-dependent protein kinase type I-alpha regulatory subunit OS=Homo sapiens OX=9606 GN=PRKAR1A PE=1 SV=1	1.48482	1.4472	0.560421	0.676506	1.02135	0.807632	0.895948	0.8351	0.409563	0.551408	1.16057	1.42709	0.993363	1.2305	0.758486	0.83837	1.99164	1.22661	1.57649	1.6216	1.00308	1.12545	1.19717	1.45867	0.608696	0.97773	1.2179	1.13083	0.937792	0.981668	1.02002	0.960821	743.791	1004.01	1076.34	1738.82	890.381	885.469
Q12840	4	1	21.0157	0.000286341	8.87755e-05	11.1008	0.999808	FTD	CTRLS	118234	Kinesin heavy chain isoform 5A OS=Homo sapiens OX=9606 GN=KIF5A PE=1 SV=2	0.275817	0.26666	0.0674248	0.25961	0.150934	0.200299	0.109555	0.166403	0.0729364	0.130515	0.150066	0.173663	0.201382	0.297947	0.0938333	0.156475	0.0234727	0.168157	0	0.0238165	0.133975	0.435396	0	0.253472	0	0.0750012	0.119824	0	0.220921	0.103024	0.203678	0.319896	138.165	184.999	129.495	667.272	131.58	219.603
P07602	11	6	75.2864	5.93133e-07	8.25592e-07	3.10284	0.99979	c9orf72neg	CTRLS	59937.6	Prosaposin OS=Homo sapiens OX=9606 GN=PSAP PE=1 SV=2	1.34734	1.15775	0.905629	1.01405	2.36938	2.11075	1.59575	1.53878	0.900586	1.04472	1.74424	1.50483	1.71406	1.61552	1.07794	1.01077	1.75202	1.12569	3.3052	2.17926	1.08911	0.727951	2.3659	1.8586	3.1518	1.59829	1.70215	1.96586	0.976025	0.799883	1.34116	1.02581	674.921	803.206	1739.34	2606.39	2065.55	2314.18
Q92520	2	2	11.5697	0.124943	0.0148797	4.11103	0.733486	c9orf72pos	FTD	24965.7	Protein FAM3C OS=Homo sapiens OX=9606 GN=FAM3C PE=1 SV=1	0.0148447	0.0707502	0.298936	0.32975	0.0410853	0.0859286	0.132157	0.123302	0.158282	0.13305	0.0640921	0.103577	0.0821134	0.0263509	0.134522	0.156529	0.0275311	0.0524427	0.0223598	0.012402	0.0173109	0.0703689	0.0233482	0.0640453	0	0.164982	0.173971	0.0993368	0.171189	0.192179	0.0787852	0.0779149	7.43613	49.084	574.132	847.552	35.8169	94.2102
O95302;Q75LS8	13	10	87.3652	0.00192452	0.000423856	1.70979	0.928624	CTRLS	c9orf72pos	63539.9	Peptidyl-prolyl cis-trans isomerase FKBP9 OS=Homo sapiens OX=9606 GN=FKBP9 PE=1 SV=2	4.52783	3.49321	1.90555	1.87025	3.08319	3.37409	2.49412	2.64919	2.02711	1.72636	3.20764	2.4408	3.70181	3.04145	2.29994	2.37294	6.32703	3.41558	5.21557	4.22957	2.94831	2.10775	4.51769	2.66728	7.18555	3.34233	2.64324	2.92528	2.78485	2.52515	3.10889	3.05239	2268.12	2423.46	3659.76	4807.09	2687.83	3699.27
P30153	11	7	71.7819	0.0456645	0.00623689	1.24619	0.542984	c9orf72neg	c9orf72pos	66107.1	Serine/threonine-protein phosphatase 2A 65 kDa regulatory subunit A alpha isoform OS=Homo sapiens OX=9606 GN=PPP2R1A PE=1 SV=4	2.13837	2.00443	1.0287	0.851561	1.10819	1.1446	1.11703	0.838195	0.933631	1.11503	1.39328	1.36068	1.31706	1.2807	0.748377	0.730734	2.06038	1.52708	2.29789	1.71812	2.05703	1.5619	1.81332	1.41379	1.11997	1.19222	1.07044	1.26595	1.22078	1.19121	1.08863	1.21677	1071.17	1390.6	1975.71	2188.76	966.085	1254.91
Q58FF6	11	2	84.1023	0.0888488	0.0111724	1.87867	0.475825	c9orf72neg	CTRLS	58891.8	Putative heat shock protein HSP 90-beta 4 OS=Homo sapiens OX=9606 GN=HSP90AB4P PE=5 SV=1	0.293863	0.235515	0.300188	0.304386	0.26604	0.340404	0.256656	0.238478	0.361915	0.292318	0.499988	0.523653	0.270527	0.214645	0.319706	0.34404	0.847234	0.917353	0.399288	0.747039	0.245279	0.336609	0.173005	0.176147	0.145862	0.203266	0.278364	0.268005	0.26417	0.302536	0.59939	0.637441	147.205	163.392	576.536	782.358	231.925	373.211
Q13619	1	1	5.3506	0.0577059	0.00768564	1.63269	0.59067	CTRLS	c9orf72pos	88193.7	Cullin-4A OS=Homo sapiens OX=9606 GN=CUL4A PE=1 SV=3	1.89425	1.30854	1.02711	1.32165	1.95792	1.67941	1.94381	2.12619	0.631361	0.584982	1.4156	1.56962	2.07574	2.16125	1.20569	1.11727	2.33811	2.42277	1.80325	1.78856	1.30949	0.935275	2.86872	2.88506	2.40284	2.22173	0.969598	1.09186	1.51514	1.9284	1.8173	2.15392	948.886	907.817	1972.66	3397.01	1706.85	1841.27
Q9Y3I0	5	4	26.1009	0.122628	0.0146818	1.2969	0.465989	CTRLS	c9orf72pos	55723.7	RNA-splicing ligase RtcB homolog OS=Homo sapiens OX=9606 GN=RTCB PE=1 SV=1	0.331014	0.494815	0.449741	0.424939	0.44871	0.472258	0.502887	0.488744	0.421632	0.510705	0.552851	0.512863	0.406259	0.417589	0.369389	0.366502	0.669972	0.545211	0.309401	0.597157	0.446242	0.601144	0.338173	0.634545	0.125854	0.413965	0.413881	0.43715	0.370112	0.419327	0.52554	0.497766	165.815	343.285	863.765	1092.21	391.172	517.773
P20338	7	3	44.048	0.0443752	0.00608452	2.22615	0.629352	c9orf72pos	FTD	24674.8	Ras-related protein Rab-4A OS=Homo sapiens OX=9606 GN=RAB4A PE=1 SV=3	0.00827759	0.0232313	0.118301	0.0526074	0.120643	0.211911	0.16143	0.195781	0.11351	0.163414	0.122262	0.154976	0.058123	0.0725855	0.102321	0.0548392	0.0102572	0.144301	0.0349421	0.0804726	0.0061589	0.0287555	0.00524157	0.0236682	0	0.118643	0.0890791	0.0299783	0.0966638	0.117955	0.111031	0.101426	4.14649	16.117	227.207	135.216	105.173	232.335
P50502;Q8NFI4;Q8IZP2	9	7	60.8283	0.0657852	0.00859888	1.23062	0.58316	CTRLS	c9orf72pos	41502.9	Hsc70-interacting protein OS=Homo sapiens OX=9606 GN=ST13 PE=1 SV=2	1.95485	1.89078	1.35908	1.19428	1.52815	1.53876	2.27291	2.0749	0.995895	1.10059	1.80832	1.94965	1.8334	1.96366	1.28984	1.3201	1.91611	1.97159	1.49907	1.82598	1.72444	1.74835	2.32494	2.53852	1.87578	1.78302	1.16428	1.23478	1.54509	1.78095	2.01021	2.21885	979.24	1311.76	2610.23	3069.65	1332.2	1687.06
Q9NZU5	13	8	82.5678	0.00349036	0.000685538	1.73619	0.987686	FTD	CTRLS	42030.4	LIM and cysteine-rich domains protein 1 OS=Homo sapiens OX=9606 GN=LMCD1 PE=1 SV=1	0.666686	1.04182	1.74991	1.52369	1.66386	2.25236	1.51996	1.63582	0.950123	0.92969	0.769455	0.860278	0.653198	1.08963	0.847454	0.929936	0.802982	0.589304	1.12207	1.02283	0.918114	0.890403	0.959275	0.808578	0.964163	1.06386	0.552107	0.638677	0.960209	1.06933	1.18027	1.22179	333.963	722.775	3360.86	3916.33	1450.51	2469.43
P60891;P11908;P21108	11	8	82.5818	0.0917104	0.0114174	1.25429	0.494826	FTD	c9orf72pos	35347.5	Ribose-phosphate pyrophosphokinase 1 OS=Homo sapiens OX=9606 GN=PRPS1 PE=1 SV=2	5.31477	5.00501	2.81207	2.81857	3.27839	3.38096	3.12539	3.24368	3.32839	3.60882	3.7678	2.90384	4.57381	4.74344	2.2845	2.23618	5.7762	3.96626	4.73159	2.8045	4.60863	3.36755	6.38698	5.9372	7.69781	3.48922	3.11957	2.96636	3.82319	4.05468	3.76213	3.5133	2662.33	3472.3	5400.81	7244.53	2858	3706.81
Q8IYT4	2	1	10.102	0.0930985	0.0115646	3.5543	0.545889	c9orf72pos	FTD	61595.1	Katanin p60 ATPase-containing subunit A-like 2 OS=Homo sapiens OX=9606 GN=KATNAL2 PE=1 SV=3	0	0	0.0812215	0.0581311	0.00662315	0.0253216	0.0339648	0.0237281	0.0814866	0.0830017	0.0103833	0.00851423	0.0142059	0.0121008	0.0838229	0.100708	0.0315324	0	0	0	0.0102183	0.0126623	0	0	0.0776341	0.0194741	0.0772068	0.0270773	0.0301325	0.0276356	0.0262939	0.00387593	0	0	155.993	149.414	5.77386	27.762
Q15907;P62491	6	5	38.1959	0.0133715	0.00217152	1.3793	0.879711	FTD	CTRLS	24602.6	Ras-related protein Rab-11B OS=Homo sapiens OX=9606 GN=RAB11B PE=1 SV=4	2.37762	1.92216	0.990623	0.786868	1.61724	1.37904	1.36911	1.37026	1.18608	1.55211	2.03676	1.54301	1.59849	1.5663	0.845967	0.84343	2.16185	1.72857	2.56347	1.96727	1.92578	1.41841	1.90882	1.82915	2.53828	1.39838	1.49743	1.26194	1.45576	1.45693	1.37025	1.38259	1191.02	1333.52	1902.58	2022.48	1409.86	1511.94
Q15392	1	1	5.7228	0.000313844	9.52044e-05	6.50832	0.999487	FTD	CTRLS	60842.7	Delta(24)-sterol reductase OS=Homo sapiens OX=9606 GN=DHCR24 PE=1 SV=2	0.950428	0.690389	0.183645	0.148343	0.218326	0.0543355	0.11095	0.20949	0.164227	0.155961	0.953393	0.888668	0.714793	0.947339	0.485021	0.5208	0.322555	0.112988	0	0.0500253	0.528237	0.862205	0.387339	0.490255	0.326899	0.698701	0.953041	1.1442	0.531105	0.427954	0.766044	0.848747	476.098	478.967	352.706	381.283	190.33	59.5722
P09496	6	4	37.9205	0.131767	0.0155669	1.36886	0.524711	c9orf72neg	FTD	27190.8	Clathrin light chain A OS=Homo sapiens OX=9606 GN=CLTA PE=1 SV=1	1.5452	2.0623	0.650178	0.67682	0.927414	1.32953	1.03317	0.739184	0.571571	0.579942	0.979769	0.794983	1.17021	0.963548	0.550804	0.521421	1.00407	0.966448	2.2764	1.14167	1.35753	0.992418	1.69301	1.68163	1.43493	0.935409	0.768877	0.661618	1.08355	0.949137	1.08558	1.00371	774.038	1430.75	1248.72	1739.62	808.491	1457.67
Q9H4A4	7	5	39.2091	0.219838	0.024256	1.37109	0.452878	c9orf72pos	FTD	73280.2	Aminopeptidase B OS=Homo sapiens OX=9606 GN=RNPEP PE=1 SV=2	0.218759	0.306757	0.434573	0.435457	0.205793	0.27888	0.339206	0.35076	0.291439	0.309242	0.285455	0.307236	0.369594	0.356011	0.370277	0.356216	0.0831915	0.324405	0.113585	0.121411	0.195893	0.364301	0.183082	0.178791	0.0836282	0.355693	0.329755	0.316862	0.422325	0.482068	0.302088	0.344391	109.583	212.817	834.634	1119.25	179.404	305.758
P16234	6	1	31.6927	0.0283371	0.00422401	7.99332	0.762281	c9orf72neg	FTD	123639	Platelet-derived growth factor receptor alpha OS=Homo sapiens OX=9606 GN=PDGFRA PE=1 SV=1	0.0210332	0.0438216	0.000722019	0.00217536	0.00324208	0.00252744	0.00394846	0.00569069	0.00109773	0.000178678	0.00307589	0.00345836	0.00219635	0.00313106	0.00689196	0.00993313	0.0412017	0.010337	0.0412704	0.0282942	0.00811323	0.00580422	0.0107108	0.0076075	0.000340233	0.0134176	0.0130237	0.00320648	0.0116673	0.0268554	0.00301518	0.00593095	10.5361	30.4018	1.3867	5.59129	2.82635	2.77103
Q04760	6	4	39.4933	0.00517373	0.000954531	1.44872	0.92125	FTD	CTRLS	21005.9	Lactoylglutathione lyase OS=Homo sapiens OX=9606 GN=GLO1 PE=1 SV=4	1.84406	1.83929	0.994158	0.934963	1.40408	1.22889	1.46196	1.15224	0.748592	0.798027	1.52551	1.34945	1.58401	1.38324	0.821804	0.804512	2.58421	1.39248	2.18608	2.03219	1.46037	1.59775	1.1992	1.87121	1.66616	1.16158	1.12883	1.42441	1.15743	1.05078	1.55921	1.49334	923.746	1276.03	1909.36	2403.12	1224.03	1347.33
Q9Y277	6	2	32.8315	0.0417598	0.00577365	2.22493	0.769297	FTD	c9orf72pos	31000.9	Voltage-dependent anion-selective channel protein 3 OS=Homo sapiens OX=9606 GN=VDAC3 PE=1 SV=1	0.232566	0.200418	0.0147213	0.0164909	0.0239372	0.0305049	0.0185879	0.0142449	0.0296588	0.0279309	0.0665209	0.0514127	0.164413	0.131699	0.0148671	0.0196031	0.208956	0.19331	0.0892707	0.247646	0.165559	0.185061	0.121333	0.145386	0.0317154	0.0188383	0.0617211	0.0855556	0.0121819	0.00864871	0.207913	0.252012	116.499	139.043	28.2735	42.3863	20.8677	33.4449
Q03252	16	6	88.41	0.000438261	0.000126794	1.71281	0.94961	c9orf72neg	CTRLS	70062.6	Lamin-B2 OS=Homo sapiens OX=9606 GN=LMNB2 PE=1 SV=4	1.29717	1.36467	0.632059	0.715594	1.15536	1.15214	0.994675	1.02303	0.716568	0.902755	0.923895	1.24314	1.12727	1.00771	0.6	0.530139	1.4861	1.46312	1.61118	1.19922	1.32073	1.44782	2.26886	1.61474	1.27681	0.868168	0.87135	1.19927	0.694299	0.688274	0.961466	0.964685	649.789	946.757	1213.92	1839.28	1007.2	1263.18
Q8WUH6	2	2	11.8044	0.0024868	0.000518279	1.77573	0.904391	c9orf72neg	CTRLS	11748.4	Transmembrane protein 263 OS=Homo sapiens OX=9606 GN=TMEM263 PE=1 SV=1	0.388424	0.512825	0.300335	0.31925	0.235639	0.310779	0.373213	0.404747	0.402203	0.379633	0.442312	0.608557	0.654402	0.626237	0.254602	0.301302	0.903787	0.952824	0.80902	0.987877	0.551413	0.545172	0.386425	0.440558	0.0681183	0.522938	0.509929	0.464173	0.347318	0.547738	0.4761	0.742598	194.573	355.78	576.818	820.564	205.423	340.731
Q8TCJ2	8	5	43.5339	0.000327238	9.8735e-05	2.43918	0.971842	c9orf72pos	CTRLS	94301.8	Dolichyl-diphosphooligosaccharide--protein glycosyltransferase subunit STT3B OS=Homo sapiens OX=9606 GN=STT3B PE=1 SV=1	0.050889	0.0555157	0.377967	0.503298	0.367639	0.465695	0.389307	0.401574	0.326715	0.387064	0.238657	0.235366	0.162782	0.22304	0.25102	0.284585	0.178541	0.246888	0.0665709	0.458664	0.155916	0.221106	0.124949	0.207928	0.0223584	0.287405	0.148417	0.143019	0.295937	0.308662	0.203348	0.269823	25.4918	38.5148	725.916	1293.62	320.496	510.578
Q8TD08	2	1	12.578	0.00215736	0.000462466	6.51359	0.867281	c9orf72pos	CTRLS	60288.5	Mitogen-activated protein kinase 15 OS=Homo sapiens OX=9606 GN=MAPK15 PE=1 SV=1	0.00464554	0.0118391	0.224282	0.210323	0.0808009	0.0390892	0.096316	0.120112	0.0321768	0.0825597	0.031782	0.00559961	0.0144769	0.0845614	0.0815819	0.111712	0	0	0	0	0.046236	0.0830064	0	0.0871914	0	0.0312316	0.0293658	0.0210307	0.0258123	0.00865691	0.078013	0.101235	2.32709	8.21355	430.752	540.59	70.4398	42.8565
P09497	3	1	15.9629	6.17033e-05	2.70204e-05	3.48972	0.987434	CTRLS	c9orf72neg	25304.6	Clathrin light chain B OS=Homo sapiens OX=9606 GN=CLTB PE=1 SV=1	0.634183	0.212052	0.407255	0.508244	0.334507	0.65088	0.504176	0.490534	0.359401	0.348603	0.413726	0.388512	0.28895	0.575915	0.224495	0.168431	0.112265	0.0689282	0.240512	0.808601	0.387756	0.156838	0.235538	0.145071	0.0201187	0.1478	0.299805	0.417543	0.385887	0.285763	0.444842	0.309729	317.681	147.114	782.167	1306.33	291.613	713.61
P21283	3	2	15.3715	0.0080524	0.00140284	1.86223	0.785025	c9orf72pos	CTRLS	44112.8	V-type proton ATPase subunit C 1 OS=Homo sapiens OX=9606 GN=ATP6V1C1 PE=1 SV=4	0.179221	0.298279	0.225428	0.276342	0.18566	0.216408	0.305734	0.300586	0.0692963	0.141166	0.204642	0.239723	0.110765	0.203459	0.191163	0.164811	0.0947573	0.135446	0	0.0899303	0.0610343	0.104656	0.101962	0.262492	0.0350286	0.195124	0.134051	0.209446	0.300733	0.313973	0.222059	0.194463	89.7769	206.935	432.954	710.278	161.853	237.265
P61081	4	2	21.2221	0.0473546	0.00644427	1.54065	0.810013	FTD	c9orf72pos	21185.1	NEDD8-conjugating enzyme Ubc12 OS=Homo sapiens OX=9606 GN=UBE2M PE=1 SV=1	0.318947	0.343398	0.39258	0.376685	0.369608	0.231917	0.367778	0.47196	0.296271	0.315949	0.532738	0.492795	0.305315	0.622573	0.348549	0.366032	0.241317	0.370724	0.256277	0.655353	0.701716	0.691192	0.47765	0.727355	0.0633635	0.358784	0.375318	0.497884	0.395167	0.428283	0.510894	0.505334	159.77	238.237	753.982	968.19	322.213	254.269
P61018	3	1	26.8755	0.459512	0.046928	1.44966	0.359415	FTD	c9orf72neg	23871.9	Ras-related protein Rab-4B OS=Homo sapiens OX=9606 GN=RAB4B PE=1 SV=1	0.605312	0.310196	0.563306	0.445771	0.366031	0.760443	0.306468	0.348651	0.819069	0.666231	0.44644	0.691722	0.888452	1.01514	0.63632	0.65437	0.559896	0.3103	0.294027	0.258066	0.638173	0.617611	0.315493	0.249353	0.477107	0.758149	0.564597	0.337666	0.650215	0.509351	0.700768	0.597361	303.219	215.203	1081.88	1145.76	319.094	833.732
P51530	7	1	35.4042	0.000401963	0.000118424	2.56319	0.970227	CTRLS	c9orf72pos	122126	DNA replication ATP-dependent helicase/nuclease DNA2 OS=Homo sapiens OX=9606 GN=DNA2 PE=1 SV=3	1.235	0.614877	0.342156	0.357249	0.690485	0.561384	0.5315	0.507909	0.404202	0.597861	1.16286	0.56845	0.522348	0.462222	0.303246	0.426263	0.484374	0.712396	2.05002	0.461393	1.15004	0.546318	0.765019	1.00655	0.0597693	0.532233	0.492157	0.93712	0.498859	0.232156	0.807527	0.594393	618.647	426.58	657.139	918.231	601.944	615.489
Q06323	12	9	71.935	9.25131e-05	3.7452e-05	1.63179	0.998806	FTD	CTRLS	28894.2	Proteasome activator complex subunit 1 OS=Homo sapiens OX=9606 GN=PSME1 PE=1 SV=1	0.976018	0.999684	0.858874	0.870227	1.09117	1.00653	1.03893	0.850961	0.681195	0.856469	1.07436	1.04558	0.848903	0.845077	0.633523	0.587216	1.30413	0.988336	0.996547	1.09023	0.931198	0.861681	1.03571	0.891512	1.12278	0.850735	0.810597	1.2712	0.867666	0.775978	1.10717	0.964445	488.916	693.545	1649.54	2236.73	951.246	1103.54
Q9H6S0	6	5	41.7893	0.00589577	0.00107193	1.91098	0.967247	FTD	CTRLS	161674	3'-5' RNA helicase YTHDC2 OS=Homo sapiens OX=9606 GN=YTHDC2 PE=1 SV=2	3.02353	3.68063	5.28932	5.09751	5.18876	4.633	5.15826	4.95113	1.37809	1.84698	3.36108	2.97149	3.06688	2.99577	4.27293	4.32372	5.15926	3.00682	3.05097	3.74993	3.71015	3.61995	5.40027	5.21654	18.2078	5.40813	3.99137	4.07365	3.76909	2.55685	3.01832	3.06869	1514.57	2553.49	10158.6	13102.1	4523.4	5079.51
Q16555	19	11	160.596	0.0191385	0.00298737	1.57198	0.700945	CTRLS	c9orf72pos	62749.9	Dihydropyrimidinase-related protein 2 OS=Homo sapiens OX=9606 GN=DPYSL2 PE=1 SV=1	6.55963	5.46036	4.04778	3.74801	3.80949	5.25114	5.09833	4.98916	3.37303	3.84008	4.34735	5.11721	4.81	5.97397	3.15325	3.4923	8.82916	7.04692	8.45262	8.73853	4.54296	3.14872	6.82639	6.46297	7.72824	4.42884	3.71135	5.57512	4.12449	4.34285	4.21433	5.04832	3285.92	3788.2	7774.1	9633.47	3321	5757.23
P43487	4	1	24.9909	0.00753177	0.00132444	6.44093	0.789127	c9orf72pos	CTRLS	23481.2	Ran-specific GTPase-activating protein OS=Homo sapiens OX=9606 GN=RANBP1 PE=1 SV=1	0.180412	0.0714857	0.109802	0.14853	0.134972	0.252367	0.193144	0.189516	0.0611682	0.0389615	0.315993	0.193957	0.0978386	0.175059	0.106866	0.0565963	0	0.0156872	0	0	0.264809	0.136802	0.142506	0.0551105	0	0.0205847	0.356938	0.460162	0.138757	0.0555554	0.190265	0.0991159	90.3736	49.5942	210.883	381.765	117.665	276.689
P00387	10	8	106.18	0.00695219	0.00123215	1.44983	0.87769	c9orf72neg	CTRLS	34463	NADH-cytochrome b5 reductase 3 OS=Homo sapiens OX=9606 GN=CYB5R3 PE=1 SV=3	4.84992	3.79581	4.23219	4.44428	7.63435	6.9076	4.8316	4.58454	3.42208	3.80744	4.69564	4.99026	4.87248	5.225	2.57686	3.13383	7.71138	4.80481	7.26782	6.76331	5.79287	4.32038	7.82572	7.20718	8.57963	4.6419	3.73606	5.07413	3.53178	3.96938	3.74348	4.4259	2429.47	2633.4	8128.28	11423.1	6655.39	7573.34
P09486	3	1	25.2082	0.00510188	0.000945928	5.25849	0.80854	c9orf72pos	CTRLS	35487.6	SPARC OS=Homo sapiens OX=9606 GN=SPARC PE=1 SV=1	0	0.000826578	0.145642	0.174004	0.123217	0.0866773	0.125491	0.177135	0.328274	0.38916	0.033133	0.0554635	0.028378	0.0110578	0.0583152	0.0491201	0	0	0	0.0357315	0.0176958	0.0286731	0.0143993	0.0529682	0	0.0412508	0.0111072	0.0118206	0.0383273	0.0446449	0.0928166	0.0636311	0	0.57345	279.718	447.241	107.417	95.0311
P20340;Q9NRW1	9	6	61.1893	0.0902136	0.0113061	1.28244	0.541331	c9orf72neg	c9orf72pos	23706.9	Ras-related protein Rab-6A OS=Homo sapiens OX=9606 GN=RAB6A PE=1 SV=3	0.624313	0.617385	0.363821	0.254933	0.441348	0.358646	0.353041	0.227258	0.596035	0.685335	0.548918	0.412011	0.726801	0.451203	0.601616	0.565434	0.878415	0.727714	0.360091	0.42215	0.759975	0.544222	0.582772	0.491051	0.542274	0.533129	0.88333	0.934324	0.646867	0.636521	0.700405	0.395793	312.737	428.319	698.748	655.251	384.754	393.212
P62269	9	5	61.1656	0.0745693	0.00954746	1.30693	0.556717	c9orf72neg	c9orf72pos	17718.7	40S ribosomal protein S18 OS=Homo sapiens OX=9606 GN=RPS18 PE=1 SV=3	7.93034	8.25326	2.79539	2.45493	3.71808	3.95045	3.71989	2.53895	3.44108	4.15004	3.65138	3.34408	4.01096	3.17827	1.85916	1.97184	6.52044	5.25955	10.0024	5.65535	6.68993	5.01831	5.88734	4.89038	6.60415	3.06571	3.17652	3.71835	3.55141	2.86536	3.50013	3.27554	3972.54	5725.81	5368.79	6309.88	3241.31	4331.18
P27635;Q96L21	4	3	26.5691	0.00183043	0.000405514	1.95893	0.890767	CTRLS	c9orf72pos	25060.2	60S ribosomal protein L10 OS=Homo sapiens OX=9606 GN=RPL10 PE=1 SV=4	0.567769	0.593866	0.341375	0.364272	0.206954	0.184833	0.301042	0.269397	0.245283	0.319313	0.369634	0.389766	0.321217	0.251447	0.315389	0.287349	0.209201	0.331663	0.479786	0.474256	0.471468	0.334416	0.574078	0.272742	0.307401	0.259449	0.390004	0.375378	0.342677	0.33211	0.299135	0.473482	284.412	412.003	655.64	936.283	180.416	202.646
P30626	6	5	39.0929	0.0257196	0.00386972	2.11052	0.642138	c9orf72pos	CTRLS	21961.6	Sorcin OS=Homo sapiens OX=9606 GN=SRI PE=1 SV=1	1.5757	1.6218	4.92279	4.19961	5.69519	4.8802	4.38124	3.48129	0.687711	0.861308	1.35329	1.18986	1.21475	0.951405	1.2463	1.23994	2.12305	1.59032	2.3186	1.9935	1.06059	1.09016	1.55833	1.48971	2.7085	1.79027	1.29594	1.62214	1.11417	1.02727	1.32317	1.02963	789.314	1125.14	9454.63	10794.2	4964.89	5350.54
Q96M83	6	1	30.2011	0.0159212	0.00254519	1.71816	0.826439	FTD	CTRLS	157677	Coiled-coil domain-containing protein 7 OS=Homo sapiens OX=9606 GN=CCDC7 PE=2 SV=3	0.106619	0.0918506	0.152413	0.102554	0.271187	0.24768	0.163484	0.175985	0.0923528	0.0842963	0.210452	0.173421	0.206704	0.175963	0.0903437	0.0902503	0.224348	0.253938	0.100072	0.323864	0.146975	0.144186	0.260976	0.290125	0.238611	0.176561	0.155029	0.138464	0.148065	0.141047	0.234505	0.221886	53.4088	63.7226	292.722	263.593	236.412	271.551
Q9UQ80	11	7	67.2655	2.17793e-07	3.9865e-07	2.96972	0.99999	FTD	CTRLS	44129.1	Proliferation-associated protein 2G4 OS=Homo sapiens OX=9606 GN=PA2G4 PE=1 SV=3	1.90752	2.1105	0.76346	0.866045	1.01975	0.949494	0.988839	1.09708	0.702807	0.822153	1.44364	1.47957	1.34731	1.64804	0.819862	0.875131	1.80422	1.54091	1.90225	2.42394	1.44866	1.56976	1.24942	2.01336	1.07892	1.03963	0.968214	0.948592	0.985895	1.09336	1.37629	1.529	955.535	1464.19	1466.29	2225.98	888.989	1041
P04899;P63096	9	4	57.7177	0.0034345	0.000676931	1.67813	0.844143	CTRLS	c9orf72pos	41021.3	Guanine nucleotide-binding protein G(i) subunit alpha-2 OS=Homo sapiens OX=9606 GN=GNAI2 PE=1 SV=3	0.630984	0.55482	0.237653	0.19264	0.314428	0.264877	0.316899	0.337338	0.597717	0.562588	0.632471	0.56052	0.59275	0.787122	0.228061	0.221767	0.717044	0.532309	0.853715	1.14978	0.788664	0.720818	0.822736	0.959506	0.124868	0.261477	0.642607	0.511982	0.380209	0.416679	0.588983	0.64243	316.079	384.914	456.433	495.14	274.109	290.405
Q14444	8	6	42.0314	0.00543152	0.000997188	1.57813	0.822214	CTRLS	c9orf72pos	78537.4	Caprin-1 OS=Homo sapiens OX=9606 GN=CAPRIN1 PE=1 SV=2	1.32571	1.02819	0.472964	0.360832	0.478252	0.396292	0.485	0.441819	0.479466	0.436532	0.687296	0.592947	0.774456	0.709255	0.419077	0.457936	0.762441	0.595519	0.916857	0.675648	1.31489	1.26938	1.30599	1.11778	0.422396	0.527155	0.603395	0.753446	0.681077	0.57893	0.698388	0.603656	664.087	713.324	908.367	927.443	416.926	434.485
P12955	6	3	34.3315	0.0443867	0.00608452	1.57188	0.756745	FTD	CTRLS	55346.7	Xaa-Pro dipeptidase OS=Homo sapiens OX=9606 GN=PEPD PE=1 SV=3	0.921327	0.728753	2.14051	2.01223	2.33216	2.43724	2.07451	1.80983	0.502006	0.60572	0.808815	0.990409	0.792687	0.988237	0.924406	1.01728	0.916824	0.933229	0.603122	0.92594	0.628568	0.518967	1.41556	1.25309	1.78672	1.77644	0.781671	1.03718	0.838161	1.1047	0.814786	0.923153	461.52	505.583	4111.03	5172.01	2033.11	2672.13
P34932	20	13	115.603	0.137463	0.0161319	1.38413	0.799262	FTD	c9orf72pos	95186.5	Heat shock 70 kDa protein 4 OS=Homo sapiens OX=9606 GN=HSPA4 PE=1 SV=4	0.585298	0.67922	0.552686	0.585911	0.551221	0.533336	0.64347	0.739689	0.439925	0.423147	0.774253	0.698154	0.618833	0.883955	0.510297	0.553851	0.995646	0.913225	0.414403	0.839291	0.783498	0.749314	0.689321	0.990363	0.322395	0.684726	0.50406	0.554355	0.553479	0.596076	0.722512	0.773846	293.193	471.218	1061.48	1505.96	480.537	584.738
O00571	14	6	75.483	0.00130858	0.000308743	3.40033	0.923775	CTRLS	c9orf72neg	73642.7	ATP-dependent RNA helicase DDX3X OS=Homo sapiens OX=9606 GN=DDX3X PE=1 SV=3	0.054835	0.10652	0.32336	0.343245	0.13468	0.166082	0.122717	0.177808	0.129327	0.11306	0.146224	0.146915	0.178535	0.1604	0.225553	0.270105	0.051917	0.201447	0.0471326	0.0746025	0.098491	0.123613	0.0746485	0.163001	0.0116749	0.185298	0.137806	0.179965	0.183346	0.16695	0.167783	0.154025	27.4685	73.8995	621.041	882.237	117.41	182.089
Q15018	2	2	11.122	0.0444662	0.006088	2.62836	0.779916	FTD	CTRLS	47129	BRISC complex subunit Abraxas 2 OS=Homo sapiens OX=9606 GN=ABRAXAS2 PE=1 SV=2	0.699811	0.856212	0.0570248	0.0182958	0.151158	0.172249	0.258323	0.0805915	4.41618	4.53077	1.59465	1.26477	1.52965	1.44304	0.573876	0.447245	3.43027	2.09105	1.64979	1.35591	2.36583	1.47986	2.39396	1.76054	1.12904	0.319292	0.350881	0.324971	1.07873	0.481143	1.22368	1.61758	350.556	594.009	109.521	47.0255	131.775	188.85
Q9H832	2	2	10.6236	0.163127	0.0187717	1.531	0.695485	FTD	c9orf72neg	38666.5	Ubiquitin-conjugating enzyme E2 Z OS=Homo sapiens OX=9606 GN=UBE2Z PE=1 SV=2	0.177061	0.166709	0.104135	0.1031	0.0731379	0.115276	0.120704	0.102274	0.165696	0.157657	0.128358	0.186082	0.130305	0.0745275	0.0836662	0.136742	0.0788915	0.0987231	0.0727778	0.0486368	0.12165	0.151264	0.087051	0.0743243	0	0.133095	0.150899	0.136647	0.130184	0.135414	0.138721	0.14688	88.695	115.657	200	264.996	63.7594	126.386
P21589	6	4	36.5779	0.222559	0.0244603	1.61039	0.383466	c9orf72pos	FTD	63938.1	5'-nucleotidase OS=Homo sapiens OX=9606 GN=NT5E PE=1 SV=1	0.0751575	0.125444	0.153626	0.14122	0.0687367	0.0963695	0.118085	0.106071	0.288316	0.288792	0.146823	0.219866	0.160283	0.122764	0.0805284	0.0835297	0.0531971	0.0931946	0.0517353	0.22207	0.150061	0.139443	0.0752735	0.0592481	0	0.0364589	0.217458	0.21435	0.0347346	0.072896	0.149941	0.184311	37.6486	87.0289	295.052	362.976	59.9226	105.657
Q16527	4	4	30.2682	0.0348468	0.00498316	51.4934	0.622138	c9orf72pos	c9orf72neg	21866.3	Cysteine and glycine-rich protein 2 OS=Homo sapiens OX=9606 GN=CSRP2 PE=1 SV=3	0.00350027	0.00337258	1.16103	1.25694	0.00547818	0.0244933	0.104414	0.117437	0.498377	0.52437	0	0	0.0075504	0.00555279	0.0232921	0.0435528	0	0	0	0	0.0203543	0.00850581	0	0	0	0.0104442	0	0	0.00443816	0.00253694	0.00897056	0.018145	1.75339	2.33977	2229.86	3230.69	4.77571	26.8539
P80192	3	2	23.1928	0.0587766	0.00780089	2.21448	0.642743	c9orf72neg	FTD	122921	Mitogen-activated protein kinase kinase kinase 9 OS=Homo sapiens OX=9606 GN=MAP3K9 PE=1 SV=3	0.227128	0.233717	0.0136402	0.0106798	0.0131408	0.0206857	0.0158399	0.0139768	0.0442335	0.0656645	0.226541	0.211379	0.165157	0.148857	0.0633762	0.0546441	0.275079	0.408804	0.307195	0.450042	0.0776624	0.083758	0.0721122	0.135622	0.0136636	0.0683759	0.180792	0.136778	0.185388	0.153428	0.207307	0.177487	113.775	162.145	26.1971	27.45	11.4558	22.6793
Q7L5N1	2	1	10.4794	0.000571303	0.000157975	2.14098	0.953753	c9orf72pos	CTRLS	36505.7	COP9 signalosome complex subunit 6 OS=Homo sapiens OX=9606 GN=COPS6 PE=1 SV=1	0.155343	0.415106	0.397604	0.357359	0.340329	0.22565	0.382219	0.370497	0.126838	0.185423	0.333107	0.311733	0.220129	0.210359	0.23229	0.201365	0.273659	0.276779	0.0239933	0.11174	0.326341	0.162162	0.105378	0.110451	0.124641	0.216711	0.131704	0.263381	0.394354	0.283271	0.31972	0.207365	77.8158	287.986	763.632	918.516	296.688	247.397
P17948	8	2	40.6103	1.91486e-06	1.90711e-06	2.78234	0.999964	FTD	CTRLS	152651	Vascular endothelial growth factor receptor 1 OS=Homo sapiens OX=9606 GN=FLT1 PE=1 SV=2	1.51744	1.49355	0.85151	0.714066	1.45138	1.08837	1.30778	1.09842	0.786484	0.882097	1.75239	1.17749	1.23699	1.128	0.600994	0.567701	1.85648	1.53575	2.38277	2.26973	1.03078	1.3425	1.76147	1.4953	1.51293	1.08849	0.985665	1.38831	1.11668	0.810511	0.739343	0.876539	760.132	1036.17	1635.4	1835.35	1265.27	1193.26
Q96AE4	11	3	56.5118	0.0704971	0.00908811	1.70158	0.941326	FTD	CTRLS	67731.6	Far upstream element-binding protein 1 OS=Homo sapiens OX=9606 GN=FUBP1 PE=1 SV=3	0.392333	0.445981	0.153701	0.166454	0.109093	0.0846045	0.151198	0.17003	0.214421	0.224073	0.225352	0.257183	0.254495	0.210369	0.151336	0.140745	0.167487	0.291932	0.11937	0.208439	0.314619	0.347464	0.125177	0.166539	0.018255	0.205295	0.178483	0.218964	0.144623	0.18559	0.145076	0.187067	196.531	309.406	295.195	427.836	95.104	92.7585
O14950;P19105	8	2	71.375	9.5837e-07	1.11193e-06	2.26356	0.999578	CTRLS	c9orf72pos	19836.2	Myosin regulatory light chain 12B OS=Homo sapiens OX=9606 GN=MYL12B PE=1 SV=2	4.68814	3.78737	2.67636	2.1954	4.25513	3.80011	3.02584	3.18503	3.18776	3.86464	2.77673	2.88062	2.69299	2.45713	2.01487	2.08389	3.70531	3.23113	4.59869	4.52068	4.21542	3.60712	3.95891	3.07702	9.16803	4.06781	1.95663	2.39849	2.96898	3.15873	2.81264	3.0484	2348.43	2627.54	5140.18	5642.81	3709.5	4166.36
O00148;Q13838	7	3	40.8569	0.199709	0.0223196	1.39068	0.514982	FTD	CTRLS	49642.9	ATP-dependent RNA helicase DDX39A OS=Homo sapiens OX=9606 GN=DDX39A PE=1 SV=2	0.533264	0.61727	0.41415	0.32704	0.424222	0.462035	0.422894	0.360563	0.35771	0.339586	0.438095	0.254819	0.296392	0.294057	0.336422	0.406675	0.301195	0.231082	0.132902	0.240515	0.529001	0.303042	0.326069	0.324916	0.196487	0.488001	0.536512	0.583285	0.483447	0.438183	0.311617	0.382275	267.128	428.24	795.41	840.587	369.824	506.565
O95999	4	1	21.0533	5.58291e-05	2.53107e-05	3.56142	0.993859	c9orf72neg	CTRLS	26536.7	B-cell lymphoma/leukemia 10 OS=Homo sapiens OX=9606 GN=BCL10 PE=1 SV=1	0.338259	0.443516	0.336961	0.356346	0.559052	0.564348	0.306437	0.325631	0.103556	0.195692	0.270538	0.549444	0.647568	0.505699	0.287857	0.249783	0.555339	0.907267	0.353058	0.246207	0.736364	0.934513	1.01972	0.78293	0.272279	0.450874	0.216192	0.393501	0.217102	0.299169	0.338304	0.338709	169.444	307.696	647.163	915.912	487.365	618.738
P50993	25	7	138.278	4.55441e-05	2.18112e-05	2.49146	0.997203	FTD	CTRLS	113577	Sodium/potassium-transporting ATPase subunit alpha-2 OS=Homo sapiens OX=9606 GN=ATP1A2 PE=1 SV=1	2.25344	2.14087	0.652534	0.661357	0.841678	0.729971	0.890596	0.666568	0.543594	0.614918	0.900338	1.1632	1.11806	1.11448	0.543719	0.513867	1.18049	1.25993	1.70525	1.83034	2.11992	1.78008	1.89402	1.50839	0.643808	0.994616	0.881549	1.22136	0.943218	0.902524	0.86659	1.02453	1128.82	1485.26	1253.25	1699.88	733.75	800.323
O15144	7	4	48.4048	0.0019576	0.000427792	1.41225	0.963639	FTD	CTRLS	34447.1	Actin-related protein 2/3 complex subunit 2 OS=Homo sapiens OX=9606 GN=ARPC2 PE=1 SV=1	1.04576	1.13934	1.25788	1.22445	1.34588	1.28523	1.6511	1.60968	1.1469	1.20386	1.20967	1.42646	1.48124	1.45505	0.948679	1.02416	1.59033	1.42312	1.35732	1.46683	1.11166	1.38959	1.82506	1.59432	1.75627	1.75007	1.16086	0.887533	1.3449	1.56769	1.12582	1.23034	523.852	790.433	2415.86	3147.2	1173.3	1409.09
Q15746	1	1	5.657	0.0341326	0.00491853	40.1659	0.63371	c9orf72pos	c9orf72neg	213453	Myosin light chain kinase_ smooth muscle OS=Homo sapiens OX=9606 GN=MYLK PE=1 SV=4	0	0	0.119704	0.170981	0.00709511	0.0230485	0.0366516	0.0179834	0.465119	0.616452	0.00385728	0.00642446	0	0	0.106948	0.122718	0	0	0	0	0	0.0106324	0	0.0234773	0	0.00385824	0	0	0	0	0	0.00428132	0	0	229.902	439.47	6.1853	25.2699
Q15437	3	1	25.4208	0.000968384	0.000242187	5.55096	0.970964	CTRLS	FTD	87448.8	Protein transport protein Sec23B OS=Homo sapiens OX=9606 GN=SEC23B PE=1 SV=2	0.046712	0.078025	0	0	0	0	0	0	0.104586	0.135964	0.10825	0.169016	0.0378317	0.00344231	0.00991306	0.00780758	0.10826	0.10449	0	0.0850039	0.0255681	0.0492154	0.00887817	0.0053226	0	0	0.0939273	0.0557658	0.122483	0.0809103	0.154338	0.0946323	23.3994	54.131	0	0	0	0
P60983	4	1	19.7786	0.379197	0.0396247	1.47204	0.434327	FTD	CTRLS	16884.3	Glia maturation factor beta OS=Homo sapiens OX=9606 GN=GMFB PE=1 SV=2	0.0472457	0.00975707	0.111808	0.239581	0.390489	0.295621	0.422668	0.362035	0.175948	0.218321	0.391232	0.327492	0.29181	0.487023	0.293229	0.320723	0.186774	0.228219	0.350689	0.351401	0.565744	0.530574	0.324476	0.413632	0	0.238412	0.200737	0.258541	0.332108	0.271528	0.384741	0.591486	23.6668	6.7691	214.737	615.792	340.417	324.113
O60784	1	1	5.461	0.0426467	0.00588182	Infinity	0.620652	c9orf72pos	FTD	54103.7	Target of Myb protein 1 OS=Homo sapiens OX=9606 GN=TOM1 PE=1 SV=2	0	0	0.0222403	0.0313299	0	0	0.00325616	0.00558316	0	0.00213887	0	0	0	0	0.0408492	0.0318153	0	0	0	0	0	0	0	0	0	0	0	0	0.00408083	0	0	0	0	0	42.7143	80.5269	0	0
P31150	20	8	147.837	0.115277	0.0139201	1.29868	0.762341	FTD	c9orf72pos	51210.1	Rab GDP dissociation inhibitor alpha OS=Homo sapiens OX=9606 GN=GDI1 PE=1 SV=2	0.634462	0.726659	0.634537	0.581771	0.768241	0.684781	0.84306	0.795157	0.424398	0.554351	0.586226	0.5402	0.617836	0.566694	0.404089	0.340852	0.796687	0.760088	0.606718	1.02658	0.897227	0.767116	0.77977	0.78576	0.629938	0.599115	0.45659	0.61044	0.574142	0.470498	0.578435	0.575479	317.821	504.13	1218.68	1495.32	669.73	750.779
Q9Y2D5	3	3	16.4228	0.0129145	0.00210641	1.34452	0.864317	FTD	c9orf72pos	95059.8	A-kinase anchor protein 2 OS=Homo sapiens OX=9606 GN=AKAP2 PE=1 SV=3	0.34702	0.443909	0.457154	0.573127	0.523303	0.56966	0.904057	0.73472	0.545153	0.528011	0.622455	0.59061	0.596383	0.618102	0.581459	0.502234	0.598932	0.534614	0.677789	0.785521	0.72038	0.527098	0.61286	0.588311	0.321269	0.51979	0.605441	0.788364	0.648826	0.631572	0.626004	0.588353	173.833	307.968	878.002	1473.1	456.199	624.562
Q01813	24	15	185.43	0.11082	0.0134396	1.53147	0.461463	c9orf72neg	CTRLS	86508.7	ATP-dependent 6-phosphofructokinase_ platelet type OS=Homo sapiens OX=9606 GN=PFKP PE=1 SV=2	1.86408	2.08014	0.532836	0.575	0.648808	0.557108	1.03384	0.971908	1.76408	1.86484	1.12419	0.934131	1.2558	1.0995	0.454698	0.430834	1.17594	1.27135	2.58343	1.67964	1.6865	1.46972	1.20738	1.35196	0.381711	0.547976	0.686325	0.777593	0.976965	0.811842	0.766946	0.73423	933.771	1443.13	1023.36	1477.91	565.612	610.8
P27816	33	19	223.216	5.35148e-05	2.4794e-05	1.6873	0.99869	FTD	CTRLS	121518	Microtubule-associated protein 4 OS=Homo sapiens OX=9606 GN=MAP4 PE=1 SV=3	2.07538	2.57544	1.9007	2.20695	1.91871	1.83217	1.78561	1.93437	1.8214	1.88154	1.75071	2.10179	2.12805	3.03318	1.47259	1.69032	3.40727	2.93192	1.70367	2.6437	1.7964	1.93815	1.87049	2.16272	2.14265	1.63194	1.90838	1.42176	1.47516	1.6372	1.83913	1.88977	1039.62	1786.75	3650.46	5672.49	1672.68	2008.75
Q9UGI8	2	2	12.0303	0.0472525	0.00643816	10.4713	0.661783	c9orf72pos	FTD	49821.4	Testin OS=Homo sapiens OX=9606 GN=TES PE=1 SV=1	0.0206708	0.027796	0.0823768	0.0848429	0.411363	0.332714	0.0577217	0.0596058	0.0537058	0.0574085	0.0239307	0.0280161	0.0391907	0.0244142	0.044312	0.0669966	0	0.0356597	0	0	0.0318127	0.0190408	0.0381249	0.0483797	0.00857309	0.0586525	0.0144071	0.0222039	0.0041082	0.0458504	0.0976904	0.0491589	10.3546	19.2839	158.211	218.071	358.613	364.781
Q9Y2B0	2	1	11.9101	3.70012e-07	5.94887e-07	2.92252	0.999793	CTRLS	c9orf72pos	20994.4	Protein canopy homolog 2 OS=Homo sapiens OX=9606 GN=CNPY2 PE=1 SV=1	0.445715	0.414391	0.351095	0.377667	0.189644	0.35593	0.440943	0.503578	0.221739	0.147575	0.419312	0.37606	0.466149	0.645003	0.381552	0.469584	0.555434	0.653037	0.518007	1.17044	0.54542	0.518604	0.423999	0.522851	0.0360801	0.500211	0.29462	0.402979	0.464443	0.466498	0.551181	0.669223	223.272	287.49	674.308	970.712	165.326	390.234
Q9NSB2	9	2	52.661	2.1702e-06	2.05243e-06	2.3159	0.998965	CTRLS	c9orf72pos	65983	Keratin_ type II cuticular Hb4 OS=Homo sapiens OX=9606 GN=KRT84 PE=2 SV=2	0.76293	0.809157	1.10132	0.888732	0.9605	0.606284	0.979407	0.705905	0.710672	0.652747	0.883953	0.62345	1.57512	1.26215	1.27083	1.12243	1.12661	0.948959	0.904341	0.455513	1.1524	0.888085	1.24134	0.767136	2.27635	0.882239	0.708624	0.683468	1.05784	0.818831	1.13722	0.914098	382.174	561.364	2115.17	2284.3	837.334	664.716
Q10588	3	3	19.4919	0.0199261	0.00308464	21.5139	0.681272	c9orf72pos	CTRLS	36351.3	ADP-ribosyl cyclase/cyclic ADP-ribose hydrolase 2 OS=Homo sapiens OX=9606 GN=BST1 PE=1 SV=2	0.0116206	0.00173869	0.336132	0.323757	0.00877333	0.00292331	0.0117363	0.00666555	0.340535	0.37647	0.000396295	0.00547878	0.00939109	0.00837506	0.0140083	0.0242152	0	0	0	0.00433322	0.0185687	0.023391	0	0	0	0.0065802	0.00217625	0.00409711	0.00340964	0.0501808	0.0088219	0.00171107	5.82109	1.20624	645.57	832.15	7.64832	3.20505
O00264	5	3	36.7573	9.75634e-06	6.42921e-06	2.27255	0.999654	FTD	CTRLS	21785.2	Membrane-associated progesterone receptor component 1 OS=Homo sapiens OX=9606 GN=PGRMC1 PE=1 SV=3	0.9916	1.41418	1.29692	1.2108	2.34125	2.40851	1.69554	1.96493	0.633195	0.664733	1.47048	1.68981	1.94869	2.25358	1.23532	1.22241	1.96498	1.96886	2.6419	2.28466	1.24743	1.48271	1.76566	2.01365	4.91421	1.58315	1.77843	1.84892	1.86125	1.80411	1.15143	1.33473	496.722	981.107	2490.84	3112.12	2041.03	2640.63
P55735	6	5	43.3929	0.000216002	7.21479e-05	1.84586	0.975045	CTRLS	c9orf72pos	36053.8	Protein SEC13 homolog OS=Homo sapiens OX=9606 GN=SEC13 PE=1 SV=3	0.738134	0.724184	0.281608	0.257226	0.207626	0.277564	0.255856	0.274026	0.43409	0.523863	0.362175	0.533509	0.35744	0.517687	0.317021	0.266778	0.821288	0.808896	0.930651	0.829245	0.767728	0.695301	0.351882	0.209518	0.216373	0.280902	0.402991	0.331311	0.441263	0.387472	0.469664	0.57211	369.753	502.412	540.851	661.145	181.002	304.315
O15260	7	4	48.516	0.00231978	0.000493524	1.50144	0.901883	c9orf72neg	CTRLS	30622.2	Surfeit locus protein 4 OS=Homo sapiens OX=9606 GN=SURF4 PE=1 SV=3	2.09786	1.86404	1.638	1.06405	1.93363	1.89363	1.47666	1.09769	1.55653	1.4847	1.70239	1.34535	1.4119	1.14728	1.07611	1.10802	2.48935	2.0408	1.44791	1.96895	2.06232	1.5515	2.31957	2.34671	3.41041	1.26322	1.74322	1.31217	1.43839	1.48016	1.51054	1.11397	1050.88	1293.2	3145.91	2734.9	1685.68	2076.13
P15144	27	20	190.019	0.00274035	0.000561758	1.90855	0.97459	FTD	CTRLS	109939	Aminopeptidase N OS=Homo sapiens OX=9606 GN=ANPEP PE=1 SV=4	3.92159	4.89407	3.08144	2.88796	5.36924	4.69335	4.42162	3.98082	1.52584	2.23408	5.7901	5.267	4.99725	4.90842	2.52464	2.50785	7.79459	5.1659	10.0333	8.15707	5.07157	4.31724	4.91523	5.7776	10.4006	4.24998	4.19663	6.29244	3.82465	3.25592	2.22353	2.07025	1964.44	3395.33	5918.16	7422.88	4680.74	5145.68
A6NHL2	6	1	43.5099	0.200253	0.022336	2.01435	0.370871	c9orf72pos	FTD	50707.2	Tubulin alpha chain-like 3 OS=Homo sapiens OX=9606 GN=TUBAL3 PE=1 SV=2	0.0517793	0.0488252	1.01724	0.838278	0.737484	0.746289	0.874515	0.684806	0.649769	0.0630748	0.949704	0.172522	0.637506	0	0.828005	0.867081	0.270074	0.566001	0	0	0.17941	0.554222	0.0902034	0	0.437791	1.11733	0.777657	0.00243685	0.983201	0.508138	0.796508	0.102626	25.9378	33.8732	1953.69	2154.62	642.916	818.214
O60701	18	14	143.874	0.000541035	0.000150716	2.02654	0.980199	CTRLS	FTD	55708.5	UDP-glucose 6-dehydrogenase OS=Homo sapiens OX=9606 GN=UGDH PE=1 SV=1	1.6054	1.53032	2.61584	2.04709	2.02818	1.92854	2.30625	2.01899	1.69023	1.90438	2.38856	1.93196	1.50033	1.38472	1.02868	1.05429	3.35904	2.76156	3.195	2.9581	1.88599	1.88685	1.80356	1.6123	2.47797	1.66726	1.46664	1.71621	1.69227	1.57425	1.98716	2.24475	804.194	1061.68	5023.93	5261.61	1768.11	2114.41
O75506	1	1	5.2507	1.50468e-07	3.19237e-07	2.31683	0.999946	c9orf72neg	CTRLS	8543.61	Heat shock factor-binding protein 1 OS=Homo sapiens OX=9606 GN=HSBP1 PE=1 SV=1	1.03776	0.896772	0.650107	0.773085	1.08821	1.25816	0.860154	0.986287	0.397677	0.397418	0.839521	0.828903	0.949824	0.968925	0.525937	0.57105	1.02699	0.8774	0.586187	1.22791	1.1376	1.07588	1.06623	0.907673	0.531894	0.912156	0.642888	0.721783	0.677318	0.773778	0.755515	0.935641	519.843	622.148	1248.58	1987.05	948.67	1379.42
Q9NTJ4	3	2	22.6268	2.44121e-06	2.23365e-06	3.70434	0.999854	FTD	CTRLS	117033	Alpha-mannosidase 2C1 OS=Homo sapiens OX=9606 GN=MAN2C1 PE=1 SV=1	2.39379	2.3658	1.5842	1.04857	2.50386	2.21202	2.45536	2.02095	0.88942	1.14442	1.8407	1.4545	1.66854	1.52795	0.80641	0.737146	4.73235	1.95393	4.19385	3.48411	2.49734	1.987	3.17558	2.90526	3.15811	1.6152	1.23145	1.93609	1.45258	0.81351	1.09252	1.4542	1199.12	1641.3	3042.6	2695.13	2182.79	2425.21
P37837	18	12	131.736	6.42535e-06	4.60589e-06	2.27465	0.997442	CTRLS	c9orf72pos	37711.3	Transaldolase OS=Homo sapiens OX=9606 GN=TALDO1 PE=1 SV=2	2.88592	3.34778	2.03546	2.00024	2.33454	2.2966	1.85328	1.58172	2.19928	2.32365	2.51363	2.22006	2.03512	1.79516	1.28405	1.30136	5.41791	3.59437	3.66796	3.53054	2.86466	2.56497	2.04539	2.19245	2.60898	1.72027	1.69467	1.61387	1.83251	1.96921	2.38081	2.32502	1445.64	2322.57	3909.27	5141.19	2035.18	2517.94
P07339	15	12	133.559	0.17878	0.0202418	1.32492	0.404017	c9orf72pos	CTRLS	45065.5	Cathepsin D OS=Homo sapiens OX=9606 GN=CTSD PE=1 SV=1	2.85902	3.46065	6.17101	5.46082	5.49651	5.87421	5.57255	5.2983	6.87968	7.60501	3.09795	3.31847	5.79217	5.76699	2.29156	2.52831	5.33731	3.38444	6.0412	4.58736	3.00518	2.75126	7.11546	7.29113	8.49534	3.94453	3.16992	4.08886	2.71758	2.77098	3.76297	4.29982	1432.17	2400.88	11851.9	14035.9	4791.7	6440.36
P09038	2	2	11.858	0.271932	0.0293704	2.53283	0.358542	FTD	c9orf72neg	31112.2	Fibroblast growth factor 2 OS=Homo sapiens OX=9606 GN=FGF2 PE=1 SV=3	0.0572909	0.117351	0.329968	0.399527	0.0700037	0.141445	0.357274	0.385258	0.0243996	0.0198842	0.0375357	0.0328758	0.0759965	0.0516569	0.0769778	0.115744	0.0129069	0	0.0264186	0.00459119	0.132021	0.146473	0.0744056	0.0321117	0.0123743	0.0809154	0.0610134	0.106659	0.039625	0.0360925	0.136909	0.188139	28.6987	81.4139	633.731	1026.9	61.0271	155.077
Q01469	3	3	29.87	0.0336731	0.00489619	2.20817	0.821983	FTD	c9orf72pos	15506.6	Fatty acid-binding protein 5 OS=Homo sapiens OX=9606 GN=FABP5 PE=1 SV=3	0.88839	0.766074	0.0317223	0.0531454	0.0768107	0.0504598	0.115987	0.0927401	0.118783	0.177932	0.336096	0.367173	0.300984	0.229247	0.117795	0.142919	0.226569	0.235293	0.274271	0.288835	0.9655	0.680075	0.223772	0.317913	0.0541471	0.141191	0.460893	0.540774	0.218863	0.163757	0.277901	0.286428	445.021	531.474	60.9253	136.599	66.9612	55.323
P30084	9	6	48.1134	0.00228766	0.000487611	1.72077	0.887202	c9orf72neg	CTRLS	31843.7	Enoyl-CoA hydratase_ mitochondrial OS=Homo sapiens OX=9606 GN=ECHS1 PE=1 SV=4	1.30197	1.45115	0.591271	0.635781	0.836995	0.886365	0.721891	0.873581	0.60093	0.521548	1.18665	1.36778	1.30803	1.41877	0.789141	0.860082	1.38642	1.55119	1.7504	1.93748	0.750752	0.90785	0.907375	1.36481	0.972777	0.926107	0.991035	0.836257	0.917144	1.06472	1.34628	1.40634	652.194	1006.76	1135.59	1634.14	729.667	971.791
P32119	7	4	49.9725	0.065399	0.00856504	1.33478	0.558312	CTRLS	c9orf72pos	22063	Peroxiredoxin-2 OS=Homo sapiens OX=9606 GN=PRDX2 PE=1 SV=5	3.30528	2.89165	2.05219	1.89733	2.74477	2.06211	2.21295	2.27561	1.2762	1.19293	2.00997	1.96149	2.52733	2.27522	1.20767	1.21095	3.657	2.66645	4.71338	4.21419	3.05276	2.72991	3.45932	4.12331	2.20662	1.47876	1.97732	2.17823	1.69684	1.4899	1.96272	1.96445	1655.71	2006.12	3941.41	4876.68	2392.81	2260.86
Q15436	16	8	88.9348	0.101203	0.0124477	1.37313	0.680313	FTD	c9orf72neg	87073.4	Protein transport protein Sec23A OS=Homo sapiens OX=9606 GN=SEC23A PE=1 SV=2	0.448233	0.66685	0.645461	0.697594	0.643809	0.657761	0.755695	0.812006	0.576471	0.60203	0.674415	0.591417	0.774696	0.887236	0.567997	0.617049	0.574914	0.711732	0.262075	0.949951	0.779304	0.758871	0.47235	0.781532	0.0673865	0.710385	0.506088	0.485104	0.552518	0.648582	0.614698	0.72726	224.533	462.637	1239.66	1793.02	561.253	721.154
O14579	7	6	43.3098	0.034002	0.00491229	1.63282	0.635584	CTRLS	c9orf72pos	34710.2	Coatomer subunit epsilon OS=Homo sapiens OX=9606 GN=COPE PE=1 SV=3	0.642639	0.53117	0.243819	0.24892	0.224964	0.223408	0.332416	0.254877	0.234652	0.345292	0.348342	0.387157	0.410514	0.652791	0.186384	0.250034	0.368458	0.471333	0.903772	0.732691	0.595464	0.403858	0.497377	0.433724	0.0805392	0.281731	0.370848	0.612339	0.337314	0.300286	0.343567	0.405775	321.917	368.507	468.275	639.796	196.117	244.94
Q15019	11	7	108.653	0.299705	0.0319409	1.2286	0.309664	CTRLS	c9orf72pos	41715.7	Septin-2 OS=Homo sapiens OX=9606 GN=SEPTIN2 PE=1 SV=1	1.898	1.88465	2.24617	2.51613	2.93445	2.71254	2.3059	2.56011	2.70159	2.99307	1.75352	1.99058	1.90474	2.37587	1.175	1.57257	3.52908	2.62665	2.95503	3.67811	1.74339	1.97441	2.15622	2.76707	2.57928	1.75937	1.44967	1.26718	1.49596	1.57031	1.99267	2.369	950.765	1307.5	4313.96	6467.18	2558.16	2973.97
Q9UHD8	14	11	91.9885	0.220961	0.0243084	1.28292	0.307445	c9orf72neg	c9orf72pos	65686.7	Septin-9 OS=Homo sapiens OX=9606 GN=SEPTIN9 PE=1 SV=2	1.53601	1.42222	0.755857	0.694933	1.58153	1.13206	0.809605	0.873262	0.76114	0.885496	1.41443	1.43481	1.59802	1.64003	0.784095	0.835482	2.9678	1.85325	1.91701	1.39179	1.47686	1.30856	1.22462	1.38491	1.26251	0.930069	1.32027	1.64984	1.01771	0.881738	1.34197	1.36757	769.431	986.682	1451.69	1786.18	1378.73	1241.17
Q8TCT9	5	4	29.1864	0.00814208	0.00141628	1.96274	0.957838	FTD	CTRLS	41773.6	Minor histocompatibility antigen H13 OS=Homo sapiens OX=9606 GN=HM13 PE=1 SV=1	2.2165	1.83909	0.490068	0.534144	0.557971	0.511544	0.575837	0.579057	0.329534	0.348008	1.21459	1.18984	1.50953	1.62102	0.594875	0.61776	1.00708	0.827085	1.30633	1.49195	1.94768	1.9781	1.61421	1.51385	0.57385	1.01451	0.991265	0.825275	0.846305	1.07906	0.829431	0.921207	1110.31	1275.89	941.216	1372.9	486.422	560.845
Q9NXZ2	1	1	6.2767	0.0959888	0.0118582	1.60587	0.913471	FTD	c9orf72pos	73300.5	Probable ATP-dependent RNA helicase DDX43 OS=Homo sapiens OX=9606 GN=DDX43 PE=2 SV=2	1.39403	1.3994	2.35236	2.39882	4.74769	5.11883	3.58978	3.7464	2.08879	1.75708	3.35357	2.65676	1.66457	1.44878	1.85293	2.1696	4.739	3.77318	2.85803	2.97971	3.17375	2.60218	2.22428	1.4735	3.19422	2.46988	1.48712	1.90566	1.93635	2.2806	2.74885	2.87048	698.313	970.85	4517.9	6165.66	4138.89	5612.17
O00487	6	5	33.7564	0.0344323	0.00495537	1.85536	0.865824	FTD	CTRLS	34748.2	26S proteasome non-ATPase regulatory subunit 14 OS=Homo sapiens OX=9606 GN=PSMD14 PE=1 SV=1	0.63045	0.806468	0.386011	0.389194	0.654202	0.717869	0.627926	0.418254	0.327286	0.416898	0.720181	0.748	0.798785	0.598566	0.389059	0.352414	0.300941	0.435236	0.920988	0.554647	0.557506	0.72009	0.896716	0.859523	0.41777	0.684262	0.469437	0.889319	0.486099	0.508361	0.362426	0.417014	315.811	559.498	741.366	1000.34	570.314	787.056
Q15005	1	1	5.5537	0.215858	0.0238637	1.62441	0.507863	FTD	CTRLS	25288	Signal peptidase complex subunit 2 OS=Homo sapiens OX=9606 GN=SPCS2 PE=1 SV=3	0.333802	0.195591	0.0887903	0.139023	0.147765	0.085235	0.16285	0.0811348	0.0732909	0.0969598	0.0532808	0.168117	0.0718319	0.0559604	0.0665619	0.113742	0.061199	0.0361658	0.0362012	0.0965875	0.0283776	0.063346	0.136593	0.0493603	0.0203466	0.121194	0.157765	0.207071	0.132239	0.175886	0.0727208	0.0461201	167.211	135.694	170.529	357.328	128.817	93.4498
P47755	4	2	24.8194	0.00136182	0.000319964	1.48799	0.904539	CTRLS	c9orf72pos	33177.2	F-actin-capping protein subunit alpha-2 OS=Homo sapiens OX=9606 GN=CAPZA2 PE=1 SV=3	0.620549	0.571585	0.578653	0.619388	0.872728	0.886278	0.775937	0.644546	0.304703	0.392118	0.619971	0.59403	0.518558	0.679043	0.526223	0.524687	0.917189	0.865026	0.874706	0.712409	0.607023	0.609374	0.768471	0.723523	0.994365	0.563499	0.455351	0.679758	0.611147	0.585056	0.627403	0.655285	310.851	396.545	1111.35	1592.01	760.818	971.695
P08473	5	4	29.5992	0.00396147	0.00076364	3.07097	0.989049	FTD	CTRLS	86198.4	Neprilysin OS=Homo sapiens OX=9606 GN=MME PE=1 SV=2	0.310651	0.159822	0.323272	0.344428	0.685782	0.422183	1.00609	0.746615	0.148092	0.141308	0.303406	0.23011	0.189543	0.182567	0.261674	0.214	0.135724	0.282584	0.175632	0.253182	0.195049	0.240947	0.431616	0.281689	0.0567279	0.295665	0.284265	0.363652	0.278623	0.31123	0.221143	0.250284	155.614	110.879	620.87	885.28	597.844	462.872
Q53GQ0	9	7	51.6961	0.19416	0.0217784	1.30915	0.81443	FTD	c9orf72pos	34438.3	Very-long-chain 3-oxoacyl-CoA reductase OS=Homo sapiens OX=9606 GN=HSD17B12 PE=1 SV=2	0.260927	0.380556	0.491132	0.542669	0.500145	0.694657	0.473938	0.408464	0.398035	0.371466	0.473454	0.373921	0.498813	0.450225	0.325482	0.326541	0.506113	0.620916	0.2556	0.449877	0.434969	0.485143	0.515458	0.523665	0.361765	0.424545	0.412667	0.421596	0.466684	0.552291	0.310124	0.323997	130.706	264.016	943.261	1394.81	436.011	761.607
O15212	1	1	5.7444	0.80967	0.0778158	1.3009	0.210505	FTD	c9orf72pos	14582.7	Prefoldin subunit 6 OS=Homo sapiens OX=9606 GN=PFDN6 PE=1 SV=1	0.392109	0.514173	0.200815	0.240141	0.241588	0.0752376	0.307835	0.360795	0.0665	0.142558	0.168156	0.106746	0.292923	0.130792	0.178065	0.122065	0.44647	0.333077	0.381431	0.304415	0.144858	0.228474	0.0529901	0.12108	0.0278588	0.131238	0.154295	0.291715	0.24132	0.166073	0.373612	0.169029	196.419	356.715	385.681	617.232	210.609	82.4888
P62136	6	1	48.9192	0.0875659	0.0110234	1.81332	0.802629	FTD	c9orf72pos	38253.5	Serine/threonine-protein phosphatase PP1-alpha catalytic subunit OS=Homo sapiens OX=9606 GN=PPP1CA PE=1 SV=1	1.58022	0.637898	0.213145	0.16434	0.465123	0.302372	0.360788	0.267815	0.218604	0.361409	0.664529	0.631747	0.825459	0.66331	0.271105	0.22723	0.911392	0.305391	0.609764	0.634043	0.79114	0.586294	1.10454	0.655492	0.16008	0.305316	0.60605	0.863538	0.468243	0.401476	0.544721	0.587455	791.577	442.551	409.363	422.401	405.48	331.514
O60711	1	1	6.1424	0.0587395	0.00780089	2.08645	0.774822	FTD	CTRLS	44643.7	Leupaxin OS=Homo sapiens OX=9606 GN=LPXN PE=1 SV=1	0.329109	0.400511	0.397523	0.3992	0.412914	0.363408	0.373157	0.332996	0.0978557	0.0797088	0.420627	0.645619	0.805894	1.14262	0.685189	0.70424	0.524394	0.463267	0.421335	0.621088	0.471769	0.352459	1.09915	0.910709	0.114377	0.772031	0.447701	0.619418	0.622573	0.683892	0.438968	0.571181	164.861	277.86	763.476	1026.06	359.966	398.433
P62714	7	1	40.8679	0.022865	0.00349631	Infinity	0.741861	c9orf72pos	FTD	36145.4	Serine/threonine-protein phosphatase 2A catalytic subunit beta isoform OS=Homo sapiens OX=9606 GN=PPP2CB PE=1 SV=1	0	0	0.0239391	0.0157523	0.00508402	0	0.0147726	0.0147449	0.0249399	0.0123245	0	0	0	0.0197815	0.0745503	0.0360534	0	0	0	0	0	0	0	0	0	0.0238697	0	0	0	0.0196796	0	0.010863	0	0	45.9771	40.4878	4.4321	0
P68032;P62736;P63267;P68133	28	8	353.197	0.0317708	0.00468678	2.62906	0.595306	c9orf72pos	c9orf72neg	42361.2	Actin_ alpha cardiac muscle 1 OS=Homo sapiens OX=9606 GN=ACTC1 PE=1 SV=1	3.53223	3.51291	7.71094	6.91162	14.5086	11.9765	3.76832	3.44142	29.2652	34.1926	3.6243	2.55552	2.75814	2.0222	4.55571	4.18136	2.71399	2.18845	4.10787	1.97923	3.4225	3.17046	4.26192	3.14287	8.61498	3.31639	1.37771	1.40424	3.27261	3.13988	3.36896	3.20504	1769.4	2437.13	14809.5	17764.8	12648.2	13130.8
P10301	6	5	34.4866	0.405468	0.0419415	1.22748	0.40606	FTD	CTRLS	23651.6	Ras-related protein R-Ras OS=Homo sapiens OX=9606 GN=RRAS PE=1 SV=1	0.972845	0.900687	0.840023	0.931517	1.5945	1.53781	0.961371	0.956902	1.04387	1.10066	1.33267	1.16951	0.945919	0.941052	0.615351	0.691519	0.830699	1.1725	1.01756	1.05119	0.966152	0.981423	1.36383	1.22766	0.981942	0.778573	1.12753	1.33094	0.754603	0.642509	0.827108	0.724041	487.327	624.864	1613.33	2394.27	1390.03	1686.02
P23381	9	6	60.3034	0.032785	0.00479722	2.68007	0.622834	CTRLS	c9orf72neg	53507.7	Tryptophan--tRNA ligase_ cytoplasmic OS=Homo sapiens OX=9606 GN=WARS PE=1 SV=2	0.182208	0.22961	0.629494	0.629415	0.480753	0.550478	0.332898	0.515555	1.7075	1.37834	0.43478	0.527769	0.289716	0.33535	0.504029	0.546925	0.151154	0.351872	0.320913	0.779299	0.254608	0.289354	0.254007	0.471952	0.298914	0.449903	0.209617	0.139537	0.236662	0.335209	0.554791	0.657855	91.2734	159.295	1209	1617.78	419.106	603.532
P10620	5	4	31.3999	0.0164748	0.0026188	2.24753	0.98598	FTD	CTRLS	17655.7	Microsomal glutathione S-transferase 1 OS=Homo sapiens OX=9606 GN=MGST1 PE=1 SV=1	0.452548	0.407196	1.41713	1.33762	1.18523	1.24559	1.67573	1.63996	0.197776	0.152262	0.8985	0.838747	0.540049	0.561835	0.716587	0.809323	1.60615	1.23459	1.3606	1.44377	0.507755	0.62075	0.989675	1.15576	0.958102	0.714538	0.460884	0.343182	0.843361	0.866216	0.679754	0.722237	226.694	282.498	2721.71	3438.06	1033.25	1365.64
Q9Y262	11	4	59.1338	5.68305e-08	1.55996e-07	3.20954	0.999999	FTD	CTRLS	66955.2	Eukaryotic translation initiation factor 3 subunit L OS=Homo sapiens OX=9606 GN=EIF3L PE=1 SV=1	1.7971	1.97686	0.859182	0.653415	1.10779	0.984333	1.23676	1.32894	0.794904	0.896369	1.32078	1.29439	1.43408	1.18163	0.602896	0.555857	1.72236	1.2933	2.00024	1.2513	1.5687	1.42815	1.80938	1.61872	1.42696	0.777626	0.831672	1.25581	0.931114	0.932654	0.980337	1.07863	900.219	1371.47	1650.13	1679.47	965.737	1079.2
O94855	12	4	64.4574	0.0428355	0.00590063	1.58864	0.934309	FTD	c9orf72neg	114550	Protein transport protein Sec24D OS=Homo sapiens OX=9606 GN=SEC24D PE=1 SV=2	0.245694	0.272702	0.204693	0.321637	0.22105	0.22851	0.308967	0.361461	0.394345	0.380898	0.290884	0.376304	0.273334	0.381018	0.28415	0.329354	0.122159	0.30325	0.247432	0.485061	0.238724	0.258264	0.217121	0.382385	0.0158734	0.3635	0.184217	0.188759	0.183062	0.341486	0.209502	0.275732	123.075	189.191	393.131	826.699	192.705	250.533
P84157	1	1	6.7009	0.220728	0.0243066	2.20697	0.601199	c9orf72pos	FTD	21522.8	Matrix-remodeling-associated protein 7 OS=Homo sapiens OX=9606 GN=MXRA7 PE=1 SV=1	0.100606	0.0511868	0.373518	0.515498	0.375342	0.395935	0.348626	0.305638	0.313691	0.233929	0.196139	0.308255	0.192086	0.235267	0.209159	0.229848	0.386422	0.201583	0.163344	0.475162	0.02023	0.0470308	0.167983	0.205557	0.0751588	0.347946	0.221979	0.117406	0.200534	0.355883	0.139002	0.196915	50.3967	35.5116	717.373	1324.98	327.212	434.095
Q99829	6	3	33.4311	1.71679e-05	1.0011e-05	2.77794	0.99583	c9orf72pos	CTRLS	59686.2	Copine-1 OS=Homo sapiens OX=9606 GN=CPNE1 PE=1 SV=1	0.260385	0.447391	0.285543	0.285903	0.475217	0.477005	0.4391	0.449021	0.426484	0.506526	0.469259	0.472642	0.509957	0.585555	0.288429	0.253565	0.648079	0.709378	0.473344	0.617598	0.131158	0.205903	0.438814	0.5328	0.0401816	0.173502	0.254574	0.227878	0.402499	0.418488	0.519053	0.449175	130.434	310.384	548.409	734.852	414.28	522.977
P61254;Q9UNX3	5	1	31.6904	1.00681e-06	1.14453e-06	5.94509	0.999463	c9orf72pos	CTRLS	17258.2	60S ribosomal protein L26 OS=Homo sapiens OX=9606 GN=RPL26 PE=1 SV=1	0.256975	0.246332	1.05527	1.03477	0.571648	0.869088	0.75266	0.707366	0.391064	0.273194	0.55731	0.685271	0.51812	0.780951	0.484839	0.624305	0.211279	0.360421	0.105106	0.36259	0.302955	0.371874	0.371428	0.779138	0.159974	0.881109	0.608139	0.632152	0.802961	0.707122	0.585773	0.555555	128.727	170.896	2026.74	2659.65	498.345	952.848
P09525	21	10	150.895	0.327761	0.0348978	1.24914	0.281193	CTRLS	c9orf72pos	36110.9	Annexin A4 OS=Homo sapiens OX=9606 GN=ANXA4 PE=1 SV=4	2.36087	2.83126	2.02795	1.84428	2.65908	2.37661	2.30996	2.62551	1.59173	2.16112	2.06197	2.10906	2.37468	2.30596	1.38658	1.46718	3.55647	3.26635	3.94795	4.18267	2.01377	2.19335	2.49248	2.94509	2.59705	1.70622	1.80147	2.27132	1.87087	1.74609	2.70343	2.47105	1182.63	1964.22	3894.84	4740.34	2318.11	2605.66
O15523	7	1	38.1959	0.00139917	0.000326017	1.85243	0.923973	c9orf72pos	CTRLS	73610	ATP-dependent RNA helicase DDX3Y OS=Homo sapiens OX=9606 GN=DDX3Y PE=1 SV=2	0.149753	0.162369	0.229554	0.246522	0.27892	0.297771	0.234301	0.266523	0.0782919	0.116791	0.229109	0.177399	0.194071	0.235133	0.18059	0.215098	0.0317397	0.0891469	0.0734211	0.103734	0.246145	0.223992	0.13995	0.305517	0.0939945	0.273853	0.235527	0.291527	0.215257	0.230798	0.213525	0.327784	75.0155	112.646	440.877	633.631	243.154	326.47
P61604	8	5	59.8356	0.0101057	0.00171026	1.41623	0.840429	c9orf72neg	CTRLS	10931.7	10 kDa heat shock protein_ mitochondrial OS=Homo sapiens OX=9606 GN=HSPE1 PE=1 SV=2	3.48406	3.07361	1.60181	1.52702	1.74201	1.80939	1.77391	1.88616	1.70017	2.32201	1.99302	2.09539	2.18093	2.36544	1.13029	1.17775	2.47781	1.94022	3.37507	3.78592	2.4149	2.44211	2.39658	2.93583	3.8324	2.21532	1.9723	2.4243	1.78084	1.41277	1.94356	2.05849	1745.27	2132.36	3076.4	3924.88	1518.64	1983.77
P47895	13	7	80.5924	0.00142127	0.000329801	3.64358	0.91159	c9orf72pos	CTRLS	56906.9	Aldehyde dehydrogenase family 1 member A3 OS=Homo sapiens OX=9606 GN=ALDH1A3 PE=1 SV=2	0.231971	0.19423	0.159801	0.254734	0.399947	0.392497	0.437772	0.395777	0.277945	0.229957	1.02084	0.966562	0.910878	0.957779	0.62242	0.822218	0.554495	0.375322	1.44919	1.27129	0.1151	0.055749	0.316368	0.208849	0.299288	0.220125	0.349307	0.375405	0.622603	0.596465	0.632953	0.565856	116.201	134.75	306.911	654.74	348.662	430.325
Q15942	9	7	60.4745	0.00195168	0.000427328	1.67622	0.905851	CTRLS	c9orf72pos	62475	Zyxin OS=Homo sapiens OX=9606 GN=ZYX PE=1 SV=1	1.50421	1.3549	0.815638	0.910641	1.06951	1.22016	0.853403	0.893935	1.51158	1.67346	1.33528	1.20414	1.16181	1.17666	0.703415	0.659229	1.64512	1.34705	1.69508	1.36882	1.17082	1.38017	1.15903	1.31611	0.594703	0.873691	0.603028	0.796078	1.18168	1.09843	1.36813	1.2434	753.505	939.982	1566.5	2340.61	932.368	1337.75
P62273	2	1	14.2204	2.94734e-05	1.5428e-05	4.4126	0.992793	CTRLS	c9orf72pos	6904.89	40S ribosomal protein S29 OS=Homo sapiens OX=9606 GN=RPS29 PE=1 SV=2	0.291392	0.26368	0.246116	0.26098	0.067887	0.144141	0.0893338	0.199212	0.194185	0.298713	0.146079	0.0264601	0.0374264	0.203579	0.255756	0.191483	0.0473419	0.259069	0	0.123142	0.479485	0.347449	0.436264	0.0936072	0.138452	0.294546	0.362161	0.371743	0.203168	0.244058	0.227344	0.322409	145.967	182.931	472.687	670.794	59.1818	158.033
Q9Y3A5	4	1	22.0722	0.0704872	0.00908811	Infinity	0.600407	c9orf72pos	FTD	29048.7	Ribosome maturation protein SBDS OS=Homo sapiens OX=9606 GN=SBDS PE=1 SV=4	0	0	0.052151	0.0330751	0	0	0.00551285	0	0.118336	0.0818625	0	0	0	0	0.149509	0.111253	0	0	0	0	0	0	0	0	0.0718186	0.00399079	0.0280915	0	0.0103005	0	0	0	0	0	100.16	85.0125	0	0
Q9NSE4	3	1	15.7106	0.0212314	0.00326426	14.4823	0.683522	c9orf72pos	CTRLS	114761	Isoleucine--tRNA ligase_ mitochondrial OS=Homo sapiens OX=9606 GN=IARS2 PE=1 SV=2	0	0	0.0485608	0.044949	0	0	0.0045239	0.0248412	0.00909873	0.00874158	0	0	0.0042647	0	0.0758724	0.094725	0	0.00489751	0	0	0	0	0	0	0	0.00825137	0.00359188	0	0.00239243	0.0091782	0	0.0200355	0	0	93.2651	115.532	0	0
P00568	3	1	17.3207	0.000212498	7.1602e-05	4.93526	0.972947	c9orf72pos	CTRLS	21748.9	Adenylate kinase isoenzyme 1 OS=Homo sapiens OX=9606 GN=AK1 PE=1 SV=3	0.00596504	0.0106613	0.18971	0.150695	0.145463	0.240604	0.140012	0.0802462	0.0798348	0.0579966	0.120359	0.126449	0.171252	0.130019	0.107299	0.0740986	0.0244406	0.102841	0.0573258	0.196652	0.00551341	0.0903262	0.123175	0.0494634	0	0.0786736	0.101595	0.0746139	0.110783	0.0565726	0.125728	0.0756209	2.98807	7.39641	364.354	387.329	126.81	263.793
O00410;O60518	29	20	188.533	0.0869123	0.0109533	1.30669	0.634684	FTD	c9orf72pos	125113	Importin-5 OS=Homo sapiens OX=9606 GN=IPO5 PE=1 SV=4	0.800836	0.865834	0.293228	0.389003	0.345112	0.389345	0.464771	0.536493	0.302041	0.364634	0.575992	0.672111	0.72086	0.831377	0.372219	0.492792	0.763617	0.744333	0.574628	0.865179	0.877103	0.802061	0.409936	0.705664	0.303517	0.714179	0.464722	0.788134	0.471343	0.645429	0.675912	0.685758	401.163	600.684	563.168	999.85	300.858	426.869
Q9UH65	9	6	46.3472	0.0684037	0.00888952	1.32473	0.515743	CTRLS	c9orf72pos	69396.9	Switch-associated protein 70 OS=Homo sapiens OX=9606 GN=SWAP70 PE=1 SV=1	3.45222	2.54255	1.70842	1.72073	2.86933	2.11166	2.24155	1.8987	1.72123	1.63804	2.51227	1.98024	2.56141	1.73564	1.5338	1.7263	4.30054	3.52261	4.43806	4.6128	2.93977	2.58344	3.2582	2.53525	3.58159	1.54804	1.96146	1.9917	1.49457	1.71046	2.31766	1.66935	1729.32	1763.93	3281.16	4422.77	2501.39	2315.18
O95816	2	2	11.0652	0.00263873	0.000541915	2.09869	0.905171	c9orf72neg	CTRLS	23943.1	BAG family molecular chaperone regulator 2 OS=Homo sapiens OX=9606 GN=BAG2 PE=1 SV=1	0.34702	0.254752	0.137194	0.0983183	0.196412	0.194917	0.135338	0.169048	0.0368245	0.0848266	0.231407	0.26477	0.274025	0.220747	0.182879	0.114774	0.244199	0.208413	0.145369	0.0915869	0.292751	0.179398	0.354009	0.282051	0.0262125	0.191225	0.149581	0.310916	0.204478	0.108976	0.293106	0.325801	173.833	176.738	263.493	252.706	171.226	213.703
Q13509	24	3	277.73	7.22288e-07	9.24879e-07	2.35987	0.999594	CTRLS	c9orf72pos	50889	Tubulin beta-3 chain OS=Homo sapiens OX=9606 GN=TUBB3 PE=1 SV=2	1.44609	1.43795	0.961282	0.728909	0.758359	0.65387	1.431	1.14332	0.463517	0.477983	1.25239	0.78755	0.704235	0.492054	0.693965	0.726351	2.6393	1.69262	0.877462	0.877628	0.875497	1.07116	0.620122	0.859442	1.01398	0.724508	0.740563	0.695096	0.890661	0.801729	0.927332	0.64922	724.389	997.598	1846.22	1873.51	661.114	716.889
Q15008	5	2	26.7458	0.0770972	0.0098264	3.69466	0.534044	c9orf72pos	FTD	45816.6	26S proteasome non-ATPase regulatory subunit 6 OS=Homo sapiens OX=9606 GN=PSMD6 PE=1 SV=1	0.000108066	0.00463883	0.0316527	0.0323024	0.0215431	0.0180601	0.021932	0.0241628	0.0938289	0.00899733	0.0426124	0.0164566	0.0226168	0.00926305	0.153099	0.185836	0	0.00980506	0	0.0172403	0.00852784	0.013379	0.000460705	0.0172844	0	0.03307	0.0177783	0.0117288	0.0250464	0.0121827	0.0144461	0.0180364	0.0541333	3.21825	60.7916	83.0264	18.7807	19.8007
P49588	20	13	117.587	0.0393987	0.00552872	1.41132	0.649395	CTRLS	c9orf72pos	107552	Alanine--tRNA ligase_ cytoplasmic OS=Homo sapiens OX=9606 GN=AARS PE=1 SV=2	1.23737	1.28032	0.916357	0.684192	0.963534	0.808292	0.924081	1.01876	0.691837	0.831053	1.40094	1.00212	2.29542	2.60805	0.549796	0.49876	1.68101	1.16156	1.32107	1.25551	1.80246	1.3438	2.31373	1.36611	1.583	0.680306	1.5695	2.10581	0.934955	0.635378	0.906723	1.26488	619.838	888.243	1759.94	1758.57	839.98	886.193
Q14344	7	1	40.0129	0.130733	0.0154874	5.34193	0.627895	CTRLS	FTD	44391.8	Guanine nucleotide-binding protein subunit alpha-13 OS=Homo sapiens OX=9606 GN=GNA13 PE=1 SV=2	0	0.021075	0.113006	0.0788889	0	0.0469508	0.0224455	0.0488757	0.0851629	0.0518425	0.00489935	0.0263765	0.00391447	0.0227135	0.038796	0.0466553	0	0.0122972	0	0.0326348	0.0176976	0.0431614	0	0.0133201	0	0.038301	0.00470445	0	0.0161459	0.0326279	0.0465726	0.0469745	0	14.6211	217.037	202.767	0	51.4758
P51858	4	1	23.053	0.0317748	0.00468678	1.46178	0.804208	FTD	CTRLS	26902.4	Hepatoma-derived growth factor OS=Homo sapiens OX=9606 GN=HDGF PE=1 SV=1	1.22735	0.637866	0.965533	0.724984	0.760454	1.17363	0.694017	0.657029	0.663383	1.07803	1.3484	1.22707	0.969377	1.31033	0.820478	0.511193	1.62354	1.30479	0.564997	1.95038	0.655259	1.06374	1.28435	1.19752	0.37931	1.2452	0.806499	1.12875	1.13755	1.12125	1.02868	1.15365	614.817	442.529	1854.39	1863.42	662.941	1286.74
P45974	7	6	45.5223	0.558788	0.0562499	1.19337	0.171388	CTRLS	c9orf72pos	96698.9	Ubiquitin carboxyl-terminal hydrolase 5 OS=Homo sapiens OX=9606 GN=USP5 PE=1 SV=2	0.324966	0.37282	0.17072	0.153097	0.13164	0.106827	0.184358	0.207095	0.268741	0.33197	0.273308	0.400092	0.38347	0.373184	0.195097	0.203767	0.291085	0.354624	0.248171	0.443073	0.340383	0.397861	0.209751	0.359695	0.14053	0.250321	0.193463	0.273243	0.182449	0.320662	0.27845	0.322358	162.785	258.649	327.881	393.503	114.76	117.122
P30419	2	1	10.5798	0.0512214	0.006921	1.38054	0.555852	CTRLS	c9orf72pos	57148.5	Glycylpeptide N-tetradecanoyltransferase 1 OS=Homo sapiens OX=9606 GN=NMT1 PE=1 SV=2	0.339918	0.400985	0.373464	0.395268	0.411104	0.358932	0.507309	0.442988	0.31457	0.407476	0.501831	0.43989	0.414771	0.551853	0.423912	0.317322	0.253121	0.801538	0.34581	0.345651	0.420994	0.442468	0.589946	0.589631	0.547005	0.454863	0.329675	0.725633	0.5253	0.687784	0.433848	0.552243	170.275	278.189	717.269	1015.95	358.388	393.525
Q14203	3	2	16.0067	0.183615	0.0207395	1.62378	0.460046	c9orf72pos	FTD	142436	Dynactin subunit 1 OS=Homo sapiens OX=9606 GN=DCTN1 PE=1 SV=3	0.0621154	0.0717311	0.364279	0.375948	0.178879	0.220218	0.206491	0.205781	0.219795	0.159163	0.0971317	0.241679	0.145003	0.0913652	0.299233	0.251901	0.0949255	0.155862	0.015547	0.0410018	0.136935	0.198616	0.108426	0.0328002	0	0.217563	0.203415	0.18097	0.237685	0.238831	0.222884	0.173785	31.1155	49.7644	699.628	966.294	155.941	241.442
P49589	1	1	4.2967	0.536472	0.0541488	18.3509	0.29491	c9orf72pos	FTD	86157.8	Cysteine--tRNA ligase_ cytoplasmic OS=Homo sapiens OX=9606 GN=CARS PE=1 SV=3	0	0	0.149455	0.19088	0.231393	0.117164	0.0953388	0.0637556	0.0403167	0.00293272	0.0918264	0.0274594	0	0.00488671	0.802284	0.649699	0	0.10622	0	0	0	0	0	0	0.51183	0.370384	0.296879	0.00243738	0.0485074	0.0550521	0	0	0	0	287.04	490.616	201.721	128.456
Q9UNH7	8	2	43.787	0.0295383	0.00439143	1.78005	0.704688	c9orf72pos	CTRLS	46934	Sorting nexin-6 OS=Homo sapiens OX=9606 GN=SNX6 PE=1 SV=1	0.173319	0.152631	0.0819848	0.11779	0.0979475	0.108029	0.118498	0.117502	0.0485926	0.114533	0.288944	0.228228	0.18319	0.20076	0.197961	0.185894	0.0878823	0.0534214	0.137483	0.108366	0.0806783	0.0659647	0.103589	0.0939962	0	0.13102	0.206686	0.239304	0.185187	0.165793	0.106064	0.153868	86.8208	105.89	157.459	302.755	85.3877	118.44
P46926	7	3	41.3891	0.0911294	0.0113828	1.52013	0.704313	FTD	CTRLS	32839.7	Glucosamine-6-phosphate isomerase 1 OS=Homo sapiens OX=9606 GN=GNPDA1 PE=1 SV=1	0.43833	0.489411	0.428937	0.456003	0.410433	0.503273	0.431001	0.469375	0.303137	0.237477	0.618147	0.676188	0.489527	0.577564	0.579069	0.699565	0.157411	0.398437	0.312838	0.35829	0.270867	0.279654	0.343783	0.514404	0.231843	0.681575	0.63596	0.551611	0.540543	0.56864	0.465453	0.557317	219.573	339.535	823.81	1172.06	357.803	551.778
P56199	2	2	10.5383	0.0730771	0.00936706	5.09887	0.470405	c9orf72pos	c9orf72neg	132388	Integrin alpha-1 OS=Homo sapiens OX=9606 GN=ITGA1 PE=1 SV=2	0.0194892	0.0141011	0.0375285	0.113281	0.0128871	0.00992565	0.0175964	0.00993608	0.271509	0.276882	0.00937733	0.0192148	0	0.00834842	0.0606299	0.0928463	0.0168307	0.0133388	0	0.00160733	0.00808273	0.00385535	0.0108654	0.0141281	0	0.0274519	0.0256469	0.0161617	0.00957413	0.0348471	0.00585046	0.00269436	9.76274	9.78282	72.0766	291.165	11.2346	10.8823
P62263	7	6	55.3768	9.85563e-05	3.94725e-05	2.08872	0.996126	FTD	CTRLS	16443.8	40S ribosomal protein S14 OS=Homo sapiens OX=9606 GN=RPS14 PE=1 SV=3	4.07938	3.5994	1.19494	1.15079	1.29592	1.07681	1.33584	1.50496	1.74538	1.77687	2.18442	1.85284	2.02705	1.90535	1.35851	1.43234	2.89263	2.25553	4.59304	3.23186	3.3274	2.45027	2.50419	2.03288	2.50292	1.31892	1.564	1.27806	1.60136	1.30568	1.85583	1.59104	2043.48	2497.13	2294.99	2957.87	1129.75	1180.59
P61916	4	4	34.1175	0.0450068	0.00615453	1.6755	0.590206	c9orf72pos	c9orf72neg	16912.4	NPC intracellular cholesterol transporter 2 OS=Homo sapiens OX=9606 GN=NPC2 PE=1 SV=1	0.413575	0.330332	0.56155	0.510982	0.315658	0.42394	0.494816	0.424579	1.50874	1.73523	0.410197	0.549411	0.571917	0.705906	0.44385	0.353307	0.303714	0.19948	0.159371	0.298068	0.27983	0.346274	0.690501	0.637349	0.0643944	0.388529	0.269165	0.278889	0.569282	0.501092	0.401617	0.433999	207.172	229.173	1078.5	1313.37	275.181	464.798
P29279	1	1	6.2395	0.118158	0.0142527	28.4669	0.517658	c9orf72pos	FTD	40315.6	CCN family member 2 OS=Homo sapiens OX=9606 GN=CCN2 PE=1 SV=2	0.0136642	0.0139277	0.169241	0.0672111	0.0174226	0.00231092	0.0254453	0.038105	0.330692	0.372629	0.00669346	0.0104092	0.00756028	0.000184847	0.00342011	0.00543342	0.00457711	0.00397787	0.00650094	0.0141029	0.000181436	0.0274208	0	0.00763315	0.000582103	0.00875496	0.00118512	0.00527022	0.00399626	0.0011058	0.00898557	0.00802785	6.8448	9.66252	325.041	172.752	15.1885	2.53364
Q99961;Q99962	6	6	33.2656	0.010124	0.00171077	1.50605	0.857046	FTD	c9orf72pos	41718.1	Endophilin-A2 OS=Homo sapiens OX=9606 GN=SH3GL1 PE=1 SV=1	0.177625	0.216846	0.164728	0.177152	0.173136	0.192526	0.226615	0.204181	0.185837	0.195495	0.337974	0.442715	0.346279	0.424083	0.238737	0.291703	0.137871	0.401014	0.127174	0.315262	0.362531	0.554157	0.148288	0.297128	0.0144732	0.288148	0.243174	0.25667	0.316356	0.364015	0.360271	0.335841	88.9776	150.44	316.375	455.331	150.935	211.081
P04216	3	1	18.9722	0.0121659	0.00199589	1.6716	0.729604	CTRLS	c9orf72pos	18162.9	Thy-1 membrane glycoprotein OS=Homo sapiens OX=9606 GN=THY1 PE=1 SV=2	0.190177	0.345913	1.01661	1.0644	1.15551	1.12638	0.67629	0.779095	0.777207	0.691902	1.33798	1.52372	1.5077	1.39109	1.36284	1.33747	1.18457	1.94505	0.314184	0.855917	0.998743	1.06476	0.987423	0.957835	2.62885	1.63571	1.56687	1.70572	1.1007	1.30193	1.61741	1.55083	95.2653	239.982	1952.48	2735.81	1007.34	1234.94
P08195	8	5	46.421	0.0654503	0.00856504	4.00242	0.486938	c9orf72pos	c9orf72neg	68222.2	4F2 cell-surface antigen heavy chain OS=Homo sapiens OX=9606 GN=SLC3A2 PE=1 SV=3	0	0.00517579	0.230388	0.243743	0.0234435	0.0642578	0.0545586	0.0385159	0.39374	0.426847	0.014515	0.0129591	0.0018137	0.00649092	0.155108	0.128802	0	0.00415468	0.00764357	0.0177519	0.0529097	0.100321	0	0.00704964	0	0.0392419	0.0119655	0.00262158	0.0403306	0.0524734	0.065472	0.047882	0	3.59078	442.48	626.49	20.4373	70.4508
P01111;P01116	1	1	5.8333	0.131906	0.0155669	1.57583	0.479256	CTRLS	c9orf72neg	21514.4	GTPase NRas OS=Homo sapiens OX=9606 GN=NRAS PE=1 SV=1	0.100129	0.146309	0.26677	0.286563	0.104226	0.224691	0.206958	0.244973	0.203464	0.165121	0.127286	0.202671	0.116672	0.121807	0.169405	0.149279	0.0167803	0.0685729	0	0.088462	0.0654952	0.152409	0.0658117	0.198978	0	0.225519	0.154185	0.084201	0.16891	0.192096	0.244646	0.180949	50.1577	101.504	512.353	736.549	90.861	246.346
P48739	5	3	26.8352	0.000263517	8.30723e-05	1.73172	0.967838	c9orf72pos	CTRLS	31825.3	Phosphatidylinositol transfer protein beta isoform OS=Homo sapiens OX=9606 GN=PITPNB PE=1 SV=2	0.202473	0.267138	0.168504	0.146055	0.205822	0.257374	0.226082	0.237629	0.257849	0.172966	0.297772	0.179028	0.324994	0.274408	0.22317	0.240722	0.170764	0.171358	0.129824	0.227256	0.209735	0.252834	0.230554	0.179975	0.0532146	0.235737	0.235162	0.216428	0.195395	0.204919	0.154489	0.212409	101.425	185.331	323.626	375.402	179.43	282.179
P50552	3	1	16.5702	0.0357728	0.00510261	4.3964	0.639818	c9orf72pos	FTD	40000.9	Vasodilator-stimulated phosphoprotein OS=Homo sapiens OX=9606 GN=VASP PE=1 SV=3	0	0.00647787	0.0329095	0.0365415	0.0293406	0	0.013357	0.0349206	0.281528	0.134931	0.0791852	0.0307225	0.0664288	0.021391	0.0969263	0.0871461	0	0	0	0	0.0299488	0.0211681	0.0163073	0	0	0.0517752	0.00902577	0.0078507	0.0418207	0.00693838	0.0865227	0.0265068	0	4.49411	63.2054	93.9222	25.5783	0
Q9NP79	2	1	11.0235	0.000685334	0.000181481	2.92226	0.979103	FTD	CTRLS	34164.4	Vacuolar protein sorting-associated protein VTA1 homolog OS=Homo sapiens OX=9606 GN=VTA1 PE=1 SV=1	0.0257644	0.0548477	0.163183	0.191772	0.15895	0.227911	0.197687	0.252569	0.0981867	0.111956	0.0864302	0.154694	0.0785168	0.129689	0.145374	0.146669	0.0232972	0.022698	0.0671306	0.113903	0.116177	0.132308	0.0641124	0.0842148	0	0.207786	0.106198	0.0646931	0.145992	0.204252	0.0270335	0.0514359	12.9061	38.0514	313.406	492.908	138.568	249.877
Q9Y639	2	2	11.0899	6.36629e-05	2.77705e-05	2.40768	0.991504	c9orf72pos	CTRLS	44729.4	Neuroplastin OS=Homo sapiens OX=9606 GN=NPTN PE=1 SV=2	0.424796	0.506356	0.330929	0.431093	0.829455	0.528608	0.364073	0.493441	0.186695	0.274204	0.236257	0.27116	0.301858	0.359114	0.209047	0.133932	0.488045	0.446445	0.269754	0.281625	0.277554	0.339855	0.400112	0.311495	0.233937	0.220499	0.356995	0.470891	0.251462	0.268012	0.279949	0.198913	212.793	351.291	635.577	1108.03	723.093	579.554
Q93084	7	1	41.7429	0.0203824	0.00315094	1.57817	0.682206	CTRLS	c9orf72neg	115517	Sarcoplasmic/endoplasmic reticulum calcium ATPase 3 OS=Homo sapiens OX=9606 GN=ATP2A3 PE=1 SV=2	0.0409184	0.0261872	0.075611	0.0671763	0.0864575	0.110457	0.0804261	0.087014	0.0534118	0.034273	0.0619414	0.0932968	0.061346	0.0631853	0.127305	0.137921	0.0547638	0.0490716	0.0323331	0.0473146	0.0400242	0.0602531	0.0601062	0.0617917	0.0420043	0.0895741	0.082936	0.046644	0.088265	0.107337	0.0592821	0.0580249	20.4972	18.1677	145.217	172.663	75.3711	121.103
O00170	1	1	5.9076	0.162189	0.0186828	Infinity	0.653723	c9orf72pos	FTD	38092.3	AH receptor-interacting protein OS=Homo sapiens OX=9606 GN=AIP PE=1 SV=2	0	0	0.00890143	0.00948698	0	0.0193698	0.0222138	0.013469	0.0108315	0.0044851	0	0	0.042002	0.0723455	0.0818811	0.0806237	0	0	0	0	0	0.0100923	0.0131915	0.0153293	0.00402612	0.0317035	0.0139782	0.049473	0.00029726	0.0157483	0.0299167	0.00781617	0	0	17.0959	24.3843	0	21.2366
O00764	2	2	10.7177	0.00326922	0.000648705	1.81103	0.875287	c9orf72neg	CTRLS	35330.5	Pyridoxal kinase OS=Homo sapiens OX=9606 GN=PDXK PE=1 SV=1	0.206034	0.234708	0.308414	0.359926	0.273981	0.271929	0.457519	0.391981	0.228189	0.229763	0.357053	0.364389	0.271214	0.376837	0.246312	0.255202	0.498771	0.325176	0.35143	0.425123	0.243924	0.30841	0.21494	0.355196	0	0.292763	0.286659	0.263184	0.237462	0.266449	0.367368	0.417132	103.208	162.832	592.335	925.112	238.848	298.137
P20042	6	1	29.8816	0.0277505	0.00414206	1.83092	0.915095	FTD	CTRLS	38730.6	Eukaryotic translation initiation factor 2 subunit 2 OS=Homo sapiens OX=9606 GN=EIF2S2 PE=1 SV=2	0.0597816	0.0896702	0.323271	0.441208	0.557894	0.467507	0.417854	0.512917	0.334483	0.332687	0.562865	0.580136	0.352172	0.481785	0.415946	0.475767	0.742948	0.782516	0.533159	0.838842	0.416358	0.385847	0.433359	0.524942	0.0886233	0.431733	0.236639	0.170536	0.31772	0.438001	0.48225	0.585871	29.9464	62.2099	620.869	1134.03	486.355	512.564
Q8NBJ5	6	4	31.4309	0.0289914	0.00431583	1.45093	0.80421	FTD	c9orf72pos	71978.4	Procollagen galactosyltransferase 1 OS=Homo sapiens OX=9606 GN=COLGALT1 PE=1 SV=1	0.456523	0.505762	0.273097	0.362448	0.484679	0.308298	0.437688	0.269332	0.256289	0.393435	0.25794	0.342278	0.307516	0.257932	0.181968	0.197822	0.497496	0.360632	0.718304	0.515107	0.569159	0.294748	0.301111	0.415887	0.149612	0.265938	0.327884	0.352478	0.277837	0.258812	0.256486	0.319669	228.686	350.879	524.506	931.595	422.529	338.011
Q01995	20	19	190.152	0.559384	0.0562596	1.1618	0.201015	FTD	c9orf72pos	22668	Transgelin OS=Homo sapiens OX=9606 GN=TAGLN PE=1 SV=4	8.02198	7.24146	12.7333	11.1804	24.5364	22.4224	14.199	12.4783	31.4969	35.8534	13.8779	11.3882	13.1444	14.1293	11.5123	12.2325	30.8606	20.5028	17.2628	14.5893	18.8905	17.3713	22.7312	23.9982	34.4856	12.6973	5.69345	6.38128	12.8566	12.0199	19.4401	20.2594	4018.45	5023.86	24455.4	28736.9	21390.1	24583.4
Q9NR12	7	5	47.0432	0.101774	0.0125043	1.54642	0.726889	FTD	c9orf72neg	50928.3	PDZ and LIM domain protein 7 OS=Homo sapiens OX=9606 GN=PDLIM7 PE=1 SV=1	0.431741	0.530247	1.48515	1.3522	1.69095	1.6719	1.41594	1.34763	1.16464	1.22523	0.627493	0.821042	0.785323	0.75272	0.900972	0.857864	0.979209	0.965251	0.569488	0.515728	1.06249	1.13529	0.996071	0.940989	0.705831	0.667236	0.642631	0.685078	0.795365	0.791413	1.38823	1.37072	216.272	367.866	2852.36	3475.54	1474.12	1833.03
P00441	6	6	45.726	3.99714e-05	1.95586e-05	3.36458	0.997786	CTRLS	FTD	16163.9	Superoxide dismutase [Cu-Zn] OS=Homo sapiens OX=9606 GN=SOD1 PE=1 SV=2	1.17599	1.48082	0.26804	0.258452	0.282209	0.277797	0.328027	0.300971	0.663693	0.84995	0.763059	0.73972	0.674819	0.695385	0.207363	0.185169	1.58094	1.2213	1.22287	1.17717	0.994094	0.782425	0.170604	0.122574	0.0350513	0.234598	0.393847	0.548211	0.375888	0.457979	0.732244	0.682935	589.086	1027.34	514.794	664.296	246.021	304.571
P19404	1	1	4.2143	0.0649066	0.00851369	2.00637	0.620726	CTRLS	FTD	27676.7	NADH dehydrogenase [ubiquinone] flavoprotein 2_ mitochondrial OS=Homo sapiens OX=9606 GN=NDUFV2 PE=1 SV=2	0.274036	0.378012	0.0146021	0.0229123	0.00539209	0.0227205	0.00205457	0.0230842	0.141352	0.171803	0.269355	0.229325	0.126422	0.16642	0.0481972	0.0441325	0.22242	0.18351	0.519352	0.209429	0.274132	0.316326	0.132894	0.192008	0.122295	0.0125995	0.135627	0.173459	0.0668502	0.0807826	0.127766	0.259035	137.273	262.251	28.0445	58.8911	4.70066	24.9103
Q9NQC3	8	6	52.9114	0.0321421	0.00472856	1.45873	0.653881	CTRLS	c9orf72pos	130331	Reticulon-4 OS=Homo sapiens OX=9606 GN=RTN4 PE=1 SV=2	5.38545	4.51106	2.06339	1.74452	3.03188	2.51262	2.49358	2.10979	2.85652	3.3857	2.53048	2.40222	3.2964	3.36428	1.15444	1.17735	7.33292	5.13497	6.73807	4.45974	4.06192	2.99506	2.66968	2.45815	4.08042	1.74452	2.2602	2.18682	2.39776	2.45277	2.38376	2.29239	2697.73	3129.61	3962.92	4483.93	2643.1	2754.78
P12277	7	3	43.142	0.000503803	0.00014318	2.22233	0.956459	c9orf72neg	CTRLS	42929.5	Creatine kinase B-type OS=Homo sapiens OX=9606 GN=CKB PE=1 SV=1	1.66155	1.28126	1.74896	1.514	2.76974	2.43537	1.63799	1.94449	5.05303	5.08368	2.23258	1.71231	2.27146	2.30932	1.39886	1.50666	4.87989	3.00754	3.16978	2.81386	2.3221	1.71398	4.36329	3.08796	3.60861	1.59637	0.74734	0.878135	1.72576	1.40908	3.22239	2.6566	832.319	888.889	3359.03	3891.42	2414.58	2670.09
P07954	4	3	22.3187	0.0125483	0.00205265	1.99482	0.727298	CTRLS	c9orf72pos	54808.2	Fumarate hydratase_ mitochondrial OS=Homo sapiens OX=9606 GN=FH PE=1 SV=3	0.252752	0.230438	0.0662451	0.0657227	0.0298695	0.034791	0.0568094	0.0456507	0.283432	0.290491	0.270919	0.242814	0.220965	0.162347	0.0944099	0.103251	0.573221	0.288027	0.483256	0.432595	0.242562	0.214466	0.193864	0.167309	0.0507432	0.0859697	0.235241	0.230495	0.211309	0.155254	0.206682	0.223567	126.611	159.87	127.229	168.926	26.0393	38.1441
P02461	11	8	66.7788	0.000910217	0.000229912	3.2005	0.998383	FTD	CTRLS	139819	Collagen alpha-1(III) chain OS=Homo sapiens OX=9606 GN=COL3A1 PE=1 SV=4	0.456545	0.63827	0.803555	0.706513	1.09896	1.11453	2.5171	2.19169	0.720533	0.733993	0.817417	0.796313	0.596121	0.685036	0.518011	0.511767	0.660915	0.640161	1.55873	1.91488	0.851224	0.864683	0.421202	0.592747	0.289996	0.691438	0.369335	0.310405	0.580591	0.597705	0.704873	0.788474	228.697	442.809	1543.3	1815.94	958.04	1221.95
Q9UBR2	7	4	42.3272	0.41107	0.042443	1.46599	0.350198	CTRLS	FTD	34552.3	Cathepsin Z OS=Homo sapiens OX=9606 GN=CTSZ PE=1 SV=1	0.447959	0.423987	1.15317	1.33991	1.71563	1.62105	1.04719	1.00001	0.47733	0.559159	0.531144	0.658289	0.838777	0.930565	0.604144	0.674542	0.976887	0.843829	1.52471	1.26899	0.780984	0.726638	0.818311	0.675015	0.412061	0.518742	0.483959	0.453493	0.338048	0.409122	0.850308	0.711398	224.396	294.147	2214.77	3443.96	1495.64	1777.29
Q7L1Q6	13	8	69.2115	0.192684	0.0216635	1.25424	0.604931	FTD	c9orf72pos	48214.4	Basic leucine zipper and W2 domain-containing protein 1 OS=Homo sapiens OX=9606 GN=BZW1 PE=1 SV=1	3.60355	3.18068	1.72286	2.05881	2.66916	2.5027	1.67547	1.77258	1.37102	1.38277	2.25583	2.09651	2.97281	2.8252	1.56326	1.66114	2.28885	2.88493	2.44572	3.02159	3.02093	3.03108	2.77445	3.40677	2.7487	1.89988	1.91534	2.00004	1.99551	1.92905	2.13761	2.02223	1805.13	2206.64	3308.89	5291.73	2326.89	2743.9
Q96DU9	4	1	21.5403	0.000120963	4.59916e-05	1.98952	0.985949	c9orf72pos	CTRLS	43672.9	Polyadenylate-binding protein 5 OS=Homo sapiens OX=9606 GN=PABPC5 PE=2 SV=1	0.269936	0.181944	0.218924	0.279449	0.380246	0.240899	0.331	0.313843	0.18338	0.182992	0.219081	0.280467	0.186421	0.257912	0.154113	0.189539	0.183701	0.194304	0.122486	0.252035	0.294763	0.204194	0.233651	0.213571	0.0597803	0.255658	0.202617	0.207061	0.141213	0.243971	0.182146	0.204531	135.219	126.226	420.463	718.264	331.487	264.116
P37802	13	10	133.096	0.1664	0.0191288	1.29363	0.375537	CTRLS	c9orf72pos	22562.6	Transgelin-2 OS=Homo sapiens OX=9606 GN=TAGLN2 PE=1 SV=3	13.6928	12.8819	11.2743	10.6938	14.1011	12.7932	9.99388	11.0805	9.69616	10.8997	10.9384	9.09141	12.3894	12.9971	5.42016	5.58423	17.4299	14.0759	21.964	19.707	14.9191	12.6224	17.014	15.713	19.1064	7.53721	6.75628	9.64395	7.24504	8.12013	10.7709	12.4565	6859.14	8937.03	21653.3	27486.2	12292.9	14026.2
O00429	3	3	14.8125	0.241135	0.0263731	1.69386	0.344381	c9orf72pos	FTD	82390.5	Dynamin-1-like protein OS=Homo sapiens OX=9606 GN=DNM1L PE=1 SV=2	0.00684315	0.0447035	0.0414533	0.0620242	0.032706	0.0427452	0.0398712	0.0405683	0.0651669	0.070659	0.0295017	0.0207398	0.0205258	0.00359399	0.0399932	0.0511798	0.0144326	0.0279888	0.0128031	0.0361459	0.00906767	0.00307056	0.0127386	0.0143326	0	0.0302408	0.0279996	0.0241443	0.0620518	0.0659314	0.0306572	0.0189615	3.42794	31.0137	79.6146	159.42	28.5121	46.8649
P61289	2	1	12.1524	0.0135281	0.00219062	2.0581	0.976185	FTD	CTRLS	29620.2	Proteasome activator complex subunit 3 OS=Homo sapiens OX=9606 GN=PSME3 PE=1 SV=1	0.419268	0.699595	0.247291	0.277819	0.204247	0.206296	0.246774	0.246812	0.310232	0.532553	0.648608	0.548595	0.641982	0.54213	0.267812	0.36957	0.324603	0.237053	0.0685914	0.360713	0.639972	0.570611	0.30869	0.295471	0.055091	0.358935	0.300029	0.270332	0.503875	0.416151	0.542738	0.505797	210.024	485.354	474.943	714.076	178.056	226.179
P31153	3	3	16.4803	0.00328353	0.00064945	2.41911	0.968272	FTD	CTRLS	44002.9	S-adenosylmethionine synthase isoform type-2 OS=Homo sapiens OX=9606 GN=MAT2A PE=1 SV=1	0.198869	0.213449	0.0781096	0.0904701	0.102099	0.133508	0.0698232	0.125896	0.0732862	0.0658764	0.144415	0.112022	0.0808619	0.142899	0.0870955	0.0764967	0.0904562	0.161405	0.143409	0.178278	0.243292	0.184484	0.167391	0.124285	0.017982	0.0982621	0.0928927	0.13363	0.11446	0.122102	0.126876	0.186866	99.6194	148.083	150.016	232.534	89.0066	146.375
P55060	20	11	115.338	0.206134	0.0229011	1.39333	0.616619	FTD	c9orf72pos	111215	Exportin-2 OS=Homo sapiens OX=9606 GN=CSE1L PE=1 SV=3	1.57932	1.84407	0.498953	0.517091	0.480116	0.660442	0.763443	0.716458	0.487799	0.632741	0.929464	0.973749	0.875171	1.11678	0.536094	0.548122	1.37027	1.3499	1.30687	1.66795	0.975969	1.31739	0.662025	1.23445	0.390905	0.68969	0.682308	0.776814	0.797331	0.741886	0.885771	0.919073	791.128	1279.35	958.28	1329.07	418.551	724.094
Q9Y3F4	8	4	44.4007	0.0127808	0.00208763	1.92455	0.736462	CTRLS	c9orf72pos	38780.5	Serine-threonine kinase receptor-associated protein OS=Homo sapiens OX=9606 GN=STRAP PE=1 SV=1	0.653555	0.859806	0.158374	0.170909	0.24227	0.233856	0.250689	0.216861	0.189472	0.247324	0.377266	0.479758	0.393623	0.464591	0.186813	0.21546	0.587721	0.508649	0.338759	0.616771	0.508304	0.685051	0.485004	0.670037	0.101311	0.305757	0.350924	0.432121	0.327129	0.301936	0.366102	0.352983	327.385	596.502	304.171	439.285	211.204	256.395
Q08431	4	2	26.715	0.0915085	0.0114146	4.08085	0.477584	c9orf72pos	c9orf72neg	43903.4	Lactadherin OS=Homo sapiens OX=9606 GN=MFGE8 PE=1 SV=3	0.00943216	0.0265567	0.101116	0.107064	0.0630119	0.0925606	0.0429651	0.0575216	0.485449	0.522598	0.0211822	0.0474291	0.0118042	0.0400752	0.0445898	0.0469511	0.0447277	0.0343662	0.0823508	0.0338389	0.00503371	0.0124704	0.0136263	0.0170914	0	0.0328463	0.0280678	0.0425878	0.019971	0.0353598	0.00602522	0.0131925	4.72485	18.4241	194.202	275.186	54.9319	101.481
P62333	8	6	50.6533	0.0113593	0.00188932	1.74374	0.902354	CTRLS	FTD	44458.2	26S proteasome regulatory subunit 10B OS=Homo sapiens OX=9606 GN=PSMC6 PE=1 SV=1	0.354266	0.399594	0.189518	0.253113	0.21678	0.250426	0.215738	0.309396	0.179532	0.301818	0.195821	0.193883	0.250784	0.224929	0.224783	0.200537	0.141461	0.306059	0.272094	0.207874	0.337751	0.312521	0.219703	0.187951	0.0840949	0.254751	0.181381	0.239352	0.177859	0.298022	0.290309	0.222215	177.462	277.224	363.985	650.572	188.982	274.561
P98082	11	6	60.5569	0.0752285	0.00960999	1.59214	0.848647	FTD	CTRLS	82562	Disabled homolog 2 OS=Homo sapiens OX=9606 GN=DAB2 PE=1 SV=3	0.835088	0.73479	0.506139	0.488574	1.10435	1.24489	0.518612	0.77028	0.219286	0.223334	0.973431	1.03527	0.927564	1.06166	0.752834	0.730916	1.5029	1.54315	0.588955	1.10607	0.515373	0.795785	1.22707	1.08427	0.462737	1.20568	0.784115	0.784584	0.579357	0.71777	0.823759	0.861791	418.32	509.771	972.082	1255.78	962.738	1364.87
Q9Y617	14	13	99.271	0.0538025	0.00722561	1.90958	0.613816	CTRLS	c9orf72neg	40821.9	Phosphoserine aminotransferase OS=Homo sapiens OX=9606 GN=PSAT1 PE=1 SV=2	1.3567	1.33664	2.05591	2.01112	1.92996	1.57405	1.66097	1.30671	2.44393	2.6387	1.14355	1.35955	0.80796	0.948606	0.956152	1.00874	0.89202	0.847908	2.41182	2.19627	1.71942	1.54486	0.486644	0.423592	1.00528	1.34531	0.652881	0.624405	1.09821	1.26395	1.44243	1.6746	679.613	927.31	3948.55	5169.15	1682.48	1725.75
O60361	9	2	70.5088	0.00969228	0.00165022	1.86109	0.784776	CTRLS	c9orf72neg	15700.2	Putative nucleoside diphosphate kinase OS=Homo sapiens OX=9606 GN=NME2P1 PE=5 SV=1	0.126449	0.105501	0.155842	0.135431	0.0987107	0.117209	0.145868	0.150493	0.0662781	0.0787648	0.137647	0.142826	0.170259	0.11336	0.106279	0.100383	0.0371444	0.086366	0.045893	0.0605963	0.0841111	0.2301	0.0613097	0.0673755	0.0142023	0.115701	0.0769553	0.046713	0.117569	0.131632	0.0996257	0.0961958	63.342	73.1925	299.308	348.096	86.053	128.505
Q9BWM7	2	1	11.5817	0.0724425	0.0092963	6.45865	0.496301	c9orf72pos	c9orf72neg	35845.6	Sideroflexin-3 OS=Homo sapiens OX=9606 GN=SFXN3 PE=1 SV=3	0	0	0.0138642	0.0373097	0	0	0.00317897	0	0.0112396	0.0124278	0	0.004057	0	0.00990703	0.0676118	0.0260238	0	0	0	0	0	0.00703528	0	0.007516	0	0	0	0	0.00795653	0	0	0.00623192	0	0	26.6274	95.8966	0	0
O00233	2	2	11.4914	0.103189	0.0126368	2.28025	0.780478	c9orf72pos	FTD	24852.9	26S proteasome non-ATPase regulatory subunit 9 OS=Homo sapiens OX=9606 GN=PSMD9 PE=1 SV=3	0.0837651	0.152002	0.0829381	0.140755	0.0767662	0.0678365	0.0854364	0.157255	0.0954274	0.0479887	0.146496	0.150952	0.113092	0.151157	0.212175	0.207459	0.00801911	0.0799064	0.0336777	0.0373788	0.190884	0.178096	0.105421	0.131074	0	0.0967956	0.106445	0.0481625	0.115553	0.154631	0.128888	0.219827	41.9604	105.453	159.29	361.78	66.9224	74.3744
P05387	4	3	38.4463	0.102436	0.0125718	1.30499	0.662113	FTD	CTRLS	11665	60S acidic ribosomal protein P2 OS=Homo sapiens OX=9606 GN=RPLP2 PE=1 SV=1	0.541249	0.466201	1.10977	1.14755	1.1691	1.37874	1.64297	1.72716	1.46612	1.69961	1.75715	1.86733	1.66534	1.30502	1.75061	1.73191	2.06614	1.85924	1.47711	1.12944	1.61422	1.51965	1.36103	0.851244	2.65797	2.01183	1.50142	1.35615	1.36256	1.68009	2.23426	2.55208	271.128	323.433	2131.41	2949.54	1019.19	1511.62
[truncated: 552 more rows]
[truncated: 58 more columns]
