# Supplementary material for: C9ORF72 Repeat Expansion Affects the Proteome of Primary Skin Fibroblasts in ALS
Source: Int J Mol Sci. 2021 Sep 27;22(19):10385. doi: 10.3390/ijms221910385 (PMC8508815; doi:10.3390/ijms221910385)
Supplement: Supplementary file 1 [file ijms-22-10385-s001.zip › Table S2_ALS_C9_vs_ALS_N_216 significant.xlsx]

## Sheet: Table S2_ALS_C9_vs_ALS_N_216 si
prot_id	log2FC	pval	FDR	entrez	ensembl	symbol
P20674	-4.02256	1.5e-05	0.0033556	9377	ENSG00000178741	COX5A
Q15102	-3.72337	0.0001	0.00645833	5050	ENSG00000079462	PAFAH1B3
P16234	-3.57567	0.00397354	0.0319483	5156	ENSG00000134853	PDGFRA
Q9NZR1	-3.38652	1.66e-05	0.0033556	29767	ENSG00000128872	TMOD2
P80192	-2.89219	4.68e-05	0.00509194	4293	ENSG00000006432	MAP3K9
Q15847	-2.6712	0.00618643	0.0404991	10974	ENSG00000148671	ADIRF
Q9Y277	-2.61685	0.00433384	0.0330696	7419	ENSG00000078668	VDAC3
P02768	-2.59292	4.39e-05	0.00509194	213	ENSG00000163631	ALB
P20742	-2.46017	0.000323	0.0103732	NA	NA	NA
P02788	-2.4332	0.000199	0.00884259	4057	ENSG00000012223	LTF
P19404	-2.34292	0.00568754	0.0393854	4729	ENSG00000178127	NDUFV2
P20810	-2.28538	0.00201416	0.0223423	831	ENSG00000153113	CAST
P02795	-2.22407	0.00388204	0.0319285	4502	ENSG00000125148	MT2A
P46060	-2.22022	9.17e-06	0.0033556	5905	ENSG00000100401	RANGAP1
O95757	-1.95186	0.00268398	0.0269175	22824	ENSG00000164070	HSPA4L
P69905	-1.93764	0.00429723	0.0330005	3039	ENSG00000206172	HBA1
Q86XW9	-1.9339	0.00548237	0.0388988	347736	ENSG00000181322	NME9
P01023	-1.90228	0.000427	0.0113639	2	ENSG00000175899	A2M
P13073	-1.90208	0.00827796	0.0464176	1327	ENSG00000131143	COX4I1
O14880	-1.86497	0.00339717	0.0297598	4259	ENSG00000143198	MGST3
Q01469	-1.84513	0.00101726	0.0156241	2171	ENSG00000164687	FABP5
P42330	-1.8237	0.000329	0.0103732	8644	ENSG00000196139	AKR1C3
O00592	-1.79859	0.00129984	0.0185382	5420	ENSG00000128567	PODXL
Q04828	-1.7796	0.000338	0.0103732	1645	ENSG00000187134	AKR1C1
Q15738	-1.64204	0.000116	0.00645833	50814	ENSG00000147383	NSDHL
Q2TB90	-1.64144	2.14e-05	0.0033556	80201	ENSG00000156510	HKDC1
O14556	-1.63237	0.00104815	0.0158947	26330	ENSG00000105679	GAPDHS
P28074	-1.61922	0.00824837	0.0464176	5693	ENSG00000100804	PSMB5
Q03135	-1.58081	0.00158825	0.0201223	857	ENSG00000105974	CAV1
P07954	-1.55685	0.00674549	0.0421188	2271	ENSG00000091483	FH
Q05639	-1.54306	0.000784	0.0145239	1917	ENSG00000101210	EEF1A2
P53007	-1.54299	0.0025774	0.0263908	6576	ENSG00000100075	SLC25A1
Q15125	-1.53088	0.00285297	0.0271258	10682	ENSG00000147155	EBP
P02765	-1.51272	0.000114	0.00645833	197	ENSG00000145192	AHSG
P13164	-1.47791	0.00280088	0.0271258	8519	ENSG00000185885	IFITM1
P17931	-1.41663	0.000592	0.0130381	3958	ENSG00000131981	LGALS3
O75874	-1.40915	0.00324388	0.0290013	3417	ENSG00000138413	IDH1
Q99426	-1.32431	0.000657	0.0137988	1155	ENSG00000105254	TBCB
P57721	-1.28758	1.77e-05	0.0033556	54039	ENSG00000183570	PCBP3
P84085	-1.282	0.000156	0.00717822	381	ENSG00000004059	ARF5
Q9UI15	-1.27138	0.00675591	0.0421188	29114	ENSG00000144834	TAGLN3
O43684	-1.2612	0.00159899	0.0201223	9184	ENSG00000154473	BUB3
P46459	-1.25561	1.2e-05	0.0033556	4905	ENSG00000073969	NSF
P29992	-1.24032	0.00359852	0.0304882	2767	ENSG00000088256	GNA11
Q14651	-1.2181	0.000827	0.0145239	5357	ENSG00000120756	PLS1
Q9HB71	-1.20067	0.000281	0.0102091	27101	ENSG00000116161	CACYBP
P63173	-1.19227	0.00391777	0.0319285	6169	ENSG00000172809	RPL38
P04181	-1.17239	0.000792	0.0145239	4942	ENSG00000065154	OAT
O75534	-1.14377	0.00512286	0.0371951	7812	ENSG00000009307	CSDE1
P00403	-1.13269	0.00613528	0.0404991	4513	ENSG00000198712	COX2
P21796	-1.11116	0.00413937	0.0325318	7416	ENSG00000213585	VDAC1
Q9Y281	-1.0945	0.000873	0.0145239	1073	ENSG00000165410	CFL2
P15170	-1.07276	8.1e-06	0.0033556	2935	ENSG00000103342	GSPT1
P08962	-1.01234	0.00173882	0.0210415	967	ENSG00000135404	CD63
P52597	-0.98439	0.000315	0.0103732	3185	ENSG00000169813	HNRNPF
Q9Y3F4	-0.974144	0.000107	0.00645833	11171	ENSG00000023734	STRAP
Q9Y678	-0.972462	0.000334	0.0103732	22820	ENSG00000181789	COPG1
P31153	-0.951401	0.00230808	0.0253678	4144	ENSG00000168906	MAT2A
P13797	-0.951081	0.0024086	0.0258017	5358	ENSG00000102024	PLS3
P22234	-0.913433	0.00253773	0.0262086	10606	ENSG00000128050	PAICS
P15559	-0.910039	0.000778	0.0145239	1728	ENSG00000181019	NQO1
P12109	-0.892325	0.00313645	0.0284656	1291	ENSG00000142156	COL6A1
P53004	-0.887662	0.00730205	0.0436031	644	ENSG00000106605	BLVRA
P13929	-0.876112	0.00615536	0.0404991	2027	ENSG00000108515	ENO3
P62136	-0.866246	0.00161672	0.0201223	5499	ENSG00000172531	PPP1CA
O00299	-0.844536	0.00835304	0.0464287	1192	ENSG00000213719	CLIC1
Q16658	-0.836314	0.00181036	0.0210565	6624	ENSG00000075618	FSCN1
Q9NZN4	-0.823776	0.00497754	0.0365834	30846	ENSG00000024422	EHD2
Q8TCT9	-0.818208	0.00143918	0.0192365	81502	ENSG00000101294	HM13
P55263	-0.797308	0.00733008	0.0436031	132	ENSG00000156110	ADK
P13693	-0.793104	0.00178196	0.0210565	7178	ENSG00000133112	TPT1
Q92841	-0.792533	0.0070716	0.043445	10521	ENSG00000100201	DDX17
P08727	-0.788041	0.000481	0.0118429	3880	ENSG00000171345	KRT19
P61019	-0.765328	0.000914	0.0145311	5862	ENSG00000104388	RAB2A
P35968	-0.75748	0.00188828	0.0217515	3791	ENSG00000128052	KDR
Q13200	-0.755389	0.00176532	0.0210565	5708	ENSG00000175166	PSMD2
O75683	-0.747378	0.000151	0.00717822	6838	ENSG00000148296	SURF6
P48449	-0.730708	0.00853945	0.0471441	4047	ENSG00000160285	LSS
P05141	-0.717742	0.00711489	0.0434879	292	ENSG00000005022	SLC25A5
O43707	-0.715662	0.00421268	0.0327714	81	ENSG00000130402	ACTN4
Q16891	-0.71429	0.00875898	0.0479144	10989	ENSG00000132305	IMMT
P13645	-0.702774	0.00678199	0.0421188	3858	ENSG00000186395	KRT10
P55884	-0.697188	0.000754	0.0145239	8662	ENSG00000106263	EIF3B
P07108	-0.697043	0.000372	0.0110492	1622	ENSG00000155368	DBI
O75351	-0.695435	0.000249	0.0102091	9525	ENSG00000119541	VPS4B
P04264	-0.679262	0.00585592	0.0399451	3848	ENSG00000167768	KRT1
P26447	-0.674574	0.00731166	0.0436031	6275	ENSG00000196154	S100A4
P14550	-0.666523	0.00837112	0.0464287	10327	ENSG00000117448	AKR1A1
P18124	-0.65338	5.75e-05	0.00523179	6129	ENSG00000147604	RPL7
P16401	-0.65169	0.00646864	0.0416636	3009	ENSG00000184357	H1-5
O14579	-0.643737	0.00322585	0.0290013	11316	ENSG00000105669	COPE
Q6FI13	-0.636752	0.00120598	0.0174068	8337	ENSG00000203812	H2AC18
P45974	-0.633734	0.00740743	0.0436031	8078	ENSG00000111667	USP5
P17980	-0.620556	0.001958	0.0219223	5702	ENSG00000165916	PSMC3
Q8WUH6	-0.614253	0.00269624	0.0269175	90488	ENSG00000151135	TMEM263
Q15382	-0.610927	0.00247679	0.0258017	6009	ENSG00000106615	RHEB
Q70UQ0	-0.601777	0.000922	0.0145311	121457	ENSG00000166130	IKBIP
Q9NVJ2	-0.59748	0.00059	0.0130381	55207	ENSG00000134108	ARL8B
P52272	-0.58082	0.00483129	0.0361743	4670	ENSG00000099783	HNRNPM
O00232	-0.580286	0.00489366	0.0364137	5718	ENSG00000197170	PSMD12
Q99961	-0.571427	0.0036138	0.0304882	6455	ENSG00000141985	SH3GL1
Q8NC51	-0.569457	0.00101123	0.0156241	26135	ENSG00000142864	SERBP1
P08865	-0.559413	0.00657039	0.0418688	3921	ENSG00000168028	RPSA
Q92945	-0.55904	0.00144419	0.0192365	8570	ENSG00000088247	KHSRP
Q13596	-0.548873	0.00749577	0.0436031	6642	ENSG00000028528	SNX1
P50993	-0.546355	0.000839	0.0145239	477	ENSG00000018625	ATP1A2
O00410	-0.536035	0.000515	0.0123448	3843	ENSG00000065150	IPO5
P27695	-0.534055	0.00263143	0.0267157	328	ENSG00000100823	APEX1
Q15366	-0.530214	6.55e-05	0.00523179	5094	ENSG00000197111	PCBP2
Q99733	-0.527831	0.00162927	0.0201223	4676	ENSG00000205531	NAP1L4
P13667	-0.524273	0.00829163	0.0464176	9601	ENSG00000155660	PDIA4
O43390	-0.495305	0.00143087	0.0192365	10236	ENSG00000125944	HNRNPR
Q12904	-0.48135	0.00749704	0.0436031	9255	ENSG00000164022	AIMP1
P42704	-0.47408	0.000813	0.0145239	10128	ENSG00000138095	LRPPRC
Q14697	-0.467747	0.00674218	0.0421188	23193	ENSG00000089597	GANAB
Q15365	-0.465589	0.000915	0.0145311	5093	ENSG00000169564	PCBP1
Q9NQH7	-0.462859	0.00404811	0.0321168	63929	ENSG00000196236	XPNPEP3
O94808	-0.450252	0.00340325	0.0297598	9945	ENSG00000131459	GFPT2
P27348	-0.447448	0.00651745	0.0417535	10971	ENSG00000134308	YWHAQ
P27797	-0.438675	0.00150694	0.0198386	811	ENSG00000179218	CALR
P08238	-0.433936	0.000131	0.00681412	3326	ENSG00000096384	HSP90AB1
P42766	-0.433837	0.00613538	0.0404991	11224	ENSG00000136942	RPL35
P68104	-0.433788	0.00157149	0.0201223	1915	ENSG00000156508	EEF1A1
Q15084	-0.418136	0.00603891	0.0404991	10130	ENSG00000143870	PDIA6
P62826	-0.400492	0.00245682	0.0258017	5901	ENSG00000132341	RAN
P13639	-0.39961	0.000637	0.0136178	1938	ENSG00000167658	EEF2
P13473	-0.394177	0.00292671	0.0271419	3920	ENSG00000005893	LAMP2
P55060	-0.393389	0.00894884	0.04851	1434	ENSG00000124207	CSE1L
P60842	-0.393002	0.000156	0.00717822	1973	ENSG00000161960	EIF4A1
Q12907	-0.392304	0.00455248	0.0345182	10960	ENSG00000169223	LMAN2
P07900	-0.389357	0.000716	0.0145239	3320	ENSG00000080824	HSP90AA1
P35609	-0.377247	0.00860683	0.0472981	88	ENSG00000077522	ACTN2
P26373	-0.370938	0.0058571	0.0399451	6137	ENSG00000167526	RPL13
O00231	-0.363101	0.00294528	0.0271419	5717	ENSG00000108671	PSMD11
Q9Y5M8	-0.359203	0.00828802	0.0464176	58477	ENSG00000144867	SRPRB
P14618	-0.354147	2.53e-05	0.00336357	5315	ENSG00000067225	PKM
P15531	-0.321983	0.00390317	0.0319285	4830	ENSG00000239672	NME1
P12956	-0.319222	0.00548739	0.0388988	2547	ENSG00000196419	XRCC6
Q15185	-0.307258	0.00236057	0.0257087	10728	ENSG00000110958	PTGES3
P61158	0.304244	0.00364218	0.0305128	10096	ENSG00000115091	ACTR3
P25789	0.304732	0.00304202	0.0278194	5685	ENSG00000041357	PSMA4
P62330	0.327975	0.00910471	0.0489123	382	ENSG00000165527	ARF6
Q15436	0.334629	0.00179967	0.0210565	10484	ENSG00000100934	SEC23A
P67936	0.336344	0.00749769	0.0436031	7171	ENSG00000167460	TPM4
P37802	0.337358	0.00729792	0.0436031	8407	ENSG00000158710	TAGLN2
P00387	0.395108	0.00327129	0.0290297	1727	ENSG00000100243	CYB5R3
P07951	0.397859	0.00591823	0.0400567	7169	ENSG00000198467	TPM2
P09651	0.402482	0.000274	0.0102091	3178	ENSG00000135486	HNRNPA1
P55786	0.410906	0.00395497	0.0319483	9520	ENSG00000141279	NPEPPS
P40926	0.427116	0.000107	0.00645833	4191	ENSG00000146701	MDH2
P27816	0.45549	0.00144515	0.0192365	4134	ENSG00000047849	MAP4
Q9UHG3	0.471358	0.00347607	0.0301763	51449	ENSG00000116005	PCYOX1
P12268	0.529827	0.00289619	0.0271419	3615	ENSG00000178035	IMPDH2
P54136	0.531361	0.00083	0.0145239	5917	ENSG00000113643	RARS1
P06744	0.533081	0.000906	0.0145311	2821	ENSG00000105220	GPI
Q6DD88	0.572908	0.00565363	0.0393782	25923	ENSG00000184743	ATL3
Q14847	0.593067	0.00166737	0.0203828	3927	ENSG00000002834	LASP1
P09960	0.6347	0.00678541	0.0421188	4048	ENSG00000111144	LTA4H
Q96AC1	0.651147	0.000739	0.0145239	10979	ENSG00000073712	FERMT2
P09972	0.659082	0.00540927	0.0388988	230	ENSG00000109107	ALDOC
Q15019	0.703586	0.000382	0.0110492	4735	ENSG00000168385	SEPTIN2
Q9NXZ2	0.730042	0.00415473	0.0325318	55510	ENSG00000080007	DDX43
Q969X5	0.733518	0.00628245	0.0406831	57222	ENSG00000113719	ERGIC1
P42126	0.739849	0.00109256	0.0161592	1632	ENSG00000167969	ECI1
Q13418	0.744419	0.00505265	0.036909	3611	ENSG00000166333	ILK
Q99439	0.745772	0.000391	0.0110492	1265	ENSG00000064666	CNN2
Q8TCJ2	0.758493	0.0019077	0.0217659	201595	ENSG00000163527	STT3B
Q16881	0.83999	0.00106382	0.0159306	7296	ENSG00000198431	TXNRD1
Q9P2J5	0.852059	0.00892572	0.04851	51520	ENSG00000133706	LARS1
P51153	0.864858	0.0015723	0.0201223	5872	ENSG00000143545	RAB13
P31040	0.87891	5.29e-05	0.00523179	6389	ENSG00000073578	SDHA
Q9H0U4	0.913082	0.000468	0.0118429	81876	ENSG00000174903	RAB1B
O75396	0.919814	0.00281486	0.0271258	9554	ENSG00000265808	SEC22B
P07339	0.943601	0.00135873	0.0191501	1509	ENSG00000117984	CTSD
Q13011	0.964418	0.00247561	0.0258017	1891	ENSG00000104823	ECH1
Q9NR12	0.976389	0.000397	0.0110492	9260	ENSG00000196923	PDLIM7
Q9NZU5	0.978994	0.000591	0.0130381	29995	ENSG00000071282	LMCD1
Q04446	0.981182	0.000484	0.0118429	2632	ENSG00000114480	GBE1
P42224	0.986541	0.00243091	0.0258017	6772	ENSG00000115415	STAT1
P30837	1.0063	0.00389668	0.0319285	219	ENSG00000137124	ALDH1B1
Q15417	1.01527	0.000321	0.0103732	1266	ENSG00000117519	CNN3
P50148	1.02265	0.00755901	0.0437473	2776	ENSG00000156052	GNAQ
Q9ULC3	1.02617	0.00496177	0.0365834	51715	ENSG00000112210	RAB23
Q93052	1.07439	0.00276485	0.0271258	4026	ENSG00000145012	LPP
Q9Y2Q5	1.08593	0.000772	0.0145239	28956	ENSG00000116586	LAMTOR2
Q13643	1.14203	0.00787244	0.0453422	2275	ENSG00000183386	FHL3
P42785	1.14912	0.000853	0.0145239	5547	ENSG00000137509	PRCP
P09619	1.1881	0.00026	0.0102091	5159	ENSG00000113721	PDGFRB
Q96I99	1.24658	0.00940322	0.0498454	8801	ENSG00000172340	SUCLG2
Q16822	1.25559	0.00359787	0.0304882	5106	ENSG00000100889	PCK2
Q14192	1.25636	0.00281916	0.0271258	2274	ENSG00000115641	FHL2
P08729	1.29705	0.000239	0.0102091	3855	ENSG00000135480	KRT7
Q9UBY9	1.34127	0.0058684	0.0399451	27129	ENSG00000173641	HSPB7
P40261	1.36113	0.00743522	0.0436031	4837	ENSG00000166741	NNMT
P00813	1.37875	0.00548544	0.0388988	100	ENSG00000196839	ADA
Q9NQW7	1.5021	0.00358118	0.0304882	7511	ENSG00000108039	XPNPEP1
P36871	1.53912	2.24e-05	0.0033556	5236	ENSG00000079739	PGM1
Q16401	1.56258	0.0061484	0.0404991	5711	ENSG00000095261	PSMD5
Q92734	1.57821	0.00138066	0.0192329	10342	ENSG00000114354	TFG
P06865	1.58667	0.000406	0.0110499	3073	ENSG00000213614	HEXA
Q13510	1.74205	0.000872	0.0145239	427	ENSG00000104763	ASAH1
Q9UIJ7	1.74208	0.00748422	0.0436031	50808	ENSG00000147853	AK3
O15173	1.78408	6.13e-05	0.00523179	10424	ENSG00000164040	PGRMC2
P13647	1.90206	0.000271	0.0102091	3852	ENSG00000186081	KRT5
P07305	2.06247	0.0092742	0.0496004	3005	ENSG00000189060	H1-0
Q16647	2.08727	0.000119	0.00645833	5740	ENSG00000124212	PTGIS
P68032	2.16506	0.000536	0.0125993	70	ENSG00000159251	ACTC1
P21291	2.21205	0.000105	0.00645833	1465	ENSG00000159176	CSRP1
Q13492	2.32549	0.00078	0.0145239	8301	ENSG00000073921	PICALM
P15848	2.32764	0.00118555	0.0173205	411	ENSG00000113273	ARSB
P11488	2.41854	0.00460014	0.0346602	2779	ENSG00000114349	GNAT1
P51911	2.58643	0.000459	0.0118429	1264	ENSG00000130176	CNN1
P07196	3.52225	0.00294459	0.0271419	4747	ENSG00000277586	NEFL
Q9UKX5	3.62713	0.00401543	0.0320699	22801	ENSG00000137809	ITGA11
Q16527	4.11389	0.00562512	0.0393782	1466	ENSG00000175183	CSRP2
Q15746	4.4452	0.00698916	0.0431599	4638	ENSG00000065534	MYLK
