# Supplementary material for: C9ORF72 Repeat Expansion Affects the Proteome of Primary Skin Fibroblasts in ALS
Source: Int J Mol Sci. 2021 Sep 27;22(19):10385. doi: 10.3390/ijms221910385 (PMC8508815; doi:10.3390/ijms221910385)
Supplement: Supplementary file 1 [file ijms-22-10385-s001.zip › Table S3_enrichment_Reactome db.xlsx]

## Sheet: enrichment_results_wg_result162
geneSet	description	link	size	overlap	expect	enrichmentRatio	pValue	FDR	overlapId	userId
R-HSA-6798695	Neutrophil degranulation	http://reactome.org/PathwayBrowser/#/R-HSA-6798695	479	30	7.6709	3.91088	9.87994e-11	1.70725e-07	1265;1509;1727;1915;1938;197;2171;230;2547;2821;28956;3320;3326;3417;3615;3848;3920;3958;4048;4057;411;427;5236;5315;5547;5702;5708;5717;5718;967	PGM1;PKM;AHSG;HSP90AB1;LTF;CNN2;LGALS3;EEF2;HSP90AA1;LAMTOR2;PRCP;ASAH1;GPI;FABP5;ARSB;CTSD;EEF1A1;CD63;PSMD2;PSMC3;IMPDH2;LAMP2;PSMD11;IDH1;CYB5R3;PSMD12;ALDOC;XRCC6;KRT1;LTA4H
R-HSA-5663205	Infectious disease	http://reactome.org/PathwayBrowser/#/R-HSA-5663205	382	25	6.1175	4.08664	1.77025e-09	1.52949e-06	11224;1938;2547;292;3320;3326;3843;3921;4057;5685;5693;5702;5708;5711;5717;5718;5901;5905;6129;6137;6169;6455;7296;811;9525	RANGAP1;RPL7;HSP90AB1;LTF;VPS4B;IPO5;EEF2;HSP90AA1;TXNRD1;CALR;PSMD2;PSMC3;RAN;PSMD11;PSMA4;SH3GL1;RPL38;PSMD12;XRCC6;RPL13;RPL35;PSMD5;RPSA;SLC25A5;PSMB5
R-HSA-5336415	Uptake and function of diphtheria toxin	http://reactome.org/PathwayBrowser/#/R-HSA-5336415	6	4	0.0960864	41.6292	9.28796e-07	0.00040124	1938;3320;3326;7296	HSP90AB1;EEF2;HSP90AA1;TXNRD1
R-HSA-70263	Gluconeogenesis	http://reactome.org/PathwayBrowser/#/R-HSA-70263	34	7	0.54449	12.8561	8.9151e-07	0.00040124	2027;230;26330;2821;4191;5106;6576	MDH2;GPI;GAPDHS;SLC25A1;PCK2;ALDOC;ENO3
R-HSA-350562	Regulation of ornithine decarboxylase (ODC)	http://reactome.org/PathwayBrowser/#/R-HSA-350562	51	8	0.816735	9.7951	1.29867e-06	0.000448819	1728;5685;5693;5702;5708;5711;5717;5718	NQO1;PSMD2;PSMC3;PSMD11;PSMA4;PSMD12;PSMD5;PSMB5
R-HSA-8852276	The role of GTSE1 in G2/M progression after G2 checkpoint	http://reactome.org/PathwayBrowser/#/R-HSA-8852276	75	9	1.20108	7.49325	2.84174e-06	0.000818422	3320;3326;5685;5693;5702;5708;5711;5717;5718	HSP90AB1;HSP90AA1;PSMD2;PSMC3;PSMD11;PSMA4;PSMD12;PSMD5;PSMB5
R-HSA-9010553	Regulation of expression of SLITs and ROBOs	http://reactome.org/PathwayBrowser/#/R-HSA-9010553	171	13	2.73846	4.74719	3.44778e-06	0.000851108	11224;2935;3921;5685;5693;5702;5708;5711;5717;5718;6129;6137;6169	GSPT1;RPL7;PSMD2;PSMC3;PSMD11;PSMA4;RPL38;PSMD12;RPL13;RPL35;PSMD5;RPSA;PSMB5
R-HSA-3371511	HSF1 activation	http://reactome.org/PathwayBrowser/#/R-HSA-3371511	12	4	0.192173	20.8146	2.84243e-05	0.00137201	10728;1915;3320;3326	HSP90AB1;HSP90AA1;EEF1A1;PTGES3
R-HSA-1236978	Cross-presentation of soluble exogenous antigens (endosomes)	http://reactome.org/PathwayBrowser/#/R-HSA-1236978	50	7	0.80072	8.74213	1.33446e-05	0.00137201	5685;5693;5702;5708;5711;5717;5718	PSMD2;PSMC3;PSMD11;PSMA4;PSMD12;PSMD5;PSMB5
R-HSA-211733	Regulation of activated PAK-2p34 by proteasome mediated degradation	http://reactome.org/PathwayBrowser/#/R-HSA-211733	50	7	0.80072	8.74213	1.33446e-05	0.00137201	5685;5693;5702;5708;5711;5717;5718	PSMD2;PSMC3;PSMD11;PSMA4;PSMD12;PSMD5;PSMB5
R-HSA-69229	Ubiquitin-dependent degradation of Cyclin D1	http://reactome.org/PathwayBrowser/#/R-HSA-69229	52	7	0.832749	8.40589	1.73994e-05	0.00137201	5685;5693;5702;5708;5711;5717;5718	PSMD2;PSMC3;PSMD11;PSMA4;PSMD12;PSMD5;PSMB5
R-HSA-75815	Ubiquitin-dependent degradation of Cyclin D	http://reactome.org/PathwayBrowser/#/R-HSA-75815	52	7	0.832749	8.40589	1.73994e-05	0.00137201	5685;5693;5702;5708;5711;5717;5718	PSMD2;PSMC3;PSMD11;PSMA4;PSMD12;PSMD5;PSMB5
R-HSA-180534	Vpu mediated degradation of CD4	http://reactome.org/PathwayBrowser/#/R-HSA-180534	52	7	0.832749	8.40589	1.73994e-05	0.00137201	5685;5693;5702;5708;5711;5717;5718	PSMD2;PSMC3;PSMD11;PSMA4;PSMD12;PSMD5;PSMB5
R-HSA-349425	Autodegradation of the E3 ubiquitin ligase COP1	http://reactome.org/PathwayBrowser/#/R-HSA-349425	52	7	0.832749	8.40589	1.73994e-05	0.00137201	5685;5693;5702;5708;5711;5717;5718	PSMD2;PSMC3;PSMD11;PSMA4;PSMD12;PSMD5;PSMB5
R-HSA-169911	Regulation of Apoptosis	http://reactome.org/PathwayBrowser/#/R-HSA-169911	53	7	0.848763	8.24729	1.97795e-05	0.00137201	5685;5693;5702;5708;5711;5717;5718	PSMD2;PSMC3;PSMD11;PSMA4;PSMD12;PSMD5;PSMB5
R-HSA-69601	Ubiquitin Mediated Degradation of Phosphorylated Cdc25A	http://reactome.org/PathwayBrowser/#/R-HSA-69601	53	7	0.848763	8.24729	1.97795e-05	0.00137201	5685;5693;5702;5708;5711;5717;5718	PSMD2;PSMC3;PSMD11;PSMA4;PSMD12;PSMD5;PSMB5
R-HSA-69610	p53-Independent DNA Damage Response	http://reactome.org/PathwayBrowser/#/R-HSA-69610	53	7	0.848763	8.24729	1.97795e-05	0.00137201	5685;5693;5702;5708;5711;5717;5718	PSMD2;PSMC3;PSMD11;PSMA4;PSMD12;PSMD5;PSMB5
R-HSA-69613	p53-Independent G1/S DNA damage checkpoint	http://reactome.org/PathwayBrowser/#/R-HSA-69613	53	7	0.848763	8.24729	1.97795e-05	0.00137201	5685;5693;5702;5708;5711;5717;5718	PSMD2;PSMC3;PSMD11;PSMA4;PSMD12;PSMD5;PSMB5
R-HSA-180585	Vif-mediated degradation of APOBEC3G	http://reactome.org/PathwayBrowser/#/R-HSA-180585	54	7	0.864778	8.09456	2.2422e-05	0.00137201	5685;5693;5702;5708;5711;5717;5718	PSMD2;PSMC3;PSMD11;PSMA4;PSMD12;PSMD5;PSMB5
R-HSA-8854050	FBXL7 down-regulates AURKA during mitotic entry and in early mitosis	http://reactome.org/PathwayBrowser/#/R-HSA-8854050	54	7	0.864778	8.09456	2.2422e-05	0.00137201	5685;5693;5702;5708;5711;5717;5718	PSMD2;PSMC3;PSMD11;PSMA4;PSMD12;PSMD5;PSMB5
R-HSA-9604323	Negative regulation of NOTCH4 signaling	http://reactome.org/PathwayBrowser/#/R-HSA-9604323	54	7	0.864778	8.09456	2.2422e-05	0.00137201	5685;5693;5702;5708;5711;5717;5718	PSMD2;PSMC3;PSMD11;PSMA4;PSMD12;PSMD5;PSMB5
R-HSA-174113	SCF-beta-TrCP mediated degradation of Emi1	http://reactome.org/PathwayBrowser/#/R-HSA-174113	55	7	0.880792	7.94739	2.53489e-05	0.00137201	5685;5693;5702;5708;5711;5717;5718	PSMD2;PSMC3;PSMD11;PSMA4;PSMD12;PSMD5;PSMB5
R-HSA-4641257	Degradation of AXIN	http://reactome.org/PathwayBrowser/#/R-HSA-4641257	55	7	0.880792	7.94739	2.53489e-05	0.00137201	5685;5693;5702;5708;5711;5717;5718	PSMD2;PSMC3;PSMD11;PSMA4;PSMD12;PSMD5;PSMB5
R-HSA-8941858	Regulation of RUNX3 expression and activity	http://reactome.org/PathwayBrowser/#/R-HSA-8941858	55	7	0.880792	7.94739	2.53489e-05	0.00137201	5685;5693;5702;5708;5711;5717;5718	PSMD2;PSMC3;PSMD11;PSMA4;PSMD12;PSMD5;PSMB5
R-HSA-450408	AUF1 (hnRNP D0) binds and destabilizes mRNA	http://reactome.org/PathwayBrowser/#/R-HSA-450408	56	7	0.896807	7.80547	2.85835e-05	0.00137201	5685;5693;5702;5708;5711;5717;5718	PSMD2;PSMC3;PSMD11;PSMA4;PSMD12;PSMD5;PSMB5
R-HSA-5362768	Hh mutants that don't undergo autocatalytic processing are degraded by ERAD	http://reactome.org/PathwayBrowser/#/R-HSA-5362768	56	7	0.896807	7.80547	2.85835e-05	0.00137201	5685;5693;5702;5708;5711;5717;5718	PSMD2;PSMC3;PSMD11;PSMA4;PSMD12;PSMD5;PSMB5
R-HSA-174184	Cdc20:Phospho-APC/C mediated degradation of Cyclin A	http://reactome.org/PathwayBrowser/#/R-HSA-174184	72	8	1.15304	6.9382	1.83491e-05	0.00137201	5685;5693;5702;5708;5711;5717;5718;9184	BUB3;PSMD2;PSMC3;PSMD11;PSMA4;PSMD12;PSMD5;PSMB5
R-HSA-179419	APC:Cdc20 mediated degradation of cell cycle proteins prior to satisfation of the cell cycle checkpoint	http://reactome.org/PathwayBrowser/#/R-HSA-179419	73	8	1.16905	6.84315	2.03296e-05	0.00137201	5685;5693;5702;5708;5711;5717;5718;9184	BUB3;PSMD2;PSMC3;PSMD11;PSMA4;PSMD12;PSMD5;PSMB5
R-HSA-8939902	Regulation of RUNX2 expression and activity	http://reactome.org/PathwayBrowser/#/R-HSA-8939902	73	8	1.16905	6.84315	2.03296e-05	0.00137201	5685;5693;5702;5708;5711;5717;5718;6772	PSMD2;PSMC3;STAT1;PSMD11;PSMA4;PSMD12;PSMD5;PSMB5
R-HSA-1236974	ER-Phagosome pathway	http://reactome.org/PathwayBrowser/#/R-HSA-1236974	83	9	1.3292	6.77101	6.66571e-06	0.00137201	5685;5693;5702;5708;5711;5717;5718;811;9554	CALR;PSMD2;PSMC3;SEC22B;PSMD11;PSMA4;PSMD12;PSMD5;PSMB5
R-HSA-176409	APC/C:Cdc20 mediated degradation of mitotic proteins	http://reactome.org/PathwayBrowser/#/R-HSA-176409	75	8	1.20108	6.66067	2.48321e-05	0.00137201	5685;5693;5702;5708;5711;5717;5718;9184	BUB3;PSMD2;PSMC3;PSMD11;PSMA4;PSMD12;PSMD5;PSMB5
R-HSA-176814	Activation of APC/C and APC/C:Cdc20 mediated degradation of mitotic proteins	http://reactome.org/PathwayBrowser/#/R-HSA-176814	76	8	1.21709	6.57303	2.73795e-05	0.00137201	5685;5693;5702;5708;5711;5717;5718;9184	BUB3;PSMD2;PSMC3;PSMD11;PSMA4;PSMD12;PSMD5;PSMB5
R-HSA-5628897	TP53 Regulates Metabolic Genes	http://reactome.org/PathwayBrowser/#/R-HSA-5628897	86	9	1.37724	6.53481	8.9506e-06	0.00137201	10128;10971;1327;2821;28956;4513;6009;7296;9377	COX5A;LAMTOR2;LRPPRC;GPI;TXNRD1;RHEB;COX2;YWHAQ;COX4I1
R-HSA-1236975	Antigen processing-Cross presentation	http://reactome.org/PathwayBrowser/#/R-HSA-1236975	99	9	1.58543	5.67671	2.82062e-05	0.00137201	5685;5693;5702;5708;5711;5717;5718;811;9554	CALR;PSMD2;PSMC3;SEC22B;PSMD11;PSMA4;PSMD12;PSMD5;PSMB5
R-HSA-168249	Innate Immune System	http://reactome.org/PathwayBrowser/#/R-HSA-168249	1053	35	16.8632	2.07553	2.06417e-05	0.00137201	10096;1265;1509;1727;1915;1938;197;2171;230;2547;2821;28956;3320;3326;3417;3615;3848;3920;3958;4048;4057;411;427;5094;5236;5315;5547;5685;5693;5702;5708;5711;5717;5718;967	PGM1;PKM;PCBP2;AHSG;HSP90AB1;LTF;CNN2;LGALS3;EEF2;HSP90AA1;LAMTOR2;PRCP;ASAH1;GPI;FABP5;ARSB;CTSD;EEF1A1;CD63;PSMD2;PSMC3;IMPDH2;LAMP2;PSMD11;PSMA4;IDH1;CYB5R3;ACTR3;PSMD12;ALDOC;XRCC6;KRT1;PSMD5;LTA4H;PSMB5
R-HSA-1643685	Disease	http://reactome.org/PathwayBrowser/#/R-HSA-1643685	1054	35	16.8792	2.07356	2.10641e-05	0.00137201	11224;1938;213;2547;2632;292;3073;3320;3326;3417;3843;3921;4057;411;5156;5159;5236;5685;5693;5702;5708;5711;5717;5718;5901;5905;6129;6137;6169;6455;6772;7296;811;831;9525	RANGAP1;PGM1;ALB;RPL7;HSP90AB1;LTF;VPS4B;PDGFRB;HEXA;GBE1;IPO5;EEF2;HSP90AA1;TXNRD1;ARSB;CALR;PSMD2;PSMC3;CAST;STAT1;RAN;PSMD11;PSMA4;IDH1;SH3GL1;RPL38;PDGFRA;PSMD12;XRCC6;RPL13;RPL35;PSMD5;RPSA;SLC25A5;PSMB5
R-HSA-4641258	Degradation of DVL	http://reactome.org/PathwayBrowser/#/R-HSA-4641258	57	7	0.912821	7.66854	3.21504e-05	0.001462	5685;5693;5702;5708;5711;5717;5718	PSMD2;PSMC3;PSMD11;PSMA4;PSMD12;PSMD5;PSMB5
R-HSA-69541	Stabilization of p53	http://reactome.org/PathwayBrowser/#/R-HSA-69541	57	7	0.912821	7.66854	3.21504e-05	0.001462	5685;5693;5702;5708;5711;5717;5718	PSMD2;PSMC3;PSMD11;PSMA4;PSMD12;PSMD5;PSMB5
R-HSA-5387390	Hh mutants abrogate ligand secretion	http://reactome.org/PathwayBrowser/#/R-HSA-5387390	59	7	0.94485	7.40858	4.03856e-05	0.00162294	5685;5693;5702;5708;5711;5717;5718	PSMD2;PSMC3;PSMD11;PSMA4;PSMD12;PSMD5;PSMB5
R-HSA-5676590	NIK-->noncanonical NF-kB signaling	http://reactome.org/PathwayBrowser/#/R-HSA-5676590	59	7	0.94485	7.40858	4.03856e-05	0.00162294	5685;5693;5702;5708;5711;5717;5718	PSMD2;PSMC3;PSMD11;PSMA4;PSMD12;PSMD5;PSMB5
R-HSA-68827	CDT1 association with the CDC6:ORC:origin complex	http://reactome.org/PathwayBrowser/#/R-HSA-68827	59	7	0.94485	7.40858	4.03856e-05	0.00162294	5685;5693;5702;5708;5711;5717;5718	PSMD2;PSMC3;PSMD11;PSMA4;PSMD12;PSMD5;PSMB5
R-HSA-176408	Regulation of APC/C activators between G1/S and early anaphase	http://reactome.org/PathwayBrowser/#/R-HSA-176408	80	8	1.28115	6.24438	3.98679e-05	0.00162294	5685;5693;5702;5708;5711;5717;5718;9184	BUB3;PSMD2;PSMC3;PSMD11;PSMA4;PSMD12;PSMD5;PSMB5
R-HSA-162909	Host Interactions of HIV factors	http://reactome.org/PathwayBrowser/#/R-HSA-162909	128	10	2.04984	4.87842	3.79344e-05	0.00162294	292;5685;5693;5702;5708;5711;5717;5718;5901;5905	RANGAP1;PSMD2;PSMC3;RAN;PSMD11;PSMA4;PSMD12;PSMD5;SLC25A5;PSMB5
R-HSA-187577	SCF(Skp2)-mediated degradation of p27/p21	http://reactome.org/PathwayBrowser/#/R-HSA-187577	60	7	0.960864	7.28511	4.51097e-05	0.00162395	5685;5693;5702;5708;5711;5717;5718	PSMD2;PSMC3;PSMD11;PSMA4;PSMD12;PSMD5;PSMB5
R-HSA-5607761	Dectin-1 mediated noncanonical NF-kB signaling	http://reactome.org/PathwayBrowser/#/R-HSA-5607761	60	7	0.960864	7.28511	4.51097e-05	0.00162395	5685;5693;5702;5708;5711;5717;5718	PSMD2;PSMC3;PSMD11;PSMA4;PSMD12;PSMD5;PSMB5
R-HSA-5610780	Degradation of GLI1 by the proteasome	http://reactome.org/PathwayBrowser/#/R-HSA-5610780	60	7	0.960864	7.28511	4.51097e-05	0.00162395	5685;5693;5702;5708;5711;5717;5718	PSMD2;PSMC3;PSMD11;PSMA4;PSMD12;PSMD5;PSMB5
R-HSA-5610783	Degradation of GLI2 by the proteasome	http://reactome.org/PathwayBrowser/#/R-HSA-5610783	60	7	0.960864	7.28511	4.51097e-05	0.00162395	5685;5693;5702;5708;5711;5717;5718	PSMD2;PSMC3;PSMD11;PSMA4;PSMD12;PSMD5;PSMB5
R-HSA-5610785	GLI3 is processed to GLI3R by the proteasome	http://reactome.org/PathwayBrowser/#/R-HSA-5610785	60	7	0.960864	7.28511	4.51097e-05	0.00162395	5685;5693;5702;5708;5711;5717;5718	PSMD2;PSMC3;PSMD11;PSMA4;PSMD12;PSMD5;PSMB5
R-HSA-376176	Signaling by ROBO receptors	http://reactome.org/PathwayBrowser/#/R-HSA-376176	218	13	3.49114	3.72371	4.68357e-05	0.00165167	11224;2935;3921;5685;5693;5702;5708;5711;5717;5718;6129;6137;6169	GSPT1;RPL7;PSMD2;PSMC3;PSMD11;PSMA4;RPL38;PSMD12;RPL13;RPL35;PSMD5;RPSA;PSMB5
R-HSA-5678895	Defective CFTR causes cystic fibrosis	http://reactome.org/PathwayBrowser/#/R-HSA-5678895	61	7	0.976879	7.16568	5.02778e-05	0.0017376	5685;5693;5702;5708;5711;5717;5718	PSMD2;PSMC3;PSMD11;PSMA4;PSMD12;PSMD5;PSMB5
R-HSA-174084	Autodegradation of Cdh1 by Cdh1:APC/C	http://reactome.org/PathwayBrowser/#/R-HSA-174084	63	7	1.00891	6.9382	6.20725e-05	0.00210316	5685;5693;5702;5708;5711;5717;5718	PSMD2;PSMC3;PSMD11;PSMA4;PSMD12;PSMD5;PSMB5
R-HSA-351202	Metabolism of polyamines	http://reactome.org/PathwayBrowser/#/R-HSA-351202	86	8	1.37724	5.80872	6.7275e-05	0.0021528	1728;5685;5693;5702;5708;5711;5717;5718	NQO1;PSMD2;PSMC3;PSMD11;PSMA4;PSMD12;PSMD5;PSMB5
R-HSA-174143	APC/C-mediated degradation of cell cycle proteins	http://reactome.org/PathwayBrowser/#/R-HSA-174143	86	8	1.37724	5.80872	6.7275e-05	0.0021528	5685;5693;5702;5708;5711;5717;5718;9184	BUB3;PSMD2;PSMC3;PSMD11;PSMA4;PSMD12;PSMD5;PSMB5
R-HSA-453276	Regulation of mitotic cell cycle	http://reactome.org/PathwayBrowser/#/R-HSA-453276	86	8	1.37724	5.80872	6.7275e-05	0.0021528	5685;5693;5702;5708;5711;5717;5718;9184	BUB3;PSMD2;PSMC3;PSMD11;PSMA4;PSMD12;PSMD5;PSMB5
R-HSA-4608870	Asymmetric localization of PCP proteins	http://reactome.org/PathwayBrowser/#/R-HSA-4608870	64	7	1.02492	6.82979	6.87665e-05	0.00216052	5685;5693;5702;5708;5711;5717;5718	PSMD2;PSMC3;PSMD11;PSMA4;PSMD12;PSMD5;PSMB5
R-HSA-5358346	Hedgehog ligand biogenesis	http://reactome.org/PathwayBrowser/#/R-HSA-5358346	65	7	1.04094	6.72472	7.60389e-05	0.00234634	5685;5693;5702;5708;5711;5717;5718	PSMD2;PSMC3;PSMD11;PSMA4;PSMD12;PSMD5;PSMB5
R-HSA-450531	Regulation of mRNA stability by proteins that bind AU-rich elements	http://reactome.org/PathwayBrowser/#/R-HSA-450531	88	8	1.40927	5.67671	7.93174e-05	0.00240457	5685;5693;5702;5708;5711;5717;5718;8570	KHSRP;PSMD2;PSMC3;PSMD11;PSMA4;PSMD12;PSMD5;PSMB5
R-HSA-69563	p53-Dependent G1 DNA Damage Response	http://reactome.org/PathwayBrowser/#/R-HSA-69563	66	7	1.05695	6.62283	8.39271e-05	0.0024171	5685;5693;5702;5708;5711;5717;5718	PSMD2;PSMC3;PSMD11;PSMA4;PSMD12;PSMD5;PSMB5
R-HSA-69580	p53-Dependent G1/S DNA damage checkpoint	http://reactome.org/PathwayBrowser/#/R-HSA-69580	66	7	1.05695	6.62283	8.39271e-05	0.0024171	5685;5693;5702;5708;5711;5717;5718	PSMD2;PSMC3;PSMD11;PSMA4;PSMD12;PSMD5;PSMB5
R-HSA-1234176	Oxygen-dependent proline hydroxylation of Hypoxia-inducible Factor Alpha	http://reactome.org/PathwayBrowser/#/R-HSA-1234176	66	7	1.05695	6.62283	8.39271e-05	0.0024171	5685;5693;5702;5708;5711;5717;5718	PSMD2;PSMC3;PSMD11;PSMA4;PSMD12;PSMD5;PSMB5
R-HSA-1169091	Activation of NF-kappaB in B cells	http://reactome.org/PathwayBrowser/#/R-HSA-1169091	67	7	1.07297	6.52398	9.247e-05	0.00251362	5685;5693;5702;5708;5711;5717;5718	PSMD2;PSMC3;PSMD11;PSMA4;PSMD12;PSMD5;PSMB5
R-HSA-174154	APC/C:Cdc20 mediated degradation of Securin	http://reactome.org/PathwayBrowser/#/R-HSA-174154	67	7	1.07297	6.52398	9.247e-05	0.00251362	5685;5693;5702;5708;5711;5717;5718	PSMD2;PSMC3;PSMD11;PSMA4;PSMD12;PSMD5;PSMB5
R-HSA-70326	Glucose metabolism	http://reactome.org/PathwayBrowser/#/R-HSA-70326	90	8	1.4413	5.55056	9.30969e-05	0.00251362	2027;230;26330;2821;4191;5106;5315;6576	PKM;MDH2;GPI;GAPDHS;SLC25A1;PCK2;ALDOC;ENO3
R-HSA-71291	Metabolism of amino acids and derivatives	http://reactome.org/PathwayBrowser/#/R-HSA-71291	370	17	5.92533	2.86904	8.90818e-05	0.00251362	11224;1728;3921;4837;4942;5685;5693;5702;5708;5711;5717;5718;6129;6137;6169;7296;9255	RPL7;NQO1;OAT;TXNRD1;PSMD2;PSMC3;PSMD11;PSMA4;RPL38;PSMD12;RPL13;RPL35;PSMD5;RPSA;NNMT;AIMP1;PSMB5
R-HSA-5658442	Regulation of RAS by GAPs	http://reactome.org/PathwayBrowser/#/R-HSA-5658442	68	7	1.08898	6.42804	0.000101708	0.00262316	5685;5693;5702;5708;5711;5717;5718	PSMD2;PSMC3;PSMD11;PSMA4;PSMD12;PSMD5;PSMB5
R-HSA-69615	G1/S DNA Damage Checkpoints	http://reactome.org/PathwayBrowser/#/R-HSA-69615	68	7	1.08898	6.42804	0.000101708	0.00262316	5685;5693;5702;5708;5711;5717;5718	PSMD2;PSMC3;PSMD11;PSMA4;PSMD12;PSMD5;PSMB5
R-HSA-68867	Assembly of the pre-replicative complex	http://reactome.org/PathwayBrowser/#/R-HSA-68867	68	7	1.08898	6.42804	0.000101708	0.00262316	5685;5693;5702;5708;5711;5717;5718	PSMD2;PSMC3;PSMD11;PSMA4;PSMD12;PSMD5;PSMB5
R-HSA-8948751	Regulation of PTEN stability and activity	http://reactome.org/PathwayBrowser/#/R-HSA-8948751	69	7	1.10499	6.33488	0.000111684	0.00283809	5685;5693;5702;5708;5711;5717;5718	PSMD2;PSMC3;PSMD11;PSMA4;PSMD12;PSMD5;PSMB5
R-HSA-156842	Eukaryotic Translation Elongation	http://reactome.org/PathwayBrowser/#/R-HSA-156842	93	8	1.48934	5.37151	0.000117443	0.00294118	11224;1915;1917;1938;3921;6129;6137;6169	RPL7;EEF2;EEF1A2;EEF1A1;RPL38;RPL13;RPL35;RPSA
R-HSA-68949	Orc1 removal from chromatin	http://reactome.org/PathwayBrowser/#/R-HSA-68949	71	7	1.13702	6.15643	0.000134025	0.0033085	5685;5693;5702;5708;5711;5717;5718	PSMD2;PSMC3;PSMD11;PSMA4;PSMD12;PSMD5;PSMB5
R-HSA-8878166	Transcriptional regulation by RUNX2	http://reactome.org/PathwayBrowser/#/R-HSA-8878166	121	9	1.93774	4.64458	0.000136324	0.00331787	3958;5685;5693;5702;5708;5711;5717;5718;6772	LGALS3;PSMD2;PSMC3;STAT1;PSMD11;PSMA4;PSMD12;PSMD5;PSMB5
R-HSA-69017	CDK-mediated phosphorylation and removal of Cdc6	http://reactome.org/PathwayBrowser/#/R-HSA-69017	72	7	1.15304	6.07092	0.000146482	0.00346741	5685;5693;5702;5708;5711;5717;5718	PSMD2;PSMC3;PSMD11;PSMA4;PSMD12;PSMD5;PSMB5
R-HSA-174178	APC/C:Cdh1 mediated degradation of Cdc20 and other APC/C:Cdh1 targeted proteins in late mitosis/early G1	http://reactome.org/PathwayBrowser/#/R-HSA-174178	72	7	1.15304	6.07092	0.000146482	0.00346741	5685;5693;5702;5708;5711;5717;5718	PSMD2;PSMC3;PSMD11;PSMA4;PSMD12;PSMD5;PSMB5
R-HSA-1234174	Regulation of Hypoxia-inducible Factor (HIF) by oxygen	http://reactome.org/PathwayBrowser/#/R-HSA-1234174	75	7	1.20108	5.82809	0.000189592	0.00436821	5685;5693;5702;5708;5711;5717;5718	PSMD2;PSMC3;PSMD11;PSMA4;PSMD12;PSMD5;PSMB5
R-HSA-2262749	Cellular response to hypoxia	http://reactome.org/PathwayBrowser/#/R-HSA-2262749	75	7	1.20108	5.82809	0.000189592	0.00436821	5685;5693;5702;5708;5711;5717;5718	PSMD2;PSMC3;PSMD11;PSMA4;PSMD12;PSMD5;PSMB5
R-HSA-5619084	ABC transporter disorders	http://reactome.org/PathwayBrowser/#/R-HSA-5619084	76	7	1.21709	5.7514	0.000206049	0.0046849	5685;5693;5702;5708;5711;5717;5718	PSMD2;PSMC3;PSMD11;PSMA4;PSMD12;PSMD5;PSMB5
R-HSA-390522	Striated Muscle Contraction	http://reactome.org/PathwayBrowser/#/R-HSA-390522	36	5	0.576519	8.67275	0.00025038	0.00561893	29767;70;7169;7171;88	TMOD2;ACTC1;TPM2;TPM4;ACTN2
R-HSA-195253	Degradation of beta-catenin by the destruction complex	http://reactome.org/PathwayBrowser/#/R-HSA-195253	82	7	1.31318	5.33057	0.000330671	0.00714249	5685;5693;5702;5708;5711;5717;5718	PSMD2;PSMC3;PSMD11;PSMA4;PSMD12;PSMD5;PSMB5
R-HSA-9013694	Signaling by NOTCH4	http://reactome.org/PathwayBrowser/#/R-HSA-9013694	82	7	1.31318	5.33057	0.000330671	0.00714249	5685;5693;5702;5708;5711;5717;5718	PSMD2;PSMC3;PSMD11;PSMA4;PSMD12;PSMD5;PSMB5
R-HSA-2871837	FCERI mediated NF-kB activation	http://reactome.org/PathwayBrowser/#/R-HSA-2871837	82	7	1.31318	5.33057	0.000330671	0.00714249	5685;5693;5702;5708;5711;5717;5718	PSMD2;PSMC3;PSMD11;PSMA4;PSMD12;PSMD5;PSMB5
R-HSA-69202	Cyclin E associated events during G1/S transition	http://reactome.org/PathwayBrowser/#/R-HSA-69202	83	7	1.3292	5.26634	0.00035633	0.00741854	5685;5693;5702;5708;5711;5717;5718	PSMD2;PSMC3;PSMD11;PSMA4;PSMD12;PSMD5;PSMB5
R-HSA-1168372	Downstream signaling events of B Cell Receptor (BCR)	http://reactome.org/PathwayBrowser/#/R-HSA-1168372	83	7	1.3292	5.26634	0.00035633	0.00741854	5685;5693;5702;5708;5711;5717;5718	PSMD2;PSMC3;PSMD11;PSMA4;PSMD12;PSMD5;PSMB5
R-HSA-162906	HIV Infection	http://reactome.org/PathwayBrowser/#/R-HSA-162906	232	12	3.71534	3.22985	0.000348135	0.00741854	2547;292;5685;5693;5702;5708;5711;5717;5718;5901;5905;9525	RANGAP1;VPS4B;PSMD2;PSMC3;RAN;PSMD11;PSMA4;PSMD12;XRCC6;PSMD5;SLC25A5;PSMB5
R-HSA-71403	Citric acid cycle (TCA cycle)	http://reactome.org/PathwayBrowser/#/R-HSA-71403	22	4	0.352317	11.3534	0.00037062	0.00762417	2271;4191;6389;8801	SDHA;MDH2;FH;SUCLG2
R-HSA-69656	Cyclin A:Cdk2-associated events at S phase entry	http://reactome.org/PathwayBrowser/#/R-HSA-69656	85	7	1.36122	5.14243	0.000412432	0.00809867	5685;5693;5702;5708;5711;5717;5718	PSMD2;PSMC3;PSMD11;PSMA4;PSMD12;PSMD5;PSMB5
R-HSA-69002	DNA Replication Pre-Initiation	http://reactome.org/PathwayBrowser/#/R-HSA-69002	85	7	1.36122	5.14243	0.000412432	0.00809867	5685;5693;5702;5708;5711;5717;5718	PSMD2;PSMC3;PSMD11;PSMA4;PSMD12;PSMD5;PSMB5
R-HSA-5632684	Hedgehog 'on' state	http://reactome.org/PathwayBrowser/#/R-HSA-5632684	85	7	1.36122	5.14243	0.000412432	0.00809867	5685;5693;5702;5708;5711;5717;5718	PSMD2;PSMC3;PSMD11;PSMA4;PSMD12;PSMD5;PSMB5
R-HSA-6807070	PTEN Regulation	http://reactome.org/PathwayBrowser/#/R-HSA-6807070	140	9	2.24202	4.01424	0.000407933	0.00809867	28956;5685;5693;5702;5708;5711;5717;5718;6009	LAMTOR2;PSMD2;PSMC3;RHEB;PSMD11;PSMA4;PSMD12;PSMD5;PSMB5
R-HSA-168255	Influenza Life Cycle	http://reactome.org/PathwayBrowser/#/R-HSA-168255	143	9	2.29006	3.93003	0.000476621	0.00910512	11224;3320;3843;3921;5901;6129;6137;6169;811	RPL7;IPO5;HSP90AA1;CALR;RAN;RPL38;RPL13;RPL35;RPSA
R-HSA-1428517	The citric acid (TCA) cycle and respiratory electron transport	http://reactome.org/PathwayBrowser/#/R-HSA-1428517	174	10	2.78651	3.58872	0.000479494	0.00910512	10128;1327;2271;4191;4513;4729;6389;7416;8801;9377	COX5A;SDHA;MDH2;LRPPRC;VDAC1;NDUFV2;COX2;FH;COX4I1;SUCLG2
R-HSA-71387	Metabolism of carbohydrates	http://reactome.org/PathwayBrowser/#/R-HSA-71387	275	13	4.40396	2.95189	0.000470921	0.00910512	10327;2027;230;2632;26330;2821;3073;411;4191;5106;5236;5315;6576	PGM1;PKM;MDH2;HEXA;GBE1;GPI;GAPDHS;ARSB;SLC25A1;PCK2;ALDOC;ENO3;AKR1A1
R-HSA-5687128	MAPK6/MAPK4 signaling	http://reactome.org/PathwayBrowser/#/R-HSA-5687128	89	7	1.42528	4.91131	0.000545776	0.0101409	5685;5693;5702;5708;5711;5717;5718	PSMD2;PSMC3;PSMD11;PSMA4;PSMD12;PSMD5;PSMB5
R-HSA-156902	Peptide chain elongation	http://reactome.org/PathwayBrowser/#/R-HSA-156902	89	7	1.42528	4.91131	0.000545776	0.0101409	11224;1915;1938;3921;6129;6137;6169	RPL7;EEF2;EEF1A1;RPL38;RPL13;RPL35;RPSA
R-HSA-69052	Switching of origins to a post-replicative state	http://reactome.org/PathwayBrowser/#/R-HSA-69052	90	7	1.4413	4.85674	0.000583954	0.0107348	5685;5693;5702;5708;5711;5717;5718	PSMD2;PSMC3;PSMD11;PSMA4;PSMD12;PSMD5;PSMB5
R-HSA-2408522	Selenoamino acid metabolism	http://reactome.org/PathwayBrowser/#/R-HSA-2408522	118	8	1.8897	4.23348	0.000601681	0.0109443	11224;3921;4837;6129;6137;6169;7296;9255	RPL7;TXNRD1;RPL38;RPL13;RPL35;RPSA;NNMT;AIMP1
R-HSA-5673001	RAF/MAP kinase cascade	http://reactome.org/PathwayBrowser/#/R-HSA-5673001	248	12	3.97157	3.02147	0.000633513	0.0114032	28956;4747;5156;5159;5685;5693;5702;5708;5711;5717;5718;88	PDGFRB;LAMTOR2;PSMD2;PSMC3;NEFL;PSMD11;PSMA4;PDGFRA;PSMD12;PSMD5;PSMB5;ACTN2
R-HSA-4086400	PCP/CE pathway	http://reactome.org/PathwayBrowser/#/R-HSA-4086400	92	7	1.47333	4.75116	0.000666672	0.0118764	5685;5693;5702;5708;5711;5717;5718	PSMD2;PSMC3;PSMD11;PSMA4;PSMD12;PSMD5;PSMB5
R-HSA-8957322	Metabolism of steroids	http://reactome.org/PathwayBrowser/#/R-HSA-8957322	150	9	2.40216	3.74663	0.000674428	0.011892	10484;10682;1645;213;4047;50814;5740;5901;8644	ALB;NSDHL;PTGIS;AKR1C3;AKR1C1;SEC23A;RAN;EBP;LSS
R-HSA-204005	COPII-mediated vesicle transport	http://reactome.org/PathwayBrowser/#/R-HSA-204005	68	6	1.08898	5.50975	0.000743402	0.012846	10342;10484;10960;4905;81876;9554	NSF;RAB1B;TFG;SEC23A;SEC22B;LMAN2
R-HSA-199977	ER to Golgi Anterograde Transport	http://reactome.org/PathwayBrowser/#/R-HSA-199977	152	9	2.43419	3.69733	0.000741866	0.012846	10342;10484;10960;11316;22820;381;4905;81876;9554	NSF;ARF5;COPG1;RAB1B;TFG;SEC23A;SEC22B;COPE;LMAN2
R-HSA-5684996	MAPK1/MAPK3 signaling	http://reactome.org/PathwayBrowser/#/R-HSA-5684996	254	12	4.06766	2.9501	0.000782084	0.0133806	28956;4747;5156;5159;5685;5693;5702;5708;5711;5717;5718;88	PDGFRB;LAMTOR2;PSMD2;PSMC3;NEFL;PSMD11;PSMA4;PDGFRA;PSMD12;PSMD5;PSMB5;ACTN2
R-HSA-72766	Translation	http://reactome.org/PathwayBrowser/#/R-HSA-72766	291	13	4.66019	2.78958	0.000800226	0.0135568	11224;1915;1917;1938;1973;2935;3921;58477;6129;6137;6169;8662;9255	GSPT1;RPL7;EIF4A1;EEF2;EIF3B;EEF1A2;EEF1A1;RPL38;RPL13;RPL35;RPSA;AIMP1;SRPRB
R-HSA-168254	Influenza Infection	http://reactome.org/PathwayBrowser/#/R-HSA-168254	154	9	2.46622	3.64931	0.000814711	0.0136682	11224;3320;3843;3921;5901;6129;6137;6169;811	RPL7;IPO5;HSP90AA1;CALR;RAN;RPL38;RPL13;RPL35;RPSA
R-HSA-8878159	Transcriptional regulation by RUNX3	http://reactome.org/PathwayBrowser/#/R-HSA-8878159	96	7	1.53738	4.55319	0.000859896	0.0142875	5685;5693;5702;5708;5711;5717;5718	PSMD2;PSMC3;PSMD11;PSMA4;PSMD12;PSMD5;PSMB5
R-HSA-202424	Downstream TCR signaling	http://reactome.org/PathwayBrowser/#/R-HSA-202424	98	7	1.56941	4.46027	0.000971798	0.015993	5685;5693;5702;5708;5711;5717;5718	PSMD2;PSMC3;PSMD11;PSMA4;PSMD12;PSMD5;PSMB5
R-HSA-114608	Platelet degranulation	http://reactome.org/PathwayBrowser/#/R-HSA-114608	129	8	2.06586	3.87248	0.00108088	0.0174558	197;2;213;3920;81;8407;88;967	ALB;AHSG;A2M;CD63;LAMP2;ACTN4;TAGLN2;ACTN2
R-HSA-8953854	Metabolism of RNA	http://reactome.org/PathwayBrowser/#/R-HSA-8953854	673	22	10.7777	2.04125	0.00107612	0.0174558	10236;11224;1973;2935;3178;3185;3921;4670;5093;5094;5685;5693;5702;5708;5711;5717;5718;5901;6129;6137;6169;8570	GSPT1;RPL7;PCBP2;EIF4A1;HNRNPA1;HNRNPF;PCBP1;HNRNPR;KHSRP;PSMD2;PSMC3;RAN;PSMD11;PSMA4;RPL38;HNRNPM;PSMD12;RPL13;RPL35;PSMD5;RPSA;PSMB5
R-HSA-5607764	CLEC7A (Dectin-1) signaling	http://reactome.org/PathwayBrowser/#/R-HSA-5607764	101	7	1.61745	4.32779	0.00116082	0.0185732	5685;5693;5702;5708;5711;5717;5718	PSMD2;PSMC3;PSMD11;PSMA4;PSMD12;PSMD5;PSMB5
R-HSA-5668541	TNFR2 non-canonical NF-kB pathway	http://reactome.org/PathwayBrowser/#/R-HSA-5668541	102	7	1.63347	4.28536	0.00122986	0.01932	5685;5693;5702;5708;5711;5717;5718	PSMD2;PSMC3;PSMD11;PSMA4;PSMD12;PSMD5;PSMB5
R-HSA-5689603	UCH proteinases	http://reactome.org/PathwayBrowser/#/R-HSA-5689603	102	7	1.63347	4.28536	0.00122986	0.01932	5685;5693;5702;5708;5711;5717;5718	PSMD2;PSMC3;PSMD11;PSMA4;PSMD12;PSMD5;PSMB5
R-HSA-3371568	Attenuation phase	http://reactome.org/PathwayBrowser/#/R-HSA-3371568	14	3	0.224202	13.3808	0.00128975	0.0197367	10728;3320;3326	HSP90AB1;HSP90AA1;PTGES3
R-HSA-193775	Synthesis of bile acids and bile salts via 24-hydroxycholesterol	http://reactome.org/PathwayBrowser/#/R-HSA-193775	14	3	0.224202	13.3808	0.00128975	0.0197367	1645;5740;8644	PTGIS;AKR1C3;AKR1C1
R-HSA-382556	ABC-family proteins mediated transport	http://reactome.org/PathwayBrowser/#/R-HSA-382556	103	7	1.64948	4.24375	0.00130208	0.0197367	5685;5693;5702;5708;5711;5717;5718	PSMD2;PSMC3;PSMD11;PSMA4;PSMD12;PSMD5;PSMB5
R-HSA-9020702	Interleukin-1 signaling	http://reactome.org/PathwayBrowser/#/R-HSA-9020702	103	7	1.64948	4.24375	0.00130208	0.0197367	5685;5693;5702;5708;5711;5717;5718	PSMD2;PSMC3;PSMD11;PSMA4;PSMD12;PSMD5;PSMB5
R-HSA-76005	Response to elevated platelet cytosolic Ca2+	http://reactome.org/PathwayBrowser/#/R-HSA-76005	134	8	2.14593	3.72799	0.00138139	0.0207568	197;2;213;3920;81;8407;88;967	ALB;AHSG;A2M;CD63;LAMP2;ACTN4;TAGLN2;ACTN2
R-HSA-5339562	Uptake and actions of bacterial toxins	http://reactome.org/PathwayBrowser/#/R-HSA-5339562	31	4	0.496447	8.05726	0.00142506	0.0212285	1938;3320;3326;7296	HSP90AB1;EEF2;HSP90AA1;TXNRD1
R-HSA-193807	Synthesis of bile acids and bile salts via 27-hydroxycholesterol	http://reactome.org/PathwayBrowser/#/R-HSA-193807	15	3	0.240216	12.4888	0.00159332	0.0233326	1645;5740;8644	PTGIS;AKR1C3;AKR1C1
R-HSA-2162123	Synthesis of Prostaglandins (PG) and Thromboxanes (TX)	http://reactome.org/PathwayBrowser/#/R-HSA-2162123	15	3	0.240216	12.4888	0.00159332	0.0233326	10728;5740;8644	PTGIS;AKR1C3;PTGES3
R-HSA-71406	Pyruvate metabolism and Citric Acid (TCA) cycle	http://reactome.org/PathwayBrowser/#/R-HSA-71406	55	5	0.880792	5.67671	0.00180907	0.0262695	2271;4191;6389;7416;8801	SDHA;MDH2;VDAC1;FH;SUCLG2
R-HSA-5610787	Hedgehog 'off' state	http://reactome.org/PathwayBrowser/#/R-HSA-5610787	111	7	1.7776	3.9379	0.00200653	0.0286552	5685;5693;5702;5708;5711;5717;5718	PSMD2;PSMC3;PSMD11;PSMA4;PSMD12;PSMD5;PSMB5
R-HSA-156827	L13a-mediated translational silencing of Ceruloplasmin expression	http://reactome.org/PathwayBrowser/#/R-HSA-156827	111	7	1.7776	3.9379	0.00200653	0.0286552	11224;1973;3921;6129;6137;6169;8662	RPL7;EIF4A1;EIF3B;RPL38;RPL13;RPL35;RPSA
R-HSA-983705	Signaling by the B Cell Receptor (BCR)	http://reactome.org/PathwayBrowser/#/R-HSA-983705	112	7	1.79361	3.90274	0.00211203	0.0296714	5685;5693;5702;5708;5711;5717;5718	PSMD2;PSMC3;PSMD11;PSMA4;PSMD12;PSMD5;PSMB5
R-HSA-72706	GTP hydrolysis and joining of the 60S ribosomal subunit	http://reactome.org/PathwayBrowser/#/R-HSA-72706	112	7	1.79361	3.90274	0.00211203	0.0296714	11224;1973;3921;6129;6137;6169;8662	RPL7;EIF4A1;EIF3B;RPL38;RPL13;RPL35;RPSA
R-HSA-5619115	Disorders of transmembrane transporters	http://reactome.org/PathwayBrowser/#/R-HSA-5619115	144	8	2.30607	3.4691	0.00218022	0.0303824	213;5685;5693;5702;5708;5711;5717;5718	ALB;PSMD2;PSMC3;PSMD11;PSMA4;PSMD12;PSMD5;PSMB5
R-HSA-5653656	Vesicle-mediated transport	http://reactome.org/PathwayBrowser/#/R-HSA-5653656	667	21	10.6816	1.966	0.00222351	0.0307379	10096;10342;10484;10960;10971;11316;213;22820;3039;3320;381;382;4905;5050;5872;6455;811;81876;8301;9525;9554	NSF;ALB;PAFAH1B3;ARF5;VPS4B;COPG1;RAB1B;HSP90AA1;PICALM;TFG;CALR;RAB13;SEC23A;SEC22B;COPE;SH3GL1;ACTR3;HBA1;LMAN2;YWHAQ;ARF6
R-HSA-5683057	MAPK family signaling cascades	http://reactome.org/PathwayBrowser/#/R-HSA-5683057	293	12	4.69222	2.55742	0.00263052	0.0360757	28956;4747;5156;5159;5685;5693;5702;5708;5711;5717;5718;88	PDGFRB;LAMTOR2;PSMD2;PSMC3;NEFL;PSMD11;PSMA4;PDGFRA;PSMD12;PSMD5;PSMB5;ACTN2
R-HSA-948021	Transport to the Golgi and subsequent modification	http://reactome.org/PathwayBrowser/#/R-HSA-948021	183	9	2.93064	3.07101	0.00269898	0.0367231	10342;10484;10960;11316;22820;381;4905;81876;9554	NSF;ARF5;COPG1;RAB1B;TFG;SEC23A;SEC22B;COPE;LMAN2
R-HSA-5689880	Ub-specific processing proteases	http://reactome.org/PathwayBrowser/#/R-HSA-5689880	220	10	3.52317	2.83835	0.0028251	0.0381388	5685;5693;5702;5708;5711;5717;5718;7416;7419;8078	PSMD2;PSMC3;PSMD11;PSMA4;VDAC1;VDAC3;PSMD12;PSMD5;USP5;PSMB5
R-HSA-8953897	Cellular responses to external stimuli	http://reactome.org/PathwayBrowser/#/R-HSA-8953897	503	17	8.05524	2.11043	0.00287476	0.0385084	10728;1465;1915;22824;28956;3320;3326;4502;5685;5693;5702;5708;5711;5717;5718;6009;7296	CSRP1;HSP90AB1;HSP90AA1;LAMTOR2;TXNRD1;EEF1A1;PSMD2;PSMC3;PTGES3;RHEB;HSPA4L;PSMD11;PSMA4;MT2A;PSMD12;PSMD5;PSMB5
R-HSA-69239	Synthesis of DNA	http://reactome.org/PathwayBrowser/#/R-HSA-69239	119	7	1.90571	3.67316	0.00297569	0.0386616	5685;5693;5702;5708;5711;5717;5718	PSMD2;PSMC3;PSMD11;PSMA4;PSMD12;PSMD5;PSMB5
R-HSA-202403	TCR signaling	http://reactome.org/PathwayBrowser/#/R-HSA-202403	119	7	1.90571	3.67316	0.00297569	0.0386616	5685;5693;5702;5708;5711;5717;5718	PSMD2;PSMC3;PSMD11;PSMA4;PSMD12;PSMD5;PSMB5
R-HSA-72613	Eukaryotic Translation Initiation	http://reactome.org/PathwayBrowser/#/R-HSA-72613	119	7	1.90571	3.67316	0.00297569	0.0386616	11224;1973;3921;6129;6137;6169;8662	RPL7;EIF4A1;EIF3B;RPL38;RPL13;RPL35;RPSA
R-HSA-72737	Cap-dependent Translation Initiation	http://reactome.org/PathwayBrowser/#/R-HSA-72737	119	7	1.90571	3.67316	0.00297569	0.0386616	11224;1973;3921;6129;6137;6169;8662	RPL7;EIF4A1;EIF3B;RPL38;RPL13;RPL35;RPSA
R-HSA-1257604	PIP3 activates AKT signaling	http://reactome.org/PathwayBrowser/#/R-HSA-1257604	260	11	4.16374	2.64185	0.0030735	0.0396343	28956;5156;5159;5685;5693;5702;5708;5711;5717;5718;6009	PDGFRB;LAMTOR2;PSMD2;PSMC3;RHEB;PSMD11;PSMA4;PDGFRA;PSMD12;PSMD5;PSMB5
R-HSA-422475	Axon guidance	http://reactome.org/PathwayBrowser/#/R-HSA-422475	551	18	8.82394	2.03991	0.0031251	0.0400013	10096;11224;1291;2935;3320;3326;3921;5685;5693;5702;5708;5711;5717;5718;6129;6137;6169;9260	GSPT1;RPL7;HSP90AB1;PDLIM7;HSP90AA1;PSMD2;PSMC3;PSMD11;PSMA4;COL6A1;ACTR3;RPL38;PSMD12;RPL13;RPL35;PSMD5;RPSA;PSMB5
R-HSA-2467813	Separation of Sister Chromatids	http://reactome.org/PathwayBrowser/#/R-HSA-2467813	188	9	3.01071	2.98933	0.00323232	0.0410694	5685;5693;5702;5708;5711;5717;5718;5905;9184	RANGAP1;BUB3;PSMD2;PSMC3;PSMD11;PSMA4;PSMD12;PSMD5;PSMB5
R-HSA-446203	Asparagine N-linked glycosylation	http://reactome.org/PathwayBrowser/#/R-HSA-446203	302	12	4.83635	2.48121	0.0033651	0.0421369	10342;10484;10960;11316;22820;23193;381;4905;811;81876;9554;9945	NSF;ARF5;COPG1;RAB1B;TFG;CALR;SEC23A;SEC22B;COPE;GFPT2;LMAN2;GANAB
R-HSA-556833	Metabolism of lipids	http://reactome.org/PathwayBrowser/#/R-HSA-556833	737	22	11.8026	1.86399	0.0033632	0.0421369	10484;10682;10728;1622;1632;1645;213;2171;2274;3073;4047;4048;411;427;50814;5499;5740;5901;6576;7296;857;8644	ALB;NSDHL;PTGIS;AKR1C3;AKR1C1;DBI;HEXA;ASAH1;FABP5;TXNRD1;ECI1;ARSB;CAV1;PPP1CA;SEC23A;PTGES3;RAN;SLC25A1;FHL2;EBP;LTA4H;LSS
R-HSA-3000484	Scavenging by Class F Receptors	http://reactome.org/PathwayBrowser/#/R-HSA-3000484	6	2	0.0960864	20.8146	0.00366593	0.0455735	3320;811	HSP90AA1;CALR
R-HSA-72764	Eukaryotic Translation Termination	http://reactome.org/PathwayBrowser/#/R-HSA-72764	93	6	1.48934	4.02863	0.00373051	0.0460452	11224;2935;3921;6129;6137;6169	GSPT1;RPL7;RPL38;RPL13;RPL35;RPSA
R-HSA-69275	G2/M Transition	http://reactome.org/PathwayBrowser/#/R-HSA-69275	194	9	3.10679	2.89688	0.00397848	0.0487576	3320;3326;5685;5693;5702;5708;5711;5717;5718	HSP90AB1;HSP90AA1;PSMD2;PSMC3;PSMD11;PSMA4;PSMD12;PSMD5;PSMB5
