# Supplementary material for: C9ORF72 Repeat Expansion Affects the Proteome of Primary Skin Fibroblasts in ALS
Source: Int J Mol Sci. 2021 Sep 27;22(19):10385. doi: 10.3390/ijms221910385 (PMC8508815; doi:10.3390/ijms221910385)
Supplement: Supplementary file 1 [file ijms-22-10385-s001.zip › Table S4_enrichment_KEGG db.xlsx]

## Sheet: enrichment_results_KEGG
geneSet	description	link	size	overlap	expect	enrichmentRatio	pValue	FDR	overlapId	userId
hsa00010	Glycolysis / Gluconeogenesis	http://www.kegg.jp/kegg-bin/show_pathway?hsa00010+10327+2027+219+230+26330+2821+5106+5236+5315+80201	68	10	1.34672	7.42545	7.39951e-07	0.000241224	10327;2027;219;230;26330;2821;5106;5236;5315;80201	HKDC1;PGM1;PKM;GPI;GAPDHS;PCK2;ALDH1B1;ALDOC;ENO3;AKR1A1
hsa00020	Citrate cycle (TCA cycle)	http://www.kegg.jp/kegg-bin/show_pathway?hsa00020+2271+3417+4191+5106+6389+8801	30	6	0.594141	10.0986	2.18105e-05	0.00355511	2271;3417;4191;5106;6389;8801	SDHA;MDH2;IDH1;PCK2;FH;SUCLG2
hsa01200	Carbon metabolism	http://www.kegg.jp/kegg-bin/show_pathway?hsa01200+2027+2271+230+2821+3417+4191+5315+6389+80201+8801	116	10	2.29735	4.35285	9.23688e-05	0.0100374	2027;2271;230;2821;3417;4191;5315;6389;80201;8801	HKDC1;PKM;SDHA;MDH2;GPI;IDH1;ALDOC;ENO3;FH;SUCLG2
hsa03050	Proteasome	http://www.kegg.jp/kegg-bin/show_pathway?hsa03050+5685+5693+5702+5708+5717+5718	45	6	0.891212	6.73241	0.000234324	0.018269	5685;5693;5702;5708;5717;5718	PSMD2;PSMC3;PSMD11;PSMA4;PSMD12;PSMB5
hsa00520	Amino sugar and nucleotide sugar metabolism	http://www.kegg.jp/kegg-bin/show_pathway?hsa00520+1727+2821+3073+5236+80201+9945	48	6	0.950626	6.31163	0.00033624	0.018269	1727;2821;3073;5236;80201;9945	HKDC1;PGM1;HEXA;GPI;CYB5R3;GFPT2
hsa01100	Metabolic pathways	http://www.kegg.jp/kegg-bin/show_pathway?hsa01100+100+10327+10606+10682+10728+132+1327+201595+2027+219+2271+230+23193+2632+26330+2821+3073+3417+3615+4047+4048+411+4144+4191+427+4513+4729+4830+4837+4942+5050+50814+5106+5236+5315+5740+6389+644+80201+8644+8801+9377+9945	1305	43	25.8451	1.66376	0.000291162	0.018269	100;10327;10606;10682;10728;132;1327;201595;2027;219;2271;230;23193;2632;26330;2821;3073;3417;3615;4047;4048;411;4144;4191;427;4513;4729;4830;4837;4942;5050;50814;5106;5236;5315;5740;6389;644;80201;8644;8801;9377;9945	COX5A;HKDC1;PGM1;PKM;SDHA;PAFAH1B3;MDH2;NSDHL;PTGIS;AKR1C3;HEXA;GBE1;OAT;ASAH1;GPI;GAPDHS;ARSB;STT3B;MAT2A;PTGES3;PAICS;EBP;IMPDH2;IDH1;GFPT2;PCK2;ALDH1B1;NME1;ALDOC;ADA;NDUFV2;COX2;ENO3;GANAB;FH;LTA4H;BLVRA;ADK;NNMT;COX4I1;AKR1A1;LSS;SUCLG2
hsa00620	Pyruvate metabolism	http://www.kegg.jp/kegg-bin/show_pathway?hsa00620+219+2271+4191+5106+5315	39	5	0.772383	6.47347	0.000951359	0.0387679	219;2271;4191;5106;5315	PKM;MDH2;PCK2;ALDH1B1;FH
hsa04260	Cardiac muscle contraction	http://www.kegg.jp/kegg-bin/show_pathway?hsa04260+1327+4513+477+70+7169+7171+9377	78	7	1.54477	4.53143	0.000843634	0.0387679	1327;4513;477;70;7169;7171;9377	COX5A;ACTC1;ATP1A2;TPM2;COX2;TPM4;COX4I1
