# Supplementary material for: C9ORF72 Repeat Expansion Affects the Proteome of Primary Skin Fibroblasts in ALS
Source: Int J Mol Sci. 2021 Sep 27;22(19):10385. doi: 10.3390/ijms221910385 (PMC8508815; doi:10.3390/ijms221910385)
Supplement: Supplementary file 1 [file ijms-22-10385-s001.zip › Table S5_PPI ntw_main component.xlsx]

## Sheet: Table S5_PPI ntw_main component
name	selected	shared name	log2FC	pval	padj	entrez	ensembl	symbol	abs_log2FC	log_pval
P20674	FALSE	P20674	-4.02256	1.5e-05	0.0033556	9377	ENSG00000178741	COX5A	4.02256	5.69713
Q15102	FALSE	Q15102	-3.72337	0.0001	0.00645833	5050	ENSG00000079462	PAFAH1B3	3.72337	5.04238
P16234	FALSE	P16234	-3.57567	0.00397354	0.0319483	5156	ENSG00000134853	PDGFRA	3.57567	3.44363
P80192	FALSE	P80192	-2.89219	4.68e-05	0.00509194	4293	ENSG00000006432	MAP3K9	2.89219	5.2801
Q9Y277	FALSE	Q9Y277	-2.61685	0.00433384	0.0330696	7419	ENSG00000078668	VDAC3	2.61685	3.40914
P02768	FALSE	P02768	-2.59292	4.39e-05	0.00509194	213	ENSG00000163631	ALB	2.59292	5.2801
P19404	FALSE	P19404	-2.34292	0.00568754	0.0393854	4729	ENSG00000178127	NDUFV2	2.34292	3.23436
P02795	FALSE	P02795	-2.22407	0.00388204	0.0319285	4502	ENSG00000125148	MT2A	2.22407	3.44426
P46060	FALSE	P46060	-2.22022	9.17e-06	0.0033556	5905	ENSG00000100401	RANGAP1	2.22022	5.69713
P69905	FALSE	P69905	-1.93764	0.00429723	0.0330005	3039	ENSG00000206172	HBA1	1.93764	3.41123
P01023	FALSE	P01023	-1.90228	0.000427	0.0113639	2	ENSG00000175899	A2M	1.90228	4.47731
P13073	FALSE	P13073	-1.90208	0.00827796	0.0464176	1327	ENSG00000131143	COX4I1	1.90208	3.07008
O14880	FALSE	O14880	-1.86497	0.00339717	0.0297598	4259	ENSG00000143198	MGST3	1.86497	3.5146
O14556	FALSE	O14556	-1.63237	0.00104815	0.0158947	26330	ENSG00000105679	GAPDHS	1.63237	4.14177
P28074	FALSE	P28074	-1.61922	0.00824837	0.0464176	5693	ENSG00000100804	PSMB5	1.61922	3.07008
Q03135	FALSE	Q03135	-1.58081	0.00158825	0.0201223	857	ENSG00000105974	CAV1	1.58081	3.90593
Q05639	FALSE	Q05639	-1.54306	0.000784	0.0145239	1917	ENSG00000101210	EEF1A2	1.54306	4.23196
P53007	FALSE	P53007	-1.54299	0.0025774	0.0263908	6576	ENSG00000100075	SLC25A1	1.54299	3.63474
Q15125	FALSE	Q15125	-1.53088	0.00285297	0.0271258	10682	ENSG00000147155	EBP	1.53088	3.60727
P02765	FALSE	P02765	-1.51272	0.000114	0.00645833	197	ENSG00000145192	AHSG	1.51272	5.04238
O75874	FALSE	O75874	-1.40915	0.00324388	0.0290013	3417	ENSG00000138413	IDH1	1.40915	3.54042
P84085	FALSE	P84085	-1.282	0.000156	0.00717822	381	ENSG00000004059	ARF5	1.282	4.9367
Q14651	FALSE	Q14651	-1.2181	0.000827	0.0145239	5357	ENSG00000120756	PLS1	1.2181	4.23196
Q9HB71	FALSE	Q9HB71	-1.20067	0.000281	0.0102091	27101	ENSG00000116161	CACYBP	1.20067	4.58447
P63173	FALSE	P63173	-1.19227	0.00391777	0.0319285	6169	ENSG00000172809	RPL38	1.19227	3.44426
O75534	FALSE	O75534	-1.14377	0.00512286	0.0371951	7812	ENSG00000009307	CSDE1	1.14377	3.29158
P00403	FALSE	P00403	-1.13269	0.00613528	0.0404991	4513	ENSG00000198712	COX2	1.13269	3.20648
P21796	FALSE	P21796	-1.11116	0.00413937	0.0325318	7416	ENSG00000213585	VDAC1	1.11116	3.42554
Q9Y281	FALSE	Q9Y281	-1.0945	0.000873	0.0145239	1073	ENSG00000165410	CFL2	1.0945	4.23196
P52597	FALSE	P52597	-0.98439	0.000315	0.0103732	3185	ENSG00000169813	HNRNPF	0.98439	4.56853
Q9Y3F4	FALSE	Q9Y3F4	-0.974144	0.000107	0.00645833	11171	ENSG00000023734	STRAP	0.974144	5.04238
Q9Y678	FALSE	Q9Y678	-0.972462	0.000334	0.0103732	22820	ENSG00000181789	COPG1	0.972462	4.56853
P31153	FALSE	P31153	-0.951401	0.00230808	0.0253678	4144	ENSG00000168906	MAT2A	0.951401	3.67428
P13797	FALSE	P13797	-0.951081	0.0024086	0.0258017	5358	ENSG00000102024	PLS3	0.951081	3.65732
P15559	FALSE	P15559	-0.910039	0.000778	0.0145239	1728	ENSG00000181019	NQO1	0.910039	4.23196
P13929	FALSE	P13929	-0.876112	0.00615536	0.0404991	2027	ENSG00000108515	ENO3	0.876112	3.20648
P62136	FALSE	P62136	-0.866246	0.00161672	0.0201223	5499	ENSG00000172531	PPP1CA	0.866246	3.90593
P13693	FALSE	P13693	-0.793104	0.00178196	0.0210565	7178	ENSG00000133112	TPT1	0.793104	3.86055
P08727	FALSE	P08727	-0.788041	0.000481	0.0118429	3880	ENSG00000171345	KRT19	0.788041	4.43603
P61019	FALSE	P61019	-0.765328	0.000914	0.0145311	5862	ENSG00000104388	RAB2A	0.765328	4.23146
P35968	FALSE	P35968	-0.75748	0.00188828	0.0217515	3791	ENSG00000128052	KDR	0.75748	3.82807
Q13200	FALSE	Q13200	-0.755389	0.00176532	0.0210565	5708	ENSG00000175166	PSMD2	0.755389	3.86055
O75683	FALSE	O75683	-0.747378	0.000151	0.00717822	6838	ENSG00000148296	SURF6	0.747378	4.9367
P05141	FALSE	P05141	-0.717742	0.00711489	0.0434879	292	ENSG00000005022	SLC25A5	0.717742	3.13527
O43707	FALSE	O43707	-0.715662	0.00421268	0.0327714	81	ENSG00000130402	ACTN4	0.715662	3.4182
Q16891	FALSE	Q16891	-0.71429	0.00875898	0.0479144	10989	ENSG00000132305	IMMT	0.71429	3.03834
P13645	FALSE	P13645	-0.702774	0.00678199	0.0421188	3858	ENSG00000186395	KRT10	0.702774	3.16726
P55884	FALSE	P55884	-0.697188	0.000754	0.0145239	8662	ENSG00000106263	EIF3B	0.697188	4.23196
O75351	FALSE	O75351	-0.695435	0.000249	0.0102091	9525	ENSG00000119541	VPS4B	0.695435	4.58447
P04264	FALSE	P04264	-0.679262	0.00585592	0.0399451	3848	ENSG00000167768	KRT1	0.679262	3.22025
P26447	FALSE	P26447	-0.674574	0.00731166	0.0436031	6275	ENSG00000196154	S100A4	0.674574	3.13263
P14550	FALSE	P14550	-0.666523	0.00837112	0.0464287	10327	ENSG00000117448	AKR1A1	0.666523	3.06984
P18124	FALSE	P18124	-0.65338	5.75e-05	0.00523179	6129	ENSG00000147604	RPL7	0.65338	5.253
P16401	FALSE	P16401	-0.65169	0.00646864	0.0416636	3009	ENSG00000184357	H1-5	0.65169	3.17813
O14579	FALSE	O14579	-0.643737	0.00322585	0.0290013	11316	ENSG00000105669	COPE	0.643737	3.54042
P45974	FALSE	P45974	-0.633734	0.00740743	0.0436031	8078	ENSG00000111667	USP5	0.633734	3.13263
P17980	FALSE	P17980	-0.620556	0.001958	0.0219223	5702	ENSG00000165916	PSMC3	0.620556	3.82025
Q15382	FALSE	Q15382	-0.610927	0.00247679	0.0258017	6009	ENSG00000106615	RHEB	0.610927	3.65732
Q9NVJ2	FALSE	Q9NVJ2	-0.59748	0.00059	0.0130381	55207	ENSG00000134108	ARL8B	0.59748	4.33988
P52272	FALSE	P52272	-0.58082	0.00483129	0.0361743	4670	ENSG00000099783	HNRNPM	0.58082	3.31941
O00232	FALSE	O00232	-0.580286	0.00489366	0.0364137	5718	ENSG00000197170	PSMD12	0.580286	3.31281
Q8NC51	FALSE	Q8NC51	-0.569457	0.00101123	0.0156241	26135	ENSG00000142864	SERBP1	0.569457	4.15894
P08865	FALSE	P08865	-0.559413	0.00657039	0.0418688	3921	ENSG00000168028	RPSA	0.559413	3.17322
O00410	FALSE	O00410	-0.536035	0.000515	0.0123448	3843	ENSG00000065150	IPO5	0.536035	4.39452
P27695	FALSE	P27695	-0.534055	0.00263143	0.0267157	328	ENSG00000100823	APEX1	0.534055	3.6225
Q15366	FALSE	Q15366	-0.530214	6.55e-05	0.00523179	5094	ENSG00000197111	PCBP2	0.530214	5.253
P13667	FALSE	P13667	-0.524273	0.00829163	0.0464176	9601	ENSG00000155660	PDIA4	0.524273	3.07008
O43390	FALSE	O43390	-0.495305	0.00143087	0.0192365	10236	ENSG00000125944	HNRNPR	0.495305	3.95095
Q12904	FALSE	Q12904	-0.48135	0.00749704	0.0436031	9255	ENSG00000164022	AIMP1	0.48135	3.13263
P42704	FALSE	P42704	-0.47408	0.000813	0.0145239	10128	ENSG00000138095	LRPPRC	0.47408	4.23196
Q14697	FALSE	Q14697	-0.467747	0.00674218	0.0421188	23193	ENSG00000089597	GANAB	0.467747	3.16726
Q15365	FALSE	Q15365	-0.465589	0.000915	0.0145311	5093	ENSG00000169564	PCBP1	0.465589	4.23146
Q9NQH7	FALSE	Q9NQH7	-0.462859	0.00404811	0.0321168	63929	ENSG00000196236	XPNPEP3	0.462859	3.43837
P27348	FALSE	P27348	-0.447448	0.00651745	0.0417535	10971	ENSG00000134308	YWHAQ	0.447448	3.17597
P27797	FALSE	P27797	-0.438675	0.00150694	0.0198386	811	ENSG00000179218	CALR	0.438675	3.92013
P08238	FALSE	P08238	-0.433936	0.000131	0.00681412	3326	ENSG00000096384	HSP90AB1	0.433936	4.98876
P42766	FALSE	P42766	-0.433837	0.00613538	0.0404991	11224	ENSG00000136942	RPL35	0.433837	3.20648
P68104	FALSE	P68104	-0.433788	0.00157149	0.0201223	1915	ENSG00000156508	EEF1A1	0.433788	3.90593
Q15084	FALSE	Q15084	-0.418136	0.00603891	0.0404991	10130	ENSG00000143870	PDIA6	0.418136	3.20648
P62826	FALSE	P62826	-0.400492	0.00245682	0.0258017	5901	ENSG00000132341	RAN	0.400492	3.65732
P13639	FALSE	P13639	-0.39961	0.000637	0.0136178	1938	ENSG00000167658	EEF2	0.39961	4.29638
P60842	FALSE	P60842	-0.393002	0.000156	0.00717822	1973	ENSG00000161960	EIF4A1	0.393002	4.9367
P07900	FALSE	P07900	-0.389357	0.000716	0.0145239	3320	ENSG00000080824	HSP90AA1	0.389357	4.23196
P35609	FALSE	P35609	-0.377247	0.00860683	0.0472981	88	ENSG00000077522	ACTN2	0.377247	3.05129
P26373	FALSE	P26373	-0.370938	0.0058571	0.0399451	6137	ENSG00000167526	RPL13	0.370938	3.22025
O00231	FALSE	O00231	-0.363101	0.00294528	0.0271419	5717	ENSG00000108671	PSMD11	0.363101	3.60668
Q9Y5M8	FALSE	Q9Y5M8	-0.359203	0.00828802	0.0464176	58477	ENSG00000144867	SRPRB	0.359203	3.07008
P14618	FALSE	P14618	-0.354147	2.53e-05	0.00336357	5315	ENSG00000067225	PKM	0.354147	5.69475
P15531	FALSE	P15531	-0.321983	0.00390317	0.0319285	4830	ENSG00000239672	NME1	0.321983	3.44426
P12956	FALSE	P12956	-0.319222	0.00548739	0.0388988	2547	ENSG00000196419	XRCC6	0.319222	3.24679
Q15185	FALSE	Q15185	-0.307258	0.00236057	0.0257087	10728	ENSG00000110958	PTGES3	0.307258	3.66092
P61158	FALSE	P61158	0.304244	0.00364218	0.0305128	10096	ENSG00000115091	ACTR3	0.304244	3.48961
P67936	FALSE	P67936	0.336344	0.00749769	0.0436031	7171	ENSG00000167460	TPM4	0.336344	3.13263
P00387	FALSE	P00387	0.395108	0.00327129	0.0290297	1727	ENSG00000100243	CYB5R3	0.395108	3.53944
P07951	FALSE	P07951	0.397859	0.00591823	0.0400567	7169	ENSG00000198467	TPM2	0.397859	3.21746
P09651	FALSE	P09651	0.402482	0.000274	0.0102091	3178	ENSG00000135486	HNRNPA1	0.402482	4.58447
P55786	FALSE	P55786	0.410906	0.00395497	0.0319483	9520	ENSG00000141279	NPEPPS	0.410906	3.44363
P40926	FALSE	P40926	0.427116	0.000107	0.00645833	4191	ENSG00000146701	MDH2	0.427116	5.04238
P27816	FALSE	P27816	0.45549	0.00144515	0.0192365	4134	ENSG00000047849	MAP4	0.45549	3.95095
P12268	FALSE	P12268	0.529827	0.00289619	0.0271419	3615	ENSG00000178035	IMPDH2	0.529827	3.60668
P54136	FALSE	P54136	0.531361	0.00083	0.0145239	5917	ENSG00000113643	RARS1	0.531361	4.23196
Q6DD88	FALSE	Q6DD88	0.572908	0.00565363	0.0393782	25923	ENSG00000184743	ATL3	0.572908	3.23454
Q14847	FALSE	Q14847	0.593067	0.00166737	0.0203828	3927	ENSG00000002834	LASP1	0.593067	3.89306
Q969X5	FALSE	Q969X5	0.733518	0.00628245	0.0406831	57222	ENSG00000113719	ERGIC1	0.733518	3.20194
Q13418	FALSE	Q13418	0.744419	0.00505265	0.036909	3611	ENSG00000166333	ILK	0.744419	3.2993
Q16881	FALSE	Q16881	0.83999	0.00106382	0.0159306	7296	ENSG00000198431	TXNRD1	0.83999	4.13951
Q9P2J5	FALSE	Q9P2J5	0.852059	0.00892572	0.04851	51520	ENSG00000133706	LARS1	0.852059	3.02599
P31040	FALSE	P31040	0.87891	5.29e-05	0.00523179	6389	ENSG00000073578	SDHA	0.87891	5.253
O75396	FALSE	O75396	0.919814	0.00281486	0.0271258	9554	ENSG00000265808	SEC22B	0.919814	3.60727
P07339	FALSE	P07339	0.943601	0.00135873	0.0191501	1509	ENSG00000117984	CTSD	0.943601	3.95545
Q13011	FALSE	Q13011	0.964418	0.00247561	0.0258017	1891	ENSG00000104823	ECH1	0.964418	3.65732
Q9NR12	FALSE	Q9NR12	0.976389	0.000397	0.0110492	9260	ENSG00000196923	PDLIM7	0.976389	4.5054
P42224	FALSE	P42224	0.986541	0.00243091	0.0258017	6772	ENSG00000115415	STAT1	0.986541	3.65732
P30837	FALSE	P30837	1.0063	0.00389668	0.0319285	219	ENSG00000137124	ALDH1B1	1.0063	3.44426
Q93052	FALSE	Q93052	1.07439	0.00276485	0.0271258	4026	ENSG00000145012	LPP	1.07439	3.60727
Q13643	FALSE	Q13643	1.14203	0.00787244	0.0453422	2275	ENSG00000183386	FHL3	1.14203	3.09352
P09619	FALSE	P09619	1.1881	0.00026	0.0102091	5159	ENSG00000113721	PDGFRB	1.1881	4.58447
Q96I99	FALSE	Q96I99	1.24658	0.00940322	0.0498454	8801	ENSG00000172340	SUCLG2	1.24658	2.99883
Q14192	FALSE	Q14192	1.25636	0.00281916	0.0271258	2274	ENSG00000115641	FHL2	1.25636	3.60727
Q9UBY9	FALSE	Q9UBY9	1.34127	0.0058684	0.0399451	27129	ENSG00000173641	HSPB7	1.34127	3.22025
P36871	FALSE	P36871	1.53912	2.24e-05	0.0033556	5236	ENSG00000079739	PGM1	1.53912	5.69713
Q16401	FALSE	Q16401	1.56258	0.0061484	0.0404991	5711	ENSG00000095261	PSMD5	1.56258	3.20648
Q92734	FALSE	Q92734	1.57821	0.00138066	0.0192329	10342	ENSG00000114354	TFG	1.57821	3.95113
Q13510	FALSE	Q13510	1.74205	0.000872	0.0145239	427	ENSG00000104763	ASAH1	1.74205	4.23196
Q9UIJ7	FALSE	Q9UIJ7	1.74208	0.00748422	0.0436031	50808	ENSG00000147853	AK3	1.74208	3.13263
P13647	FALSE	P13647	1.90206	0.000271	0.0102091	3852	ENSG00000186081	KRT5	1.90206	4.58447
P07305	FALSE	P07305	2.06247	0.0092742	0.0496004	3005	ENSG00000189060	H1-0	2.06247	3.00376
Q13492	FALSE	Q13492	2.32549	0.00078	0.0145239	8301	ENSG00000073921	PICALM	2.32549	4.23196
P07196	FALSE	P07196	3.52225	0.00294459	0.0271419	4747	ENSG00000277586	NEFL	3.52225	3.60668
