# Supplementary material for: C9ORF72 Repeat Expansion Affects the Proteome of Primary Skin Fibroblasts in ALS
Source: Int J Mol Sci. 2021 Sep 27;22(19):10385. doi: 10.3390/ijms221910385 (PMC8508815; doi:10.3390/ijms221910385)
Supplement: Supplementary file 1 [file ijms-22-10385-s001.zip › Table S6_enrichment_main component_Reactome db.xlsx]

## Sheet: enrichment_results_wg_result162
geneSet	description	link	size	overlap	expect	enrichmentRatio	pValue	FDR	overlapId	userId
R-HSA-5663205	Infectious disease	http://reactome.org/PathwayBrowser/#/R-HSA-5663205	382	22	3.98181	5.52513	4.39591e-11	7.59613e-08	11224;1938;2547;292;3320;3326;3843;3921;5693;5702;5708;5711;5717;5718;5901;5905;6129;6137;6169;7296;811;9525	P46060;P28074;P63173;Q13200;P05141;O75351;P18124;P17980;O00232;P08865;O00410;P27797;P08238;P42766;P62826;P13639;P07900;P26373;O00231;P12956;Q16881;Q16401
R-HSA-5336415	Uptake and function of diphtheria toxin	http://reactome.org/PathwayBrowser/#/R-HSA-5336415	6	4	0.0625415	63.9576	1.64988e-07	0.000142549	1938;3320;3326;7296	P08238;P13639;P07900;Q16881
R-HSA-1643685	Disease	http://reactome.org/PathwayBrowser/#/R-HSA-1643685	1054	28	10.9864	2.54859	2.35482e-06	0.000406913	11224;1938;213;2547;292;3320;3326;3417;3843;3921;5156;5159;5236;5693;5702;5708;5711;5717;5718;5901;5905;6129;6137;6169;6772;7296;811;9525	P16234;P02768;P46060;P28074;O75874;P63173;Q13200;P05141;O75351;P18124;P17980;O00232;P08865;O00410;P27797;P08238;P42766;P62826;P13639;P07900;P26373;O00231;P12956;Q16881;P42224;P09619;P36871;Q16401
R-HSA-6798695	Neutrophil degranulation	http://reactome.org/PathwayBrowser/#/R-HSA-6798695	479	18	4.99289	3.60512	2.00916e-06	0.000406913	1509;1727;1915;1938;197;2547;3320;3326;3417;3615;3848;427;5236;5315;5702;5708;5717;5718	P02765;O75874;Q13200;P04264;P17980;O00232;P08238;P68104;P13639;P07900;O00231;P14618;P12956;P00387;P12268;P07339;P36871;Q13510
R-HSA-71291	Metabolism of amino acids and derivatives	http://reactome.org/PathwayBrowser/#/R-HSA-71291	370	16	3.85672	4.1486	1.29982e-06	0.000406913	11224;1728;3921;51520;5693;5702;5708;5711;5717;5718;5917;6129;6137;6169;7296;9255	P28074;P63173;P15559;Q13200;P18124;P17980;O00232;P08865;Q12904;P42766;P26373;O00231;P54136;Q16881;Q9P2J5;Q16401
R-HSA-72766	Translation	http://reactome.org/PathwayBrowser/#/R-HSA-72766	291	14	3.03326	4.6155	1.83409e-06	0.000406913	11224;1915;1917;1938;1973;3921;51520;58477;5917;6129;6137;6169;8662;9255	Q05639;P63173;P55884;P18124;P08865;Q12904;P42766;P68104;P13639;P60842;P26373;Q9Y5M8;P54136;Q9P2J5
R-HSA-9010553	Regulation of expression of SLITs and ROBOs	http://reactome.org/PathwayBrowser/#/R-HSA-9010553	171	11	1.78243	6.17135	1.56094e-06	0.000406913	11224;3921;5693;5702;5708;5711;5717;5718;6129;6137;6169	P28074;P63173;Q13200;P18124;P17980;O00232;P08865;P42766;P26373;O00231;Q16401
R-HSA-1236974	ER-Phagosome pathway	http://reactome.org/PathwayBrowser/#/R-HSA-1236974	83	8	0.865157	9.24688	2.22399e-06	0.000406913	5693;5702;5708;5711;5717;5718;811;9554	P28074;Q13200;P17980;O00232;P27797;O00231;O75396;Q16401
R-HSA-8852276	The role of GTSE1 in G2/M progression after G2 checkpoint	http://reactome.org/PathwayBrowser/#/R-HSA-8852276	75	8	0.781768	10.2332	1.01916e-06	0.000406913	3320;3326;5693;5702;5708;5711;5717;5718	P28074;Q13200;P17980;O00232;P08238;P07900;O00231;Q16401
R-HSA-350562	Regulation of ornithine decarboxylase (ODC)	http://reactome.org/PathwayBrowser/#/R-HSA-350562	51	7	0.531602	13.1677	8.75381e-07	0.000406913	1728;5693;5702;5708;5711;5717;5718	P28074;P15559;Q13200;P17980;O00232;O00231;Q16401
R-HSA-2408522	Selenoamino acid metabolism	http://reactome.org/PathwayBrowser/#/R-HSA-2408522	118	9	1.22998	7.31718	3.62537e-06	0.000569512	11224;3921;51520;5917;6129;6137;6169;7296;9255	P63173;P18124;P08865;Q12904;P42766;P26373;P54136;Q16881;Q9P2J5
R-HSA-156842	Eukaryotic Translation Elongation	http://reactome.org/PathwayBrowser/#/R-HSA-156842	93	8	0.969393	8.25259	5.26835e-06	0.000700285	11224;1915;1917;1938;3921;6129;6137;6169	Q05639;P63173;P18124;P08865;P42766;P68104;P13639;P26373
R-HSA-3371511	HSF1 activation	http://reactome.org/PathwayBrowser/#/R-HSA-3371511	12	4	0.125083	31.9788	5.18751e-06	0.000700285	10728;1915;3320;3326	P08238;P68104;P07900;Q15185
R-HSA-162909	Host Interactions of HIV factors	http://reactome.org/PathwayBrowser/#/R-HSA-162909	128	9	1.33422	6.74553	7.08923e-06	0.000875014	292;5693;5702;5708;5711;5717;5718;5901;5905	P46060;P28074;Q13200;P05141;P17980;O00232;P62826;O00231;Q16401
R-HSA-1236975	Antigen processing-Cross presentation	http://reactome.org/PathwayBrowser/#/R-HSA-1236975	99	8	1.03193	7.75243	8.41041e-06	0.00096888	5693;5702;5708;5711;5717;5718;811;9554	P28074;Q13200;P17980;O00232;P27797;O00231;O75396;Q16401
R-HSA-376176	Signaling by ROBO receptors	http://reactome.org/PathwayBrowser/#/R-HSA-376176	218	11	2.27234	4.84083	1.61306e-05	0.00107206	11224;3921;5693;5702;5708;5711;5717;5718;6129;6137;6169	P28074;P63173;Q13200;P18124;P17980;O00232;P08865;P42766;P26373;O00231;Q16401
R-HSA-168255	Influenza Life Cycle	http://reactome.org/PathwayBrowser/#/R-HSA-168255	143	9	1.49057	6.03795	1.74095e-05	0.00107206	11224;3320;3843;3921;5901;6129;6137;6169;811	P63173;P18124;P08865;O00410;P27797;P42766;P62826;P07900;P26373
R-HSA-8939902	Regulation of RUNX2 expression and activity	http://reactome.org/PathwayBrowser/#/R-HSA-8939902	73	7	0.760921	9.19938	1.02061e-05	0.00107206	5693;5702;5708;5711;5717;5718;6772	P28074;Q13200;P17980;O00232;O00231;P42224;Q16401
R-HSA-180585	Vif-mediated degradation of APOBEC3G	http://reactome.org/PathwayBrowser/#/R-HSA-180585	54	6	0.562873	10.6596	1.92326e-05	0.00107206	5693;5702;5708;5711;5717;5718	P28074;Q13200;P17980;O00232;O00231;Q16401
R-HSA-8854050	FBXL7 down-regulates AURKA during mitotic entry and in early mitosis	http://reactome.org/PathwayBrowser/#/R-HSA-8854050	54	6	0.562873	10.6596	1.92326e-05	0.00107206	5693;5702;5708;5711;5717;5718	P28074;Q13200;P17980;O00232;O00231;Q16401
R-HSA-9604323	Negative regulation of NOTCH4 signaling	http://reactome.org/PathwayBrowser/#/R-HSA-9604323	54	6	0.562873	10.6596	1.92326e-05	0.00107206	5693;5702;5708;5711;5717;5718	P28074;Q13200;P17980;O00232;O00231;Q16401
R-HSA-169911	Regulation of Apoptosis	http://reactome.org/PathwayBrowser/#/R-HSA-169911	53	6	0.55245	10.8607	1.72407e-05	0.00107206	5693;5702;5708;5711;5717;5718	P28074;Q13200;P17980;O00232;O00231;Q16401
R-HSA-69601	Ubiquitin Mediated Degradation of Phosphorylated Cdc25A	http://reactome.org/PathwayBrowser/#/R-HSA-69601	53	6	0.55245	10.8607	1.72407e-05	0.00107206	5693;5702;5708;5711;5717;5718	P28074;Q13200;P17980;O00232;O00231;Q16401
R-HSA-69610	p53-Independent DNA Damage Response	http://reactome.org/PathwayBrowser/#/R-HSA-69610	53	6	0.55245	10.8607	1.72407e-05	0.00107206	5693;5702;5708;5711;5717;5718	P28074;Q13200;P17980;O00232;O00231;Q16401
R-HSA-69613	p53-Independent G1/S DNA damage checkpoint	http://reactome.org/PathwayBrowser/#/R-HSA-69613	53	6	0.55245	10.8607	1.72407e-05	0.00107206	5693;5702;5708;5711;5717;5718	P28074;Q13200;P17980;O00232;O00231;Q16401
R-HSA-69229	Ubiquitin-dependent degradation of Cyclin D1	http://reactome.org/PathwayBrowser/#/R-HSA-69229	52	6	0.542026	11.0696	1.54186e-05	0.00107206	5693;5702;5708;5711;5717;5718	P28074;Q13200;P17980;O00232;O00231;Q16401
R-HSA-75815	Ubiquitin-dependent degradation of Cyclin D	http://reactome.org/PathwayBrowser/#/R-HSA-75815	52	6	0.542026	11.0696	1.54186e-05	0.00107206	5693;5702;5708;5711;5717;5718	P28074;Q13200;P17980;O00232;O00231;Q16401
R-HSA-180534	Vpu mediated degradation of CD4	http://reactome.org/PathwayBrowser/#/R-HSA-180534	52	6	0.542026	11.0696	1.54186e-05	0.00107206	5693;5702;5708;5711;5717;5718	P28074;Q13200;P17980;O00232;O00231;Q16401
R-HSA-349425	Autodegradation of the E3 ubiquitin ligase COP1	http://reactome.org/PathwayBrowser/#/R-HSA-349425	52	6	0.542026	11.0696	1.54186e-05	0.00107206	5693;5702;5708;5711;5717;5718	P28074;Q13200;P17980;O00232;O00231;Q16401
R-HSA-1236978	Cross-presentation of soluble exogenous antigens (endosomes)	http://reactome.org/PathwayBrowser/#/R-HSA-1236978	50	6	0.521179	11.5124	1.224e-05	0.00107206	5693;5702;5708;5711;5717;5718	P28074;Q13200;P17980;O00232;O00231;Q16401
R-HSA-211733	Regulation of activated PAK-2p34 by proteasome mediated degradation	http://reactome.org/PathwayBrowser/#/R-HSA-211733	50	6	0.521179	11.5124	1.224e-05	0.00107206	5693;5702;5708;5711;5717;5718	P28074;Q13200;P17980;O00232;O00231;Q16401
R-HSA-174113	SCF-beta-TrCP mediated degradation of Emi1	http://reactome.org/PathwayBrowser/#/R-HSA-174113	55	6	0.573297	10.4658	2.14061e-05	0.00108793	5693;5702;5708;5711;5717;5718	P28074;Q13200;P17980;O00232;O00231;Q16401
R-HSA-4641257	Degradation of AXIN	http://reactome.org/PathwayBrowser/#/R-HSA-4641257	55	6	0.573297	10.4658	2.14061e-05	0.00108793	5693;5702;5708;5711;5717;5718	P28074;Q13200;P17980;O00232;O00231;Q16401
R-HSA-8941858	Regulation of RUNX3 expression and activity	http://reactome.org/PathwayBrowser/#/R-HSA-8941858	55	6	0.573297	10.4658	2.14061e-05	0.00108793	5693;5702;5708;5711;5717;5718	P28074;Q13200;P17980;O00232;O00231;Q16401
R-HSA-450408	AUF1 (hnRNP D0) binds and destabilizes mRNA	http://reactome.org/PathwayBrowser/#/R-HSA-450408	56	6	0.58372	10.2789	2.37732e-05	0.00114111	5693;5702;5708;5711;5717;5718	P28074;Q13200;P17980;O00232;O00231;Q16401
R-HSA-5362768	Hh mutants that don't undergo autocatalytic processing are degraded by ERAD	http://reactome.org/PathwayBrowser/#/R-HSA-5362768	56	6	0.58372	10.2789	2.37732e-05	0.00114111	5693;5702;5708;5711;5717;5718	P28074;Q13200;P17980;O00232;O00231;Q16401
R-HSA-4641258	Degradation of DVL	http://reactome.org/PathwayBrowser/#/R-HSA-4641258	57	6	0.594144	10.0986	2.63467e-05	0.00119808	5693;5702;5708;5711;5717;5718	P28074;Q13200;P17980;O00232;O00231;Q16401
R-HSA-69541	Stabilization of p53	http://reactome.org/PathwayBrowser/#/R-HSA-69541	57	6	0.594144	10.0986	2.63467e-05	0.00119808	5693;5702;5708;5711;5717;5718	P28074;Q13200;P17980;O00232;O00231;Q16401
R-HSA-162906	HIV Infection	http://reactome.org/PathwayBrowser/#/R-HSA-162906	232	11	2.41827	4.54871	2.87785e-05	0.00122478	2547;292;5693;5702;5708;5711;5717;5718;5901;5905;9525	P46060;P28074;Q13200;P05141;O75351;P17980;O00232;P62826;O00231;P12956;Q16401
R-HSA-168254	Influenza Infection	http://reactome.org/PathwayBrowser/#/R-HSA-168254	154	9	1.60523	5.60667	3.14252e-05	0.00122478	11224;3320;3843;3921;5901;6129;6137;6169;811	P63173;P18124;P08865;O00410;P27797;P42766;P62826;P07900;P26373
R-HSA-5628897	TP53 Regulates Metabolic Genes	http://reactome.org/PathwayBrowser/#/R-HSA-5628897	86	7	0.896428	7.80877	3.01191e-05	0.00122478	10128;10971;1327;4513;6009;7296;9377	P20674;P13073;P00403;Q15382;P42704;P27348;Q16881
R-HSA-351202	Metabolism of polyamines	http://reactome.org/PathwayBrowser/#/R-HSA-351202	86	7	0.896428	7.80877	3.01191e-05	0.00122478	1728;5693;5702;5708;5711;5717;5718	P28074;P15559;Q13200;P17980;O00232;O00231;Q16401
R-HSA-187577	SCF(Skp2)-mediated degradation of p27/p21	http://reactome.org/PathwayBrowser/#/R-HSA-187577	60	6	0.625415	9.59364	3.54393e-05	0.00122478	5693;5702;5708;5711;5717;5718	P28074;Q13200;P17980;O00232;O00231;Q16401
R-HSA-5607761	Dectin-1 mediated noncanonical NF-kB signaling	http://reactome.org/PathwayBrowser/#/R-HSA-5607761	60	6	0.625415	9.59364	3.54393e-05	0.00122478	5693;5702;5708;5711;5717;5718	P28074;Q13200;P17980;O00232;O00231;Q16401
R-HSA-5610780	Degradation of GLI1 by the proteasome	http://reactome.org/PathwayBrowser/#/R-HSA-5610780	60	6	0.625415	9.59364	3.54393e-05	0.00122478	5693;5702;5708;5711;5717;5718	P28074;Q13200;P17980;O00232;O00231;Q16401
R-HSA-5610783	Degradation of GLI2 by the proteasome	http://reactome.org/PathwayBrowser/#/R-HSA-5610783	60	6	0.625415	9.59364	3.54393e-05	0.00122478	5693;5702;5708;5711;5717;5718	P28074;Q13200;P17980;O00232;O00231;Q16401
R-HSA-5610785	GLI3 is processed to GLI3R by the proteasome	http://reactome.org/PathwayBrowser/#/R-HSA-5610785	60	6	0.625415	9.59364	3.54393e-05	0.00122478	5693;5702;5708;5711;5717;5718	P28074;Q13200;P17980;O00232;O00231;Q16401
R-HSA-5387390	Hh mutants abrogate ligand secretion	http://reactome.org/PathwayBrowser/#/R-HSA-5387390	59	6	0.614991	9.75624	3.21657e-05	0.00122478	5693;5702;5708;5711;5717;5718	P28074;Q13200;P17980;O00232;O00231;Q16401
R-HSA-5676590	NIK-->noncanonical NF-kB signaling	http://reactome.org/PathwayBrowser/#/R-HSA-5676590	59	6	0.614991	9.75624	3.21657e-05	0.00122478	5693;5702;5708;5711;5717;5718	P28074;Q13200;P17980;O00232;O00231;Q16401
R-HSA-68827	CDT1 association with the CDC6:ORC:origin complex	http://reactome.org/PathwayBrowser/#/R-HSA-68827	59	6	0.614991	9.75624	3.21657e-05	0.00122478	5693;5702;5708;5711;5717;5718	P28074;Q13200;P17980;O00232;O00231;Q16401
R-HSA-156902	Peptide chain elongation	http://reactome.org/PathwayBrowser/#/R-HSA-156902	89	7	0.927698	7.54556	3.7646e-05	0.00127554	11224;1915;1938;3921;6129;6137;6169	P63173;P18124;P08865;P42766;P68104;P13639;P26373
R-HSA-5678895	Defective CFTR causes cystic fibrosis	http://reactome.org/PathwayBrowser/#/R-HSA-5678895	61	6	0.635838	9.43636	3.89751e-05	0.00129517	5693;5702;5708;5711;5717;5718	P28074;Q13200;P17980;O00232;O00231;Q16401
R-HSA-174084	Autodegradation of Cdh1 by Cdh1:APC/C	http://reactome.org/PathwayBrowser/#/R-HSA-174084	63	6	0.656685	9.1368	4.6895e-05	0.00152895	5693;5702;5708;5711;5717;5718	P28074;Q13200;P17980;O00232;O00231;Q16401
R-HSA-4608870	Asymmetric localization of PCP proteins	http://reactome.org/PathwayBrowser/#/R-HSA-4608870	64	6	0.667109	8.99403	5.13115e-05	0.00164197	5693;5702;5708;5711;5717;5718	P28074;Q13200;P17980;O00232;O00231;Q16401
R-HSA-5358346	Hedgehog ligand biogenesis	http://reactome.org/PathwayBrowser/#/R-HSA-5358346	65	6	0.677532	8.85566	5.60547e-05	0.00176114	5693;5702;5708;5711;5717;5718	P28074;Q13200;P17980;O00232;O00231;Q16401
R-HSA-8953854	Metabolism of RNA	http://reactome.org/PathwayBrowser/#/R-HSA-8953854	673	19	7.01507	2.70846	5.98708e-05	0.00179074	10236;11224;1973;3178;3185;3921;4670;5093;5094;5693;5702;5708;5711;5717;5718;5901;6129;6137;6169	P28074;P63173;P52597;Q13200;P18124;P17980;P52272;O00232;P08865;Q15366;O43390;Q15365;P42766;P62826;P60842;P26373;O00231;P09651;Q16401
R-HSA-69563	p53-Dependent G1 DNA Damage Response	http://reactome.org/PathwayBrowser/#/R-HSA-69563	66	6	0.687956	8.72149	6.11423e-05	0.00179074	5693;5702;5708;5711;5717;5718	P28074;Q13200;P17980;O00232;O00231;Q16401
R-HSA-69580	p53-Dependent G1/S DNA damage checkpoint	http://reactome.org/PathwayBrowser/#/R-HSA-69580	66	6	0.687956	8.72149	6.11423e-05	0.00179074	5693;5702;5708;5711;5717;5718	P28074;Q13200;P17980;O00232;O00231;Q16401
R-HSA-1234176	Oxygen-dependent proline hydroxylation of Hypoxia-inducible Factor Alpha	http://reactome.org/PathwayBrowser/#/R-HSA-1234176	66	6	0.687956	8.72149	6.11423e-05	0.00179074	5693;5702;5708;5711;5717;5718	P28074;Q13200;P17980;O00232;O00231;Q16401
R-HSA-109581	Apoptosis	http://reactome.org/PathwayBrowser/#/R-HSA-109581	169	9	1.76158	5.10904	6.51064e-05	0.00185599	10971;3005;3009;5693;5702;5708;5711;5717;5718	P28074;Q13200;P16401;P17980;O00232;P27348;O00231;Q16401;P07305
R-HSA-1169091	Activation of NF-kappaB in B cells	http://reactome.org/PathwayBrowser/#/R-HSA-1169091	67	6	0.69838	8.59132	6.65923e-05	0.00185599	5693;5702;5708;5711;5717;5718	P28074;Q13200;P17980;O00232;O00231;Q16401
R-HSA-174154	APC/C:Cdc20 mediated degradation of Securin	http://reactome.org/PathwayBrowser/#/R-HSA-174154	67	6	0.69838	8.59132	6.65923e-05	0.00185599	5693;5702;5708;5711;5717;5718	P28074;Q13200;P17980;O00232;O00231;Q16401
R-HSA-5658442	Regulation of RAS by GAPs	http://reactome.org/PathwayBrowser/#/R-HSA-5658442	68	6	0.708803	8.46497	7.24233e-05	0.00189617	5693;5702;5708;5711;5717;5718	P28074;Q13200;P17980;O00232;O00231;Q16401
R-HSA-69615	G1/S DNA Damage Checkpoints	http://reactome.org/PathwayBrowser/#/R-HSA-69615	68	6	0.708803	8.46497	7.24233e-05	0.00189617	5693;5702;5708;5711;5717;5718	P28074;Q13200;P17980;O00232;O00231;Q16401
R-HSA-68867	Assembly of the pre-replicative complex	http://reactome.org/PathwayBrowser/#/R-HSA-68867	68	6	0.708803	8.46497	7.24233e-05	0.00189617	5693;5702;5708;5711;5717;5718	P28074;Q13200;P17980;O00232;O00231;Q16401
R-HSA-2173782	Binding and Uptake of Ligands by Scavenger Receptors	http://reactome.org/PathwayBrowser/#/R-HSA-2173782	42	5	0.43779	11.421	7.02694e-05	0.00189617	213;3039;3040;3320;811	P02768;P69905;P69905;P27797;P07900
R-HSA-5357801	Programmed Cell Death	http://reactome.org/PathwayBrowser/#/R-HSA-5357801	172	9	1.79286	5.01993	7.46128e-05	0.00192434	10971;3005;3009;5693;5702;5708;5711;5717;5718	P28074;Q13200;P16401;P17980;O00232;P27348;O00231;Q16401;P07305
R-HSA-8948751	Regulation of PTEN stability and activity	http://reactome.org/PathwayBrowser/#/R-HSA-8948751	69	6	0.719227	8.34229	7.86548e-05	0.00199876	5693;5702;5708;5711;5717;5718	P28074;Q13200;P17980;O00232;O00231;Q16401
R-HSA-1428517	The citric acid (TCA) cycle and respiratory electron transport	http://reactome.org/PathwayBrowser/#/R-HSA-1428517	174	9	1.8137	4.96223	8.1579e-05	0.00204302	10128;1327;4191;4513;4729;6389;7416;8801;9377	P20674;P19404;P13073;P00403;P21796;P42704;P40926;P31040;Q96I99
R-HSA-68949	Orc1 removal from chromatin	http://reactome.org/PathwayBrowser/#/R-HSA-68949	71	6	0.740074	8.1073	9.23986e-05	0.00228093	5693;5702;5708;5711;5717;5718	P28074;Q13200;P17980;O00232;O00231;Q16401
R-HSA-69017	CDK-mediated phosphorylation and removal of Cdc6	http://reactome.org/PathwayBrowser/#/R-HSA-69017	72	6	0.750497	7.9947	9.99524e-05	0.002366	5693;5702;5708;5711;5717;5718	P28074;Q13200;P17980;O00232;O00231;Q16401
R-HSA-174178	APC/C:Cdh1 mediated degradation of Cdc20 and other APC/C:Cdh1 targeted proteins in late mitosis/early G1	http://reactome.org/PathwayBrowser/#/R-HSA-174178	72	6	0.750497	7.9947	9.99524e-05	0.002366	5693;5702;5708;5711;5717;5718	P28074;Q13200;P17980;O00232;O00231;Q16401
R-HSA-174184	Cdc20:Phospho-APC/C mediated degradation of Cyclin A	http://reactome.org/PathwayBrowser/#/R-HSA-174184	72	6	0.750497	7.9947	9.99524e-05	0.002366	5693;5702;5708;5711;5717;5718	P28074;Q13200;P17980;O00232;O00231;Q16401
R-HSA-179419	APC:Cdc20 mediated degradation of cell cycle proteins prior to satisfation of the cell cycle checkpoint	http://reactome.org/PathwayBrowser/#/R-HSA-179419	73	6	0.760921	7.88518	0.000107989	0.0025217	5693;5702;5708;5711;5717;5718	P28074;Q13200;P17980;O00232;O00231;Q16401
R-HSA-1234174	Regulation of Hypoxia-inducible Factor (HIF) by oxygen	http://reactome.org/PathwayBrowser/#/R-HSA-1234174	75	6	0.781768	7.67491	0.000125602	0.00281871	5693;5702;5708;5711;5717;5718	P28074;Q13200;P17980;O00232;O00231;Q16401
R-HSA-176409	APC/C:Cdc20 mediated degradation of mitotic proteins	http://reactome.org/PathwayBrowser/#/R-HSA-176409	75	6	0.781768	7.67491	0.000125602	0.00281871	5693;5702;5708;5711;5717;5718	P28074;Q13200;P17980;O00232;O00231;Q16401
R-HSA-2262749	Cellular response to hypoxia	http://reactome.org/PathwayBrowser/#/R-HSA-2262749	75	6	0.781768	7.67491	0.000125602	0.00281871	5693;5702;5708;5711;5717;5718	P28074;Q13200;P17980;O00232;O00231;Q16401
R-HSA-5619084	ABC transporter disorders	http://reactome.org/PathwayBrowser/#/R-HSA-5619084	76	6	0.792192	7.57392	0.000135224	0.00295781	5693;5702;5708;5711;5717;5718	P28074;Q13200;P17980;O00232;O00231;Q16401
R-HSA-176814	Activation of APC/C and APC/C:Cdc20 mediated degradation of mitotic proteins	http://reactome.org/PathwayBrowser/#/R-HSA-176814	76	6	0.792192	7.57392	0.000135224	0.00295781	5693;5702;5708;5711;5717;5718	P28074;Q13200;P17980;O00232;O00231;Q16401
R-HSA-156827	L13a-mediated translational silencing of Ceruloplasmin expression	http://reactome.org/PathwayBrowser/#/R-HSA-156827	111	7	1.15702	6.05004	0.000153812	0.00332233	11224;1973;3921;6129;6137;6169;8662	P63173;P55884;P18124;P08865;P42766;P60842;P26373
R-HSA-72706	GTP hydrolysis and joining of the 60S ribosomal subunit	http://reactome.org/PathwayBrowser/#/R-HSA-72706	112	7	1.16744	5.99602	0.000162673	0.00347036	11224;1973;3921;6129;6137;6169;8662	P63173;P55884;P18124;P08865;P42766;P60842;P26373
R-HSA-2408517	SeMet incorporation into proteins	http://reactome.org/PathwayBrowser/#/R-HSA-2408517	11	3	0.114659	26.1645	0.000171094	0.00360549	51520;5917;9255	Q12904;P54136;Q9P2J5
R-HSA-176408	Regulation of APC/C activators between G1/S and early anaphase	http://reactome.org/PathwayBrowser/#/R-HSA-176408	80	6	0.833886	7.19523	0.000179713	0.00374149	5693;5702;5708;5711;5717;5718	P28074;Q13200;P17980;O00232;O00231;Q16401
R-HSA-195253	Degradation of beta-catenin by the destruction complex	http://reactome.org/PathwayBrowser/#/R-HSA-195253	82	6	0.854733	7.01973	0.000205916	0.00413748	5693;5702;5708;5711;5717;5718	P28074;Q13200;P17980;O00232;O00231;Q16401
R-HSA-9013694	Signaling by NOTCH4	http://reactome.org/PathwayBrowser/#/R-HSA-9013694	82	6	0.854733	7.01973	0.000205916	0.00413748	5693;5702;5708;5711;5717;5718	P28074;Q13200;P17980;O00232;O00231;Q16401
R-HSA-2871837	FCERI mediated NF-kB activation	http://reactome.org/PathwayBrowser/#/R-HSA-2871837	82	6	0.854733	7.01973	0.000205916	0.00413748	5693;5702;5708;5711;5717;5718	P28074;Q13200;P17980;O00232;O00231;Q16401
R-HSA-8953897	Cellular responses to external stimuli	http://reactome.org/PathwayBrowser/#/R-HSA-8953897	503	15	5.24306	2.86093	0.000216515	0.00427342	10728;1915;3005;3009;3320;3326;4502;5693;5702;5708;5711;5717;5718;6009;7296	P02795;P28074;Q13200;P16401;P17980;Q15382;O00232;P08238;P68104;P07900;O00231;Q15185;Q16881;Q16401;P07305
R-HSA-69202	Cyclin E associated events during G1/S transition	http://reactome.org/PathwayBrowser/#/R-HSA-69202	83	6	0.865157	6.93516	0.000220101	0.00427342	5693;5702;5708;5711;5717;5718	P28074;Q13200;P17980;O00232;O00231;Q16401
R-HSA-1168372	Downstream signaling events of B Cell Receptor (BCR)	http://reactome.org/PathwayBrowser/#/R-HSA-1168372	83	6	0.865157	6.93516	0.000220101	0.00427342	5693;5702;5708;5711;5717;5718	P28074;Q13200;P17980;O00232;O00231;Q16401
R-HSA-72613	Eukaryotic Translation Initiation	http://reactome.org/PathwayBrowser/#/R-HSA-72613	119	7	1.24041	5.64332	0.000236971	0.00449984	11224;1973;3921;6129;6137;6169;8662	P63173;P55884;P18124;P08865;P42766;P60842;P26373
R-HSA-72737	Cap-dependent Translation Initiation	http://reactome.org/PathwayBrowser/#/R-HSA-72737	119	7	1.24041	5.64332	0.000236971	0.00449984	11224;1973;3921;6129;6137;6169;8662	P63173;P55884;P18124;P08865;P42766;P60842;P26373
R-HSA-69656	Cyclin A:Cdk2-associated events at S phase entry	http://reactome.org/PathwayBrowser/#/R-HSA-69656	85	6	0.886004	6.77198	0.000250777	0.00461004	5693;5702;5708;5711;5717;5718	P28074;Q13200;P17980;O00232;O00231;Q16401
R-HSA-69002	DNA Replication Pre-Initiation	http://reactome.org/PathwayBrowser/#/R-HSA-69002	85	6	0.886004	6.77198	0.000250777	0.00461004	5693;5702;5708;5711;5717;5718	P28074;Q13200;P17980;O00232;O00231;Q16401
R-HSA-5632684	Hedgehog 'on' state	http://reactome.org/PathwayBrowser/#/R-HSA-5632684	85	6	0.886004	6.77198	0.000250777	0.00461004	5693;5702;5708;5711;5717;5718	P28074;Q13200;P17980;O00232;O00231;Q16401
R-HSA-5673001	RAF/MAP kinase cascade	http://reactome.org/PathwayBrowser/#/R-HSA-5673001	248	10	2.58505	3.8684	0.000256028	0.00465702	4747;5156;5159;5693;5702;5708;5711;5717;5718;88	P16234;P28074;Q13200;P17980;O00232;P35609;O00231;P09619;Q16401;P07196
R-HSA-8878166	Transcriptional regulation by RUNX2	http://reactome.org/PathwayBrowser/#/R-HSA-8878166	121	7	1.26125	5.55004	0.000262591	0.00471368	5693;5702;5708;5711;5717;5718;6772	P28074;Q13200;P17980;O00232;O00231;P42224;Q16401
R-HSA-174143	APC/C-mediated degradation of cell cycle proteins	http://reactome.org/PathwayBrowser/#/R-HSA-174143	86	6	0.896428	6.69323	0.000267327	0.00471368	5693;5702;5708;5711;5717;5718	P28074;Q13200;P17980;O00232;O00231;Q16401
R-HSA-453276	Regulation of mitotic cell cycle	http://reactome.org/PathwayBrowser/#/R-HSA-453276	86	6	0.896428	6.69323	0.000267327	0.00471368	5693;5702;5708;5711;5717;5718	P28074;Q13200;P17980;O00232;O00231;Q16401
R-HSA-5339562	Uptake and actions of bacterial toxins	http://reactome.org/PathwayBrowser/#/R-HSA-5339562	31	4	0.323131	12.3789	0.000283063	0.00494073	1938;3320;3326;7296	P08238;P13639;P07900;Q16881
R-HSA-2168880	Scavenging of heme from plasma	http://reactome.org/PathwayBrowser/#/R-HSA-2168880	13	3	0.135506	22.1392	0.000292085	0.00504722	213;3039;3040	P02768;P69905;P69905
R-HSA-450531	Regulation of mRNA stability by proteins that bind AU-rich elements	http://reactome.org/PathwayBrowser/#/R-HSA-450531	88	6	0.917275	6.54112	0.000302997	0.00518395	5693;5702;5708;5711;5717;5718	P28074;Q13200;P17980;O00232;O00231;Q16401
R-HSA-5684996	MAPK1/MAPK3 signaling	http://reactome.org/PathwayBrowser/#/R-HSA-5684996	254	10	2.64759	3.77702	0.000310067	0.0052529	4747;5156;5159;5693;5702;5708;5711;5717;5718;88	P16234;P28074;Q13200;P17980;O00232;P35609;O00231;P09619;Q16401;P07196
R-HSA-5687128	MAPK6/MAPK4 signaling	http://reactome.org/PathwayBrowser/#/R-HSA-5687128	89	6	0.927698	6.46762	0.000322179	0.0054051	5693;5702;5708;5711;5717;5718	P28074;Q13200;P17980;O00232;O00231;Q16401
R-HSA-69052	Switching of origins to a post-replicative state	http://reactome.org/PathwayBrowser/#/R-HSA-69052	90	6	0.938122	6.39576	0.000342301	0.00568746	5693;5702;5708;5711;5717;5718	P28074;Q13200;P17980;O00232;O00231;Q16401
R-HSA-3371568	Attenuation phase	http://reactome.org/PathwayBrowser/#/R-HSA-3371568	14	3	0.14593	20.5578	0.000368929	0.00607151	10728;3320;3326	P08238;P07900;Q15185
R-HSA-4086400	PCP/CE pathway	http://reactome.org/PathwayBrowser/#/R-HSA-4086400	92	6	0.958969	6.25672	0.000385492	0.00628426	5693;5702;5708;5711;5717;5718	P28074;Q13200;P17980;O00232;O00231;Q16401
R-HSA-70263	Gluconeogenesis	http://reactome.org/PathwayBrowser/#/R-HSA-70263	34	4	0.354402	11.2866	0.000407298	0.00657767	2027;26330;4191;6576	O14556;P53007;P13929;P40926
R-HSA-2262752	Cellular responses to stress	http://reactome.org/PathwayBrowser/#/R-HSA-2262752	426	13	4.44044	2.92764	0.000472169	0.00743897	10728;1915;3005;3009;3320;3326;5693;5702;5708;5711;5717;5718;7296	P28074;Q13200;P16401;P17980;O00232;P08238;P68104;P07900;O00231;Q15185;Q16881;Q16401;P07305
R-HSA-5689880	Ub-specific processing proteases	http://reactome.org/PathwayBrowser/#/R-HSA-5689880	220	9	2.29319	3.92467	0.000473545	0.00743897	5693;5702;5708;5711;5717;5718;7416;7419;8078	Q9Y277;P28074;P21796;Q13200;P45974;P17980;O00232;O00231;Q16401
R-HSA-168273	Influenza Viral RNA Transcription and Replication	http://reactome.org/PathwayBrowser/#/R-HSA-168273	133	7	1.38634	5.04928	0.000467118	0.00743897	11224;3320;3843;3921;6129;6137;6169	P63173;P18124;P08865;O00410;P42766;P07900;P26373
R-HSA-8878159	Transcriptional regulation by RUNX3	http://reactome.org/PathwayBrowser/#/R-HSA-8878159	96	6	1.00066	5.99602	0.000484602	0.00754408	5693;5702;5708;5711;5717;5718	P28074;Q13200;P17980;O00232;O00231;Q16401
R-HSA-202424	Downstream TCR signaling	http://reactome.org/PathwayBrowser/#/R-HSA-202424	98	6	1.02151	5.87365	0.000541073	0.00834798	5693;5702;5708;5711;5717;5718	P28074;Q13200;P17980;O00232;O00231;Q16401
R-HSA-422475	Axon guidance	http://reactome.org/PathwayBrowser/#/R-HSA-422475	551	15	5.74339	2.6117	0.000570596	0.00872557	10096;11224;3320;3326;3921;5693;5702;5708;5711;5717;5718;6129;6137;6169;9260	P28074;P63173;Q13200;P18124;P17980;O00232;P08865;P08238;P42766;P07900;P26373;O00231;P61158;Q9NR12;Q16401
R-HSA-611105	Respiratory electron transport	http://reactome.org/PathwayBrowser/#/R-HSA-611105	100	6	1.04236	5.75618	0.000602538	0.0091332	10128;1327;4513;4729;6389;9377	P20674;P19404;P13073;P00403;P42704;P31040
R-HSA-6807070	PTEN Regulation	http://reactome.org/PathwayBrowser/#/R-HSA-6807070	140	7	1.4593	4.79682	0.000635401	0.00938439	5693;5702;5708;5711;5717;5718;6009	P28074;Q13200;P17980;Q15382;O00232;O00231;Q16401
R-HSA-5607764	CLEC7A (Dectin-1) signaling	http://reactome.org/PathwayBrowser/#/R-HSA-5607764	101	6	1.05278	5.69919	0.000635235	0.00938439	5693;5702;5708;5711;5717;5718	P28074;Q13200;P17980;O00232;O00231;Q16401
R-HSA-72689	Formation of a pool of free 40S subunits	http://reactome.org/PathwayBrowser/#/R-HSA-72689	101	6	1.05278	5.69919	0.000635235	0.00938439	11224;3921;6129;6137;6169;8662	P63173;P55884;P18124;P08865;P42766;P26373
R-HSA-5668541	TNFR2 non-canonical NF-kB pathway	http://reactome.org/PathwayBrowser/#/R-HSA-5668541	102	6	1.0632	5.64332	0.000669294	0.00971882	5693;5702;5708;5711;5717;5718	P28074;Q13200;P17980;O00232;O00231;Q16401
R-HSA-5689603	UCH proteinases	http://reactome.org/PathwayBrowser/#/R-HSA-5689603	102	6	1.0632	5.64332	0.000669294	0.00971882	5693;5702;5708;5711;5717;5718	P28074;Q13200;P17980;O00232;O00231;Q16401
R-HSA-382556	ABC-family proteins mediated transport	http://reactome.org/PathwayBrowser/#/R-HSA-382556	103	6	1.07363	5.58853	0.000704751	0.0100645	5693;5702;5708;5711;5717;5718	P28074;Q13200;P17980;O00232;O00231;Q16401
R-HSA-9020702	Interleukin-1 signaling	http://reactome.org/PathwayBrowser/#/R-HSA-9020702	103	6	1.07363	5.58853	0.000704751	0.0100645	5693;5702;5708;5711;5717;5718	P28074;Q13200;P17980;O00232;O00231;Q16401
R-HSA-5619115	Disorders of transmembrane transporters	http://reactome.org/PathwayBrowser/#/R-HSA-5619115	144	7	1.50099	4.66357	0.000751258	0.0106408	213;5693;5702;5708;5711;5717;5718	P02768;P28074;Q13200;P17980;O00232;O00231;Q16401
R-HSA-69275	G2/M Transition	http://reactome.org/PathwayBrowser/#/R-HSA-69275	194	8	2.02217	3.95614	0.000933879	0.0131199	3320;3326;5693;5702;5708;5711;5717;5718	P28074;Q13200;P17980;O00232;P08238;P07900;O00231;Q16401
R-HSA-5683057	MAPK family signaling cascades	http://reactome.org/PathwayBrowser/#/R-HSA-5683057	293	10	3.05411	3.27428	0.000945577	0.0131771	4747;5156;5159;5693;5702;5708;5711;5717;5718;88	P16234;P28074;Q13200;P17980;O00232;P35609;O00231;P09619;Q16401;P07196
R-HSA-453274	Mitotic G2-G2/M phases	http://reactome.org/PathwayBrowser/#/R-HSA-453274	196	8	2.04302	3.91577	0.000998025	0.0137967	3320;3326;5693;5702;5708;5711;5717;5718	P28074;Q13200;P17980;O00232;P08238;P07900;O00231;Q16401
R-HSA-5610787	Hedgehog 'off' state	http://reactome.org/PathwayBrowser/#/R-HSA-5610787	111	6	1.15702	5.18575	0.00104356	0.0143117	5693;5702;5708;5711;5717;5718	P28074;Q13200;P17980;O00232;O00231;Q16401
R-HSA-983705	Signaling by the B Cell Receptor (BCR)	http://reactome.org/PathwayBrowser/#/R-HSA-983705	112	6	1.16744	5.13945	0.00109342	0.0147612	5693;5702;5708;5711;5717;5718	P28074;Q13200;P17980;O00232;O00231;Q16401
R-HSA-1799339	SRP-dependent cotranslational protein targeting to membrane	http://reactome.org/PathwayBrowser/#/R-HSA-1799339	112	6	1.16744	5.13945	0.00109342	0.0147612	11224;3921;58477;6129;6137;6169	P63173;P18124;P08865;P42766;P26373;Q9Y5M8
R-HSA-168249	Innate Immune System	http://reactome.org/PathwayBrowser/#/R-HSA-168249	1053	22	10.976	2.00437	0.00110996	0.0148683	10096;1509;1727;1915;1938;197;2547;3320;3326;3417;3615;3848;427;5094;5236;5315;5693;5702;5708;5711;5717;5718	P28074;P02765;O75874;Q13200;P04264;P17980;O00232;Q15366;P08238;P68104;P13639;P07900;O00231;P14618;P12956;P61158;P00387;P12268;P07339;P36871;Q16401;Q13510
R-HSA-71403	Citric acid cycle (TCA cycle)	http://reactome.org/PathwayBrowser/#/R-HSA-71403	22	3	0.229319	13.0822	0.00146894	0.0195256	4191;6389;8801	P40926;P31040;Q96I99
R-HSA-69239	Synthesis of DNA	http://reactome.org/PathwayBrowser/#/R-HSA-69239	119	6	1.24041	4.83713	0.0014956	0.0195788	5693;5702;5708;5711;5717;5718	P28074;Q13200;P17980;O00232;O00231;Q16401
R-HSA-202403	TCR signaling	http://reactome.org/PathwayBrowser/#/R-HSA-202403	119	6	1.24041	4.83713	0.0014956	0.0195788	5693;5702;5708;5711;5717;5718	P28074;Q13200;P17980;O00232;O00231;Q16401
R-HSA-1257604	PIP3 activates AKT signaling	http://reactome.org/PathwayBrowser/#/R-HSA-1257604	260	9	2.71013	3.32087	0.00154819	0.0201148	5156;5159;5693;5702;5708;5711;5717;5718;6009	P16234;P28074;Q13200;P17980;Q15382;O00232;O00231;P09619;Q16401
R-HSA-3000484	Scavenging by Class F Receptors	http://reactome.org/PathwayBrowser/#/R-HSA-3000484	6	2	0.0625415	31.9788	0.00157152	0.0202655	3320;811	P27797;P07900
R-HSA-163200	Respiratory electron transport, ATP synthesis by chemiosmotic coupling, and heat production by uncoupling proteins.	http://reactome.org/PathwayBrowser/#/R-HSA-163200	123	6	1.2821	4.67982	0.00177114	0.0226706	10128;1327;4513;4729;6389;9377	P20674;P19404;P13073;P00403;P42704;P31040
R-HSA-69481	G2/M Checkpoints	http://reactome.org/PathwayBrowser/#/R-HSA-69481	168	7	1.75116	3.99735	0.0018418	0.0234017	10971;5693;5702;5708;5711;5717;5718	P28074;Q13200;P17980;O00232;P27348;O00231;Q16401
R-HSA-379716	Cytosolic tRNA aminoacylation	http://reactome.org/PathwayBrowser/#/R-HSA-379716	24	3	0.250166	11.992	0.0019016	0.0238113	51520;5917;9255	Q12904;P54136;Q9P2J5
R-HSA-3371571	HSF1-dependent transactivation	http://reactome.org/PathwayBrowser/#/R-HSA-3371571	24	3	0.250166	11.992	0.0019016	0.0238113	10728;3320;3326	P08238;P07900;Q15185
R-HSA-69306	DNA Replication	http://reactome.org/PathwayBrowser/#/R-HSA-69306	127	6	1.32379	4.53243	0.00208364	0.0259031	5693;5702;5708;5711;5717;5718	P28074;Q13200;P17980;O00232;O00231;Q16401
R-HSA-8937144	Aryl hydrocarbon receptor signalling	http://reactome.org/PathwayBrowser/#/R-HSA-8937144	7	2	0.072965	27.4104	0.00218516	0.0269711	10728;3326	P08238;Q15185
R-HSA-192823	Viral mRNA Translation	http://reactome.org/PathwayBrowser/#/R-HSA-192823	89	5	0.927698	5.38968	0.00232746	0.0285237	11224;3921;6129;6137;6169	P63173;P18124;P08865;P42766;P26373
R-HSA-8939236	RUNX1 regulates transcription of genes involved in differentiation of HSCs	http://reactome.org/PathwayBrowser/#/R-HSA-8939236	130	6	1.35506	4.42783	0.00234412	0.0285256	5693;5702;5708;5711;5717;5718	P28074;Q13200;P17980;O00232;O00231;Q16401
R-HSA-6803529	FGFR2 alternative splicing	http://reactome.org/PathwayBrowser/#/R-HSA-6803529	26	3	0.271013	11.0696	0.0024061	0.0290751	3178;3185;4670	P52597;P52272;P09651
R-HSA-69206	G1/S Transition	http://reactome.org/PathwayBrowser/#/R-HSA-69206	131	6	1.36549	4.39403	0.00243617	0.0291285	5693;5702;5708;5711;5717;5718	P28074;Q13200;P17980;O00232;O00231;Q16401
R-HSA-70326	Glucose metabolism	http://reactome.org/PathwayBrowser/#/R-HSA-70326	90	5	0.938122	5.3298	0.00244423	0.0291285	2027;26330;4191;5315;6576	O14556;P53007;P13929;P14618;P40926
R-HSA-71406	Pyruvate metabolism and Citric Acid (TCA) cycle	http://reactome.org/PathwayBrowser/#/R-HSA-71406	55	4	0.573297	6.97719	0.00253303	0.02998	4191;6389;7416;8801	P21796;P40926;P31040;Q96I99
R-HSA-2454202	Fc epsilon receptor (FCERI) signaling	http://reactome.org/PathwayBrowser/#/R-HSA-2454202	134	6	1.39676	4.29566	0.00272873	0.0320765	5693;5702;5708;5711;5717;5718	P28074;Q13200;P17980;O00232;O00231;Q16401
R-HSA-2408557	Selenocysteine synthesis	http://reactome.org/PathwayBrowser/#/R-HSA-2408557	93	5	0.969393	5.15787	0.00282013	0.032706	11224;3921;6129;6137;6169	P63173;P18124;P08865;P42766;P26373
R-HSA-72764	Eukaryotic Translation Termination	http://reactome.org/PathwayBrowser/#/R-HSA-72764	93	5	0.969393	5.15787	0.00282013	0.032706	11224;3921;6129;6137;6169	P63173;P18124;P08865;P42766;P26373
R-HSA-975956	Nonsense Mediated Decay (NMD) independent of the Exon Junction Complex (EJC)	http://reactome.org/PathwayBrowser/#/R-HSA-975956	95	5	0.99024	5.04928	0.00309292	0.0356305	11224;3921;6129;6137;6169	P63173;P18124;P08865;P42766;P26373
R-HSA-446652	Interleukin-1 family signaling	http://reactome.org/PathwayBrowser/#/R-HSA-446652	139	6	1.44888	4.14114	0.00327396	0.0374662	5693;5702;5708;5711;5717;5718	P28074;Q13200;P17980;O00232;O00231;Q16401
R-HSA-186763	Downstream signal transduction	http://reactome.org/PathwayBrowser/#/R-HSA-186763	29	3	0.302284	9.92445	0.00330573	0.0375809	5156;5159;6772	P16234;P42224;P09619
R-HSA-9006925	Intracellular signaling by second messengers	http://reactome.org/PathwayBrowser/#/R-HSA-9006925	293	9	3.05411	2.94685	0.00347136	0.0389514	5156;5159;5693;5702;5708;5711;5717;5718;6009	P16234;P28074;Q13200;P17980;Q15382;O00232;O00231;P09619;Q16401
R-HSA-2467813	Separation of Sister Chromatids	http://reactome.org/PathwayBrowser/#/R-HSA-2467813	188	7	1.95963	3.5721	0.00346363	0.0389514	5693;5702;5708;5711;5717;5718;5905	P46060;P28074;Q13200;P17980;O00232;O00231;Q16401
R-HSA-5621481	C-type lectin receptors (CLRs)	http://reactome.org/PathwayBrowser/#/R-HSA-5621481	142	6	1.48015	4.05365	0.0036379	0.0405567	5693;5702;5708;5711;5717;5718	P28074;Q13200;P17980;O00232;O00231;Q16401
R-HSA-1247673	Erythrocytes take up oxygen and release carbon dioxide	http://reactome.org/PathwayBrowser/#/R-HSA-1247673	9	2	0.0938122	21.3192	0.00369525	0.040932	3039;3040	P69905;P69905
R-HSA-5653656	Vesicle-mediated transport	http://reactome.org/PathwayBrowser/#/R-HSA-5653656	667	15	6.95253	2.15749	0.00377931	0.0415135	10096;10342;10971;11316;213;22820;3039;3040;3320;381;5050;811;8301;9525;9554	Q15102;P02768;P69905;P69905;P84085;Q9Y678;O75351;O14579;P27348;P27797;P07900;P61158;O75396;Q92734;Q13492
R-HSA-5688426	Deubiquitination	http://reactome.org/PathwayBrowser/#/R-HSA-5688426	297	9	3.0958	2.90716	0.00379579	0.0415135	5693;5702;5708;5711;5717;5718;7416;7419;8078	Q9Y277;P28074;P21796;Q13200;P45974;P17980;O00232;O00231;Q16401
R-HSA-3858494	Beta-catenin independent WNT signaling	http://reactome.org/PathwayBrowser/#/R-HSA-3858494	145	6	1.51142	3.96978	0.00403113	0.04381	5693;5702;5708;5711;5717;5718	P28074;Q13200;P17980;O00232;O00231;Q16401
R-HSA-5358351	Signaling by Hedgehog	http://reactome.org/PathwayBrowser/#/R-HSA-5358351	147	6	1.53227	3.91577	0.00431025	0.0465507	5693;5702;5708;5711;5717;5718	P28074;Q13200;P17980;O00232;O00231;Q16401
R-HSA-453279	Mitotic G1-G1/S phases	http://reactome.org/PathwayBrowser/#/R-HSA-453279	149	6	1.55311	3.86321	0.00460342	0.0494081	5693;5702;5708;5711;5717;5718	P28074;Q13200;P17980;O00232;O00231;Q16401
