# Supplementary material for: C9ORF72 Repeat Expansion Affects the Proteome of Primary Skin Fibroblasts in ALS
Source: Int J Mol Sci. 2021 Sep 27;22(19):10385. doi: 10.3390/ijms221910385 (PMC8508815; doi:10.3390/ijms221910385)
Supplement: Supplementary file 1 [file ijms-22-10385-s001.zip › Table S7_sub-clusters.xlsx]

## Sheet: network_clustered_glay_node
__glayCluster	abs_log2FC	ensembl	entrez	log2FC	log_pval	name	padj	pval	selected	shared name	symbol
1	1.53912	ENSG00000079739	5236	1.53912	5.69713	P36871	0.0033556	2.24e-05	false	P36871	PGM1
1	0.354147	ENSG00000067225	5315	-0.354147	5.69475	P14618	0.00336357	2.53e-05	false	P14618	PKM
1	2.89219	ENSG00000006432	4293	-2.89219	5.2801	P80192	0.00509194	4.68e-05	false	P80192	MAP3K9
1	0.433936	ENSG00000096384	3326	-0.433936	4.98876	P08238	0.00681412	0.000131	false	P08238	HSP90AB1
1	1.1881	ENSG00000113721	5159	1.1881	4.58447	P09619	0.0102091	0.00026	false	P09619	PDGFRB
1	1.20067	ENSG00000116161	27101	-1.20067	4.58447	Q9HB71	0.0102091	0.000281	false	Q9HB71	CACYBP
1	0.389357	ENSG00000080824	3320	-0.389357	4.23196	P07900	0.0145239	0.000716	false	P07900	HSP90AA1
1	0.75748	ENSG00000128052	3791	-0.75748	3.82807	P35968	0.0217515	0.00188828	false	P35968	KDR
1	0.307258	ENSG00000110958	10728	-0.307258	3.66092	Q15185	0.0257087	0.00236057	false	Q15185	PTGES3
1	0.986541	ENSG00000115415	6772	0.986541	3.65732	P42224	0.0258017	0.00243091	false	P42224	STAT1
1	3.57567	ENSG00000134853	5156	-3.57567	3.44363	P16234	0.0319483	0.00397354	false	P16234	PDGFRA
1	0.876112	ENSG00000108515	2027	-0.876112	3.20648	P13929	0.0404991	0.00615536	false	P13929	ENO3
1	0.559413	ENSG00000168028	3921	-0.559413	3.17322	P08865	0.0418688	0.00657039	false	P08865	RPSA
1	0.674574	ENSG00000196154	6275	-0.674574	3.13263	P26447	0.0436031	0.00731166	false	P26447	S100A4
1	1.61922	ENSG00000100804	5693	-1.61922	3.07008	P28074	0.0464176	0.00824837	false	P28074	PSMB5
2	4.02256	ENSG00000178741	9377	-4.02256	5.69713	P20674	0.0033556	1.5e-05	false	P20674	COX5A
2	0.747378	ENSG00000148296	6838	-0.747378	4.9367	O75683	0.00717822	0.000151	false	O75683	SURF6
2	0.695435	ENSG00000119541	9525	-0.695435	4.58447	O75351	0.0102091	0.000249	false	O75351	VPS4B
2	0.972462	ENSG00000181789	22820	-0.972462	4.56853	Q9Y678	0.0103732	0.000334	false	Q9Y678	COPG1
2	1.0945	ENSG00000165410	1073	-1.0945	4.23196	Q9Y281	0.0145239	0.000873	false	Q9Y281	CFL2
2	0.765328	ENSG00000104388	5862	-0.765328	4.23146	P61019	0.0145311	0.000914	false	P61019	RAB2A
2	1.63237	ENSG00000105679	26330	-1.63237	4.14177	O14556	0.0158947	0.00104815	false	O14556	GAPDHS
2	0.45549	ENSG00000047849	4134	0.45549	3.95095	P27816	0.0192365	0.00144515	false	P27816	MAP4
2	0.643737	ENSG00000105669	11316	-0.643737	3.54042	O14579	0.0290013	0.00322585	false	O14579	COPE
2	1.86497	ENSG00000143198	4259	-1.86497	3.5146	O14880	0.0297598	0.00339717	false	O14880	MGST3
2	1.11116	ENSG00000213585	7416	-1.11116	3.42554	P21796	0.0325318	0.00413937	false	P21796	VDAC1
2	2.61685	ENSG00000078668	7419	-2.61685	3.40914	Q9Y277	0.0330696	0.00433384	false	Q9Y277	VDAC3
2	2.34292	ENSG00000178127	4729	-2.34292	3.23436	P19404	0.0393854	0.00568754	false	P19404	NDUFV2
2	1.13269	ENSG00000198712	4513	-1.13269	3.20648	P00403	0.0404991	0.00613528	false	P00403	COX2
2	0.65169	ENSG00000184357	3009	-0.65169	3.17813	P16401	0.0416636	0.00646864	false	P16401	H1-5
2	1.74208	ENSG00000147853	50808	1.74208	3.13263	Q9UIJ7	0.0436031	0.00748422	false	Q9UIJ7	AK3
2	1.90208	ENSG00000131143	1327	-1.90208	3.07008	P13073	0.0464176	0.00827796	false	P13073	COX4I1
2	0.524273	ENSG00000155660	9601	-0.524273	3.07008	P13667	0.0464176	0.00829163	false	P13667	PDIA4
2	0.71429	ENSG00000132305	10989	-0.71429	3.03834	Q16891	0.0479144	0.00875898	false	Q16891	IMMT
2	2.06247	ENSG00000189060	3005	2.06247	3.00376	P07305	0.0496004	0.0092742	false	P07305	H1-0
2	1.24658	ENSG00000172340	8801	1.24658	2.99883	Q96I99	0.0498454	0.00940322	false	Q96I99	SUCLG2
3	0.65338	ENSG00000147604	6129	-0.65338	5.253	P18124	0.00523179	5.75e-05	false	P18124	RPL7
3	3.72337	ENSG00000079462	5050	-3.72337	5.04238	Q15102	0.00645833	0.0001	false	Q15102	PAFAH1B3
3	0.427116	ENSG00000146701	4191	0.427116	5.04238	P40926	0.00645833	0.000107	false	P40926	MDH2
3	0.393002	ENSG00000161960	1973	-0.393002	4.9367	P60842	0.00717822	0.000156	false	P60842	EIF4A1
3	0.536035	ENSG00000065150	3843	-0.536035	4.39452	O00410	0.0123448	0.000515	false	O00410	IPO5
3	0.697188	ENSG00000106263	8662	-0.697188	4.23196	P55884	0.0145239	0.000754	false	P55884	EIF3B
3	2.32549	ENSG00000073921	8301	2.32549	4.23196	Q13492	0.0145239	0.00078	false	Q13492	PICALM
3	1.54306	ENSG00000101210	1917	-1.54306	4.23196	Q05639	0.0145239	0.000784	false	Q05639	EEF1A2
3	0.47408	ENSG00000138095	10128	-0.47408	4.23196	P42704	0.0145239	0.000813	false	P42704	LRPPRC
3	0.433788	ENSG00000156508	1915	-0.433788	3.90593	P68104	0.0201223	0.00157149	false	P68104	EEF1A1
3	0.866246	ENSG00000172531	5499	-0.866246	3.90593	P62136	0.0201223	0.00161672	false	P62136	PPP1CA
3	0.793104	ENSG00000133112	7178	-0.793104	3.86055	P13693	0.0210565	0.00178196	false	P13693	TPT1
3	0.964418	ENSG00000104823	1891	0.964418	3.65732	Q13011	0.0258017	0.00247561	false	Q13011	ECH1
3	1.25636	ENSG00000115641	2274	1.25636	3.60727	Q14192	0.0271258	0.00281916	false	Q14192	FHL2
3	1.19227	ENSG00000172809	6169	-1.19227	3.44426	P63173	0.0319285	0.00391777	false	P63173	RPL38
3	0.462859	ENSG00000196236	63929	-0.462859	3.43837	Q9NQH7	0.0321168	0.00404811	false	Q9NQH7	XPNPEP3
3	0.58082	ENSG00000099783	4670	-0.58082	3.31941	P52272	0.0361743	0.00483129	false	P52272	HNRNPM
3	0.319222	ENSG00000196419	2547	-0.319222	3.24679	P12956	0.0388988	0.00548739	false	P12956	XRCC6
4	1.282	ENSG00000004059	381	-1.282	4.9367	P84085	0.00717822	0.000156	false	P84085	ARF5
4	1.90228	ENSG00000175899	2	-1.90228	4.47731	P01023	0.0113639	0.000427	false	P01023	A2M
4	0.59748	ENSG00000134108	55207	-0.59748	4.33988	Q9NVJ2	0.0130381	0.00059	false	Q9NVJ2	ARL8B
4	1.74205	ENSG00000104763	427	1.74205	4.23196	Q13510	0.0145239	0.000872	false	Q13510	ASAH1
4	0.610927	ENSG00000106615	6009	-0.610927	3.65732	Q15382	0.0258017	0.00247679	false	Q15382	RHEB
4	0.919814	ENSG00000265808	9554	0.919814	3.60727	O75396	0.0271258	0.00281486	false	O75396	SEC22B
4	1.53088	ENSG00000147155	10682	-1.53088	3.60727	Q15125	0.0271258	0.00285297	false	Q15125	EBP
4	1.0063	ENSG00000137124	219	1.0063	3.44426	P30837	0.0319285	0.00389668	false	P30837	ALDH1B1
4	0.572908	ENSG00000184743	25923	0.572908	3.23454	Q6DD88	0.0393782	0.00565363	false	Q6DD88	ATL3
4	0.717742	ENSG00000005022	292	-0.717742	3.13527	P05141	0.0434879	0.00711489	false	P05141	SLC25A5
4	0.359203	ENSG00000144867	58477	-0.359203	3.07008	Q9Y5M8	0.0464176	0.00828802	false	Q9Y5M8	SRPRB
5	2.22022	ENSG00000100401	5905	-2.22022	5.69713	P46060	0.0033556	9.17e-06	false	P46060	RANGAP1
5	2.59292	ENSG00000163631	213	-2.59292	5.2801	P02768	0.00509194	4.39e-05	false	P02768	ALB
5	1.51272	ENSG00000145192	197	-1.51272	5.04238	P02765	0.00645833	0.000114	false	P02765	AHSG
5	1.90206	ENSG00000186081	3852	1.90206	4.58447	P13647	0.0102091	0.000271	false	P13647	KRT5
5	0.788041	ENSG00000171345	3880	-0.788041	4.43603	P08727	0.0118429	0.000481	false	P08727	KRT19
5	0.400492	ENSG00000132341	5901	-0.400492	3.65732	P62826	0.0258017	0.00245682	false	P62826	RAN
5	3.52225	ENSG00000277586	4747	3.52225	3.60668	P07196	0.0271419	0.00294459	false	P07196	NEFL
5	0.679262	ENSG00000167768	3848	-0.679262	3.22025	P04264	0.0399451	0.00585592	false	P04264	KRT1
5	0.702774	ENSG00000186395	3858	-0.702774	3.16726	P13645	0.0421188	0.00678199	false	P13645	KRT10
6	0.910039	ENSG00000181019	1728	-0.910039	4.23196	P15559	0.0145239	0.000778	false	P15559	NQO1
6	0.83999	ENSG00000198431	7296	0.83999	4.13951	Q16881	0.0159306	0.00106382	false	Q16881	TXNRD1
6	0.943601	ENSG00000117984	1509	0.943601	3.95545	P07339	0.0191501	0.00135873	false	P07339	CTSD
6	1.58081	ENSG00000105974	857	-1.58081	3.90593	Q03135	0.0201223	0.00158825	false	Q03135	CAV1
6	0.593067	ENSG00000002834	3927	0.593067	3.89306	Q14847	0.0203828	0.00166737	false	Q14847	LASP1
6	1.54299	ENSG00000100075	6576	-1.54299	3.63474	P53007	0.0263908	0.0025774	false	P53007	SLC25A1
6	1.07439	ENSG00000145012	4026	1.07439	3.60727	Q93052	0.0271258	0.00276485	false	Q93052	LPP
6	0.395108	ENSG00000100243	1727	0.395108	3.53944	P00387	0.0290297	0.00327129	false	P00387	CYB5R3
6	0.410906	ENSG00000141279	9520	0.410906	3.44363	P55786	0.0319483	0.00395497	false	P55786	NPEPPS
6	1.93764	ENSG00000206172	3039	-1.93764	3.41123	P69905	0.0330005	0.00429723	false	P69905	HBA1
6	0.744419	ENSG00000166333	3611	0.744419	3.2993	Q13418	0.036909	0.00505265	false	Q13418	ILK
6	0.370938	ENSG00000167526	6137	-0.370938	3.22025	P26373	0.0399451	0.0058571	false	P26373	RPL13
6	0.633734	ENSG00000111667	8078	-0.633734	3.13263	P45974	0.0436031	0.00740743	false	P45974	USP5
6	1.14203	ENSG00000183386	2275	1.14203	3.09352	Q13643	0.0453422	0.00787244	false	Q13643	FHL3
6	0.666523	ENSG00000117448	10327	-0.666523	3.06984	P14550	0.0464287	0.00837112	false	P14550	AKR1A1
7	0.530214	ENSG00000197111	5094	-0.530214	5.253	Q15366	0.00523179	6.55e-05	false	Q15366	PCBP2
7	0.976389	ENSG00000196923	9260	0.976389	4.5054	Q9NR12	0.0110492	0.000397	false	Q9NR12	PDLIM7
7	0.465589	ENSG00000169564	5093	-0.465589	4.23146	Q15365	0.0145311	0.000915	false	Q15365	PCBP1
7	0.304244	ENSG00000115091	10096	0.304244	3.48961	P61158	0.0305128	0.00364218	false	P61158	ACTR3
7	0.715662	ENSG00000130402	81	-0.715662	3.4182	O43707	0.0327714	0.00421268	false	O43707	ACTN4
7	1.34127	ENSG00000173641	27129	1.34127	3.22025	Q9UBY9	0.0399451	0.0058684	false	Q9UBY9	HSPB7
7	0.433837	ENSG00000136942	11224	-0.433837	3.20648	P42766	0.0404991	0.00613538	false	P42766	RPL35
7	0.336344	ENSG00000167460	7171	0.336344	3.13263	P67936	0.0436031	0.00749769	false	P67936	TPM4
7	0.377247	ENSG00000077522	88	-0.377247	3.05129	P35609	0.0472981	0.00860683	false	P35609	ACTN2
8	0.98439	ENSG00000169813	3185	-0.98439	4.56853	P52597	0.0103732	0.000315	false	P52597	HNRNPF
8	1.2181	ENSG00000120756	5357	-1.2181	4.23196	Q14651	0.0145239	0.000827	false	Q14651	PLS1
8	0.531361	ENSG00000113643	5917	0.531361	4.23196	P54136	0.0145239	0.00083	false	P54136	RARS1
8	1.57821	ENSG00000114354	10342	1.57821	3.95113	Q92734	0.0192329	0.00138066	false	Q92734	TFG
8	0.951081	ENSG00000102024	5358	-0.951081	3.65732	P13797	0.0258017	0.0024086	false	P13797	PLS3
8	0.733518	ENSG00000113719	57222	0.733518	3.20194	Q969X5	0.0406831	0.00628245	false	Q969X5	ERGIC1
8	0.48135	ENSG00000164022	9255	-0.48135	3.13263	Q12904	0.0436031	0.00749704	false	Q12904	AIMP1
8	0.852059	ENSG00000133706	51520	0.852059	3.02599	Q9P2J5	0.04851	0.00892572	false	Q9P2J5	LARS1
9	0.438675	ENSG00000179218	811	-0.438675	3.92013	P27797	0.0198386	0.00150694	false	P27797	CALR
9	0.755389	ENSG00000175166	5708	-0.755389	3.86055	Q13200	0.0210565	0.00176532	false	Q13200	PSMD2
9	0.620556	ENSG00000165916	5702	-0.620556	3.82025	P17980	0.0219223	0.001958	false	P17980	PSMC3
9	0.363101	ENSG00000108671	5717	-0.363101	3.60668	O00231	0.0271419	0.00294528	false	O00231	PSMD11
9	1.40915	ENSG00000138413	3417	-1.40915	3.54042	O75874	0.0290013	0.00324388	false	O75874	IDH1
9	0.580286	ENSG00000197170	5718	-0.580286	3.31281	O00232	0.0364137	0.00489366	false	O00232	PSMD12
9	0.397859	ENSG00000198467	7169	0.397859	3.21746	P07951	0.0400567	0.00591823	false	P07951	TPM2
9	1.56258	ENSG00000095261	5711	1.56258	3.20648	Q16401	0.0404991	0.0061484	false	Q16401	PSMD5
10	0.87891	ENSG00000073578	6389	0.87891	5.253	P31040	0.00523179	5.29e-05	false	P31040	SDHA
10	0.974144	ENSG00000023734	11171	-0.974144	5.04238	Q9Y3F4	0.00645833	0.000107	false	Q9Y3F4	STRAP
10	0.402482	ENSG00000135486	3178	0.402482	4.58447	P09651	0.0102091	0.000274	false	P09651	HNRNPA1
10	0.39961	ENSG00000167658	1938	-0.39961	4.29638	P13639	0.0136178	0.000637	false	P13639	EEF2
10	0.569457	ENSG00000142864	26135	-0.569457	4.15894	Q8NC51	0.0156241	0.00101123	false	Q8NC51	SERBP1
10	0.495305	ENSG00000125944	10236	-0.495305	3.95095	O43390	0.0192365	0.00143087	false	O43390	HNRNPR
10	0.951401	ENSG00000168906	4144	-0.951401	3.67428	P31153	0.0253678	0.00230808	false	P31153	MAT2A
10	0.534055	ENSG00000100823	328	-0.534055	3.6225	P27695	0.0267157	0.00263143	false	P27695	APEX1
10	0.529827	ENSG00000178035	3615	0.529827	3.60668	P12268	0.0271419	0.00289619	false	P12268	IMPDH2
10	2.22407	ENSG00000125148	4502	-2.22407	3.44426	P02795	0.0319285	0.00388204	false	P02795	MT2A
10	0.321983	ENSG00000239672	4830	-0.321983	3.44426	P15531	0.0319285	0.00390317	false	P15531	NME1
10	1.14377	ENSG00000009307	7812	-1.14377	3.29158	O75534	0.0371951	0.00512286	false	O75534	CSDE1
10	0.418136	ENSG00000143870	10130	-0.418136	3.20648	Q15084	0.0404991	0.00603891	false	Q15084	PDIA6
10	0.447448	ENSG00000134308	10971	-0.447448	3.17597	P27348	0.0417535	0.00651745	false	P27348	YWHAQ
10	0.467747	ENSG00000089597	23193	-0.467747	3.16726	Q14697	0.0421188	0.00674218	false	Q14697	GANAB
