# Supplementary material for: C9ORF72 Repeat Expansion Affects the Proteome of Primary Skin Fibroblasts in ALS
Source: Int J Mol Sci. 2021 Sep 27;22(19):10385. doi: 10.3390/ijms221910385 (PMC8508815; doi:10.3390/ijms221910385)
Supplement: Supplementary file 1 [file ijms-22-10385-s001.zip › Table S8_enrichment_sub-clusters_Reactome.xlsx]

## Sheet: Subcluster_01
geneSet	description	link	size	overlap	expect	enrichmentRatio	pValue	FDR	overlapId	userId
R-HSA-3371511	HSF1 activation	http://reactome.org/PathwayBrowser/#/R-HSA-3371511	12	3	0.0136454	219.854	2.45748e-07	0.000350854	10728;3320;3326	P08238;P07900;Q15185
R-HSA-3371568	Attenuation phase	http://reactome.org/PathwayBrowser/#/R-HSA-3371568	14	3	0.0159196	188.446	4.06081e-07	0.000350854	10728;3320;3326	P08238;P07900;Q15185
R-HSA-3371571	HSF1-dependent transactivation	http://reactome.org/PathwayBrowser/#/R-HSA-3371571	24	3	0.0272908	109.927	2.24358e-06	0.0012923	10728;3320;3326	P08238;P07900;Q15185
R-HSA-1643685	Disease	http://reactome.org/PathwayBrowser/#/R-HSA-1643685	1054	8	1.19852	6.67489	3.31015e-06	0.00139535	3320;3326;3921;5156;5159;5236;5693;6772	P36871;P08238;P09619;P07900;P42224;P16234;P08865;P28074
R-HSA-186763	Downstream signal transduction	http://reactome.org/PathwayBrowser/#/R-HSA-186763	29	3	0.0329764	90.9741	4.03746e-06	0.00139535	5156;5159;6772	P09619;P42224;P16234
R-HSA-5336415	Uptake and function of diphtheria toxin	http://reactome.org/PathwayBrowser/#/R-HSA-5336415	6	2	0.0068227	293.139	1.7736e-05	0.00510798	3320;3326	P08238;P07900
R-HSA-8937144	Aryl hydrocarbon receptor signalling	http://reactome.org/PathwayBrowser/#/R-HSA-8937144	7	2	0.00795982	251.262	2.48148e-05	0.0055057	10728;3326	P08238;Q15185
R-HSA-3371497	HSP90 chaperone cycle for steroid hormone receptors (SHR)	http://reactome.org/PathwayBrowser/#/R-HSA-3371497	53	3	0.0602672	49.7783	2.54893e-05	0.0055057	10728;3320;3326	P08238;P07900;Q15185
R-HSA-186797	Signaling by PDGF	http://reactome.org/PathwayBrowser/#/R-HSA-186797	58	3	0.0659528	45.4871	3.34663e-05	0.00638282	5156;5159;6772	P09619;P42224;P16234
R-HSA-5663202	Diseases of signal transduction	http://reactome.org/PathwayBrowser/#/R-HSA-5663202	378	5	0.42983	11.6325	3.69376e-05	0.00638282	3320;5156;5159;5693;6772	P09619;P07900;P42224;P16234;P28074
R-HSA-8852276	The role of GTSE1 in G2/M progression after G2 checkpoint	http://reactome.org/PathwayBrowser/#/R-HSA-8852276	75	3	0.0852838	35.1767	7.24433e-05	0.0113802	3320;3326;5693	P08238;P07900;P28074
R-HSA-9006934	Signaling by Receptor Tyrosine Kinases	http://reactome.org/PathwayBrowser/#/R-HSA-9006934	455	5	0.517388	9.66392	8.97473e-05	0.0129236	3320;3791;5156;5159;6772	P09619;P07900;P35968;P42224;P16234
R-HSA-3371556	Cellular response to heat stress	http://reactome.org/PathwayBrowser/#/R-HSA-3371556	88	3	0.100066	29.9801	0.000116751	0.0155189	10728;3320;3326	P08238;P07900;Q15185
R-HSA-399954	Sema3A PAK dependent Axon repulsion	http://reactome.org/PathwayBrowser/#/R-HSA-399954	16	2	0.0181939	109.927	0.000140994	0.0174027	3320;3326	P08238;P07900

## Sheet: Subcluster_02
geneSet	description	link	size	overlap	expect	enrichmentRatio	pValue	FDR	overlapId	userId
R-HSA-1428517	The citric acid (TCA) cycle and respiratory electron transport	http://reactome.org/PathwayBrowser/#/R-HSA-1428517	174	6	0.280299	21.4057	1.96242e-07	0.000339107	1327;4513;4729;7416;8801;9377	P20674;P21796;P19404;P00403;P13073;Q96I99
R-HSA-611105	Respiratory electron transport	http://reactome.org/PathwayBrowser/#/R-HSA-611105	100	4	0.161092	24.8306	1.64345e-05	0.0141994	1327;4513;4729;9377	P20674;P19404;P00403;P13073
R-HSA-163200	Respiratory electron transport, ATP synthesis by chemiosmotic coupling, and heat production by uncoupling proteins.	http://reactome.org/PathwayBrowser/#/R-HSA-163200	123	4	0.198143	20.1875	3.71932e-05	0.0214233	1327;4513;4729;9377	P20674;P19404;P00403;P13073

## Sheet: Subcluster_03
geneSet	description	link	size	overlap	expect	enrichmentRatio	pValue	FDR	overlapId	userId
R-HSA-72766	Translation	http://reactome.org/PathwayBrowser/#/R-HSA-72766	291	6	0.441202	13.5992	2.64933e-06	0.00457804	1915;1917;1973;6129;6169;8662	P18124;P60842;P55884;Q05639;P68104;P63173
R-HSA-156842	Eukaryotic Translation Elongation	http://reactome.org/PathwayBrowser/#/R-HSA-156842	93	4	0.141003	28.3683	9.4867e-06	0.00725609	1915;1917;6129;6169	P18124;Q05639;P68104;P63173
R-HSA-156827	L13a-mediated translational silencing of Ceruloplasmin expression	http://reactome.org/PathwayBrowser/#/R-HSA-156827	111	4	0.168293	23.768	1.91417e-05	0.00725609	1973;6129;6169;8662	P18124;P60842;P55884;P63173
R-HSA-72706	GTP hydrolysis and joining of the 60S ribosomal subunit	http://reactome.org/PathwayBrowser/#/R-HSA-72706	112	4	0.16981	23.5558	1.98325e-05	0.00725609	1973;6129;6169;8662	P18124;P60842;P55884;P63173
R-HSA-72613	Eukaryotic Translation Initiation	http://reactome.org/PathwayBrowser/#/R-HSA-72613	119	4	0.180423	22.1702	2.51948e-05	0.00725609	1973;6129;6169;8662	P18124;P60842;P55884;P63173
R-HSA-72737	Cap-dependent Translation Initiation	http://reactome.org/PathwayBrowser/#/R-HSA-72737	119	4	0.180423	22.1702	2.51948e-05	0.00725609	1973;6129;6169;8662	P18124;P60842;P55884;P63173

## Sheet: Subcluster_05
geneSet	description	link	size	overlap	expect	enrichmentRatio	pValue	FDR	overlapId	userId
R-HSA-6809371	Formation of the cornified envelope	http://reactome.org/PathwayBrowser/#/R-HSA-6809371	129	4	0.110016	36.3583	2.56105e-06	0.0044255	3848;3852;3858;3880	P13647;P08727;P04264;P13645
R-HSA-6805567	Keratinization	http://reactome.org/PathwayBrowser/#/R-HSA-6805567	214	4	0.182507	21.9169	1.91296e-05	0.016528	3848;3852;3858;3880	P13647;P08727;P04264;P13645

## Sheet: Subcluster_06
geneSet	description	link	size	overlap	expect	enrichmentRatio	pValue	FDR	overlapId	userId
R-HSA-1247673	Erythrocytes take up oxygen and release carbon dioxide	http://reactome.org/PathwayBrowser/#/R-HSA-1247673	9	2	0.0110869	180.393	5.01883e-05	0.0468458	3039;3040	P69905;P69905
R-HSA-2168880	Scavenging of heme from plasma	http://reactome.org/PathwayBrowser/#/R-HSA-2168880	13	2	0.0160144	124.888	0.000108439	0.0468458	3039;3040	P69905;P69905
R-HSA-1237044	Erythrocytes take up carbon dioxide and release oxygen	http://reactome.org/PathwayBrowser/#/R-HSA-1237044	13	2	0.0160144	124.888	0.000108439	0.0468458	3039;3040	P69905;P69905
R-HSA-1480926	O2/CO2 exchange in erythrocytes	http://reactome.org/PathwayBrowser/#/R-HSA-1480926	13	2	0.0160144	124.888	0.000108439	0.0468458	3039;3040	P69905;P69905

## Sheet: Subcluster_08
geneSet	description	link	size	overlap	expect	enrichmentRatio	pValue	FDR	overlapId	userId
R-HSA-2408517	SeMet incorporation into proteins	http://reactome.org/PathwayBrowser/#/R-HSA-2408517	11	3	0.00521179	575.618	8.4166e-09	1.45439e-05	51520;5917;9255	P54136;Q12904;Q9P2J5
R-HSA-379716	Cytosolic tRNA aminoacylation	http://reactome.org/PathwayBrowser/#/R-HSA-379716	24	3	0.0113712	263.825	1.03053e-07	8.90376e-05	51520;5917;9255	P54136;Q12904;Q9P2J5
R-HSA-379724	tRNA Aminoacylation	http://reactome.org/PathwayBrowser/#/R-HSA-379724	42	3	0.0198996	150.757	5.83012e-07	0.000335815	51520;5917;9255	P54136;Q12904;Q9P2J5
R-HSA-2408522	Selenoamino acid metabolism	http://reactome.org/PathwayBrowser/#/R-HSA-2408522	118	3	0.0559083	53.6593	1.34089e-05	0.00579264	51520;5917;9255	P54136;Q12904;Q9P2J5

## Sheet: Subcluster_09
geneSet	description	link	size	overlap	expect	enrichmentRatio	pValue	FDR	overlapId	userId
R-HSA-1236974	ER-Phagosome pathway	http://reactome.org/PathwayBrowser/#/R-HSA-1236974	83	6	0.0629205	95.3584	5.44831e-12	9.41468e-09	5702;5708;5711;5717;5718;811	P27797;Q13200;P17980;O00231;O00232;Q16401
R-HSA-1236975	Antigen processing-Cross presentation	http://reactome.org/PathwayBrowser/#/R-HSA-1236975	99	6	0.0750497	79.947	1.6132e-11	1.3938e-08	5702;5708;5711;5717;5718;811	P27797;Q13200;P17980;O00231;O00232;Q16401
R-HSA-1236978	Cross-presentation of soluble exogenous antigens (endosomes)	http://reactome.org/PathwayBrowser/#/R-HSA-1236978	50	5	0.0379039	131.912	1.07732e-10	1.54427e-08	5702;5708;5711;5717;5718	Q13200;P17980;O00231;O00232;Q16401
R-HSA-211733	Regulation of activated PAK-2p34 by proteasome mediated degradation	http://reactome.org/PathwayBrowser/#/R-HSA-211733	50	5	0.0379039	131.912	1.07732e-10	1.54427e-08	5702;5708;5711;5717;5718	Q13200;P17980;O00231;O00232;Q16401
R-HSA-350562	Regulation of ornithine decarboxylase (ODC)	http://reactome.org/PathwayBrowser/#/R-HSA-350562	51	5	0.038662	129.326	1.19413e-10	1.54427e-08	5702;5708;5711;5717;5718	Q13200;P17980;O00231;O00232;Q16401
R-HSA-69229	Ubiquitin-dependent degradation of Cyclin D1	http://reactome.org/PathwayBrowser/#/R-HSA-69229	52	5	0.0394201	126.839	1.32085e-10	1.54427e-08	5702;5708;5711;5717;5718	Q13200;P17980;O00231;O00232;Q16401
R-HSA-75815	Ubiquitin-dependent degradation of Cyclin D	http://reactome.org/PathwayBrowser/#/R-HSA-75815	52	5	0.0394201	126.839	1.32085e-10	1.54427e-08	5702;5708;5711;5717;5718	Q13200;P17980;O00231;O00232;Q16401
R-HSA-180534	Vpu mediated degradation of CD4	http://reactome.org/PathwayBrowser/#/R-HSA-180534	52	5	0.0394201	126.839	1.32085e-10	1.54427e-08	5702;5708;5711;5717;5718	Q13200;P17980;O00231;O00232;Q16401
R-HSA-349425	Autodegradation of the E3 ubiquitin ligase COP1	http://reactome.org/PathwayBrowser/#/R-HSA-349425	52	5	0.0394201	126.839	1.32085e-10	1.54427e-08	5702;5708;5711;5717;5718	Q13200;P17980;O00231;O00232;Q16401
R-HSA-169911	Regulation of Apoptosis	http://reactome.org/PathwayBrowser/#/R-HSA-169911	53	5	0.0401781	124.446	1.45809e-10	1.54427e-08	5702;5708;5711;5717;5718	Q13200;P17980;O00231;O00232;Q16401
R-HSA-69601	Ubiquitin Mediated Degradation of Phosphorylated Cdc25A	http://reactome.org/PathwayBrowser/#/R-HSA-69601	53	5	0.0401781	124.446	1.45809e-10	1.54427e-08	5702;5708;5711;5717;5718	Q13200;P17980;O00231;O00232;Q16401
R-HSA-69610	p53-Independent DNA Damage Response	http://reactome.org/PathwayBrowser/#/R-HSA-69610	53	5	0.0401781	124.446	1.45809e-10	1.54427e-08	5702;5708;5711;5717;5718	Q13200;P17980;O00231;O00232;Q16401
R-HSA-69613	p53-Independent G1/S DNA damage checkpoint	http://reactome.org/PathwayBrowser/#/R-HSA-69613	53	5	0.0401781	124.446	1.45809e-10	1.54427e-08	5702;5708;5711;5717;5718	Q13200;P17980;O00231;O00232;Q16401
R-HSA-180585	Vif-mediated degradation of APOBEC3G	http://reactome.org/PathwayBrowser/#/R-HSA-180585	54	5	0.0409362	122.141	1.6065e-10	1.54427e-08	5702;5708;5711;5717;5718	Q13200;P17980;O00231;O00232;Q16401
R-HSA-8854050	FBXL7 down-regulates AURKA during mitotic entry and in early mitosis	http://reactome.org/PathwayBrowser/#/R-HSA-8854050	54	5	0.0409362	122.141	1.6065e-10	1.54427e-08	5702;5708;5711;5717;5718	Q13200;P17980;O00231;O00232;Q16401
R-HSA-9604323	Negative regulation of NOTCH4 signaling	http://reactome.org/PathwayBrowser/#/R-HSA-9604323	54	5	0.0409362	122.141	1.6065e-10	1.54427e-08	5702;5708;5711;5717;5718	Q13200;P17980;O00231;O00232;Q16401
R-HSA-174113	SCF-beta-TrCP mediated degradation of Emi1	http://reactome.org/PathwayBrowser/#/R-HSA-174113	55	5	0.0416943	119.92	1.76673e-10	1.54427e-08	5702;5708;5711;5717;5718	Q13200;P17980;O00231;O00232;Q16401
R-HSA-4641257	Degradation of AXIN	http://reactome.org/PathwayBrowser/#/R-HSA-4641257	55	5	0.0416943	119.92	1.76673e-10	1.54427e-08	5702;5708;5711;5717;5718	Q13200;P17980;O00231;O00232;Q16401
R-HSA-8941858	Regulation of RUNX3 expression and activity	http://reactome.org/PathwayBrowser/#/R-HSA-8941858	55	5	0.0416943	119.92	1.76673e-10	1.54427e-08	5702;5708;5711;5717;5718	Q13200;P17980;O00231;O00232;Q16401
R-HSA-450408	AUF1 (hnRNP D0) binds and destabilizes mRNA	http://reactome.org/PathwayBrowser/#/R-HSA-450408	56	5	0.0424524	117.779	1.93947e-10	1.54427e-08	5702;5708;5711;5717;5718	Q13200;P17980;O00231;O00232;Q16401
R-HSA-5362768	Hh mutants that don't undergo autocatalytic processing are degraded by ERAD	http://reactome.org/PathwayBrowser/#/R-HSA-5362768	56	5	0.0424524	117.779	1.93947e-10	1.54427e-08	5702;5708;5711;5717;5718	Q13200;P17980;O00231;O00232;Q16401
R-HSA-4641258	Degradation of DVL	http://reactome.org/PathwayBrowser/#/R-HSA-4641258	57	5	0.0432105	115.713	2.12545e-10	1.54427e-08	5702;5708;5711;5717;5718	Q13200;P17980;O00231;O00232;Q16401
R-HSA-69541	Stabilization of p53	http://reactome.org/PathwayBrowser/#/R-HSA-69541	57	5	0.0432105	115.713	2.12545e-10	1.54427e-08	5702;5708;5711;5717;5718	Q13200;P17980;O00231;O00232;Q16401
R-HSA-5387390	Hh mutants abrogate ligand secretion	http://reactome.org/PathwayBrowser/#/R-HSA-5387390	59	5	0.0447266	111.79	2.54013e-10	1.54427e-08	5702;5708;5711;5717;5718	Q13200;P17980;O00231;O00232;Q16401
R-HSA-5676590	NIK-->noncanonical NF-kB signaling	http://reactome.org/PathwayBrowser/#/R-HSA-5676590	59	5	0.0447266	111.79	2.54013e-10	1.54427e-08	5702;5708;5711;5717;5718	Q13200;P17980;O00231;O00232;Q16401
R-HSA-68827	CDT1 association with the CDC6:ORC:origin complex	http://reactome.org/PathwayBrowser/#/R-HSA-68827	59	5	0.0447266	111.79	2.54013e-10	1.54427e-08	5702;5708;5711;5717;5718	Q13200;P17980;O00231;O00232;Q16401
R-HSA-187577	SCF(Skp2)-mediated degradation of p27/p21	http://reactome.org/PathwayBrowser/#/R-HSA-187577	60	5	0.0454847	109.927	2.77039e-10	1.54427e-08	5702;5708;5711;5717;5718	Q13200;P17980;O00231;O00232;Q16401
R-HSA-5607761	Dectin-1 mediated noncanonical NF-kB signaling	http://reactome.org/PathwayBrowser/#/R-HSA-5607761	60	5	0.0454847	109.927	2.77039e-10	1.54427e-08	5702;5708;5711;5717;5718	Q13200;P17980;O00231;O00232;Q16401
R-HSA-5610780	Degradation of GLI1 by the proteasome	http://reactome.org/PathwayBrowser/#/R-HSA-5610780	60	5	0.0454847	109.927	2.77039e-10	1.54427e-08	5702;5708;5711;5717;5718	Q13200;P17980;O00231;O00232;Q16401
R-HSA-5610783	Degradation of GLI2 by the proteasome	http://reactome.org/PathwayBrowser/#/R-HSA-5610783	60	5	0.0454847	109.927	2.77039e-10	1.54427e-08	5702;5708;5711;5717;5718	Q13200;P17980;O00231;O00232;Q16401
R-HSA-5610785	GLI3 is processed to GLI3R by the proteasome	http://reactome.org/PathwayBrowser/#/R-HSA-5610785	60	5	0.0454847	109.927	2.77039e-10	1.54427e-08	5702;5708;5711;5717;5718	Q13200;P17980;O00231;O00232;Q16401
R-HSA-5678895	Defective CFTR causes cystic fibrosis	http://reactome.org/PathwayBrowser/#/R-HSA-5678895	61	5	0.0462428	108.125	3.01703e-10	1.62919e-08	5702;5708;5711;5717;5718	Q13200;P17980;O00231;O00232;Q16401
R-HSA-174084	Autodegradation of Cdh1 by Cdh1:APC/C	http://reactome.org/PathwayBrowser/#/R-HSA-174084	63	5	0.0477589	104.692	3.56288e-10	1.86566e-08	5702;5708;5711;5717;5718	Q13200;P17980;O00231;O00232;Q16401
R-HSA-4608870	Asymmetric localization of PCP proteins	http://reactome.org/PathwayBrowser/#/R-HSA-4608870	64	5	0.048517	103.057	3.8639e-10	1.96377e-08	5702;5708;5711;5717;5718	Q13200;P17980;O00231;O00232;Q16401
R-HSA-5358346	Hedgehog ligand biogenesis	http://reactome.org/PathwayBrowser/#/R-HSA-5358346	65	5	0.0492751	101.471	4.1849e-10	2.05852e-08	5702;5708;5711;5717;5718	Q13200;P17980;O00231;O00232;Q16401
R-HSA-69563	p53-Dependent G1 DNA Damage Response	http://reactome.org/PathwayBrowser/#/R-HSA-69563	66	5	0.0500332	99.9337	4.52685e-10	2.05852e-08	5702;5708;5711;5717;5718	Q13200;P17980;O00231;O00232;Q16401
R-HSA-69580	p53-Dependent G1/S DNA damage checkpoint	http://reactome.org/PathwayBrowser/#/R-HSA-69580	66	5	0.0500332	99.9337	4.52685e-10	2.05852e-08	5702;5708;5711;5717;5718	Q13200;P17980;O00231;O00232;Q16401
R-HSA-1234176	Oxygen-dependent proline hydroxylation of Hypoxia-inducible Factor Alpha	http://reactome.org/PathwayBrowser/#/R-HSA-1234176	66	5	0.0500332	99.9337	4.52685e-10	2.05852e-08	5702;5708;5711;5717;5718	Q13200;P17980;O00231;O00232;Q16401
R-HSA-1169091	Activation of NF-kappaB in B cells	http://reactome.org/PathwayBrowser/#/R-HSA-1169091	67	5	0.0507912	98.4422	4.89075e-10	2.1128e-08	5702;5708;5711;5717;5718	Q13200;P17980;O00231;O00232;Q16401
R-HSA-174154	APC/C:Cdc20 mediated degradation of Securin	http://reactome.org/PathwayBrowser/#/R-HSA-174154	67	5	0.0507912	98.4422	4.89075e-10	2.1128e-08	5702;5708;5711;5717;5718	Q13200;P17980;O00231;O00232;Q16401
R-HSA-5658442	Regulation of RAS by GAPs	http://reactome.org/PathwayBrowser/#/R-HSA-5658442	68	5	0.0515493	96.9945	5.27765e-10	2.12088e-08	5702;5708;5711;5717;5718	Q13200;P17980;O00231;O00232;Q16401
R-HSA-69615	G1/S DNA Damage Checkpoints	http://reactome.org/PathwayBrowser/#/R-HSA-69615	68	5	0.0515493	96.9945	5.27765e-10	2.12088e-08	5702;5708;5711;5717;5718	Q13200;P17980;O00231;O00232;Q16401
R-HSA-68867	Assembly of the pre-replicative complex	http://reactome.org/PathwayBrowser/#/R-HSA-68867	68	5	0.0515493	96.9945	5.27765e-10	2.12088e-08	5702;5708;5711;5717;5718	Q13200;P17980;O00231;O00232;Q16401
R-HSA-8948751	Regulation of PTEN stability and activity	http://reactome.org/PathwayBrowser/#/R-HSA-8948751	69	5	0.0523074	95.5888	5.68861e-10	2.23407e-08	5702;5708;5711;5717;5718	Q13200;P17980;O00231;O00232;Q16401
R-HSA-68949	Orc1 removal from chromatin	http://reactome.org/PathwayBrowser/#/R-HSA-68949	71	5	0.0538236	92.8961	6.58716e-10	2.52947e-08	5702;5708;5711;5717;5718	Q13200;P17980;O00231;O00232;Q16401
R-HSA-69017	CDK-mediated phosphorylation and removal of Cdc6	http://reactome.org/PathwayBrowser/#/R-HSA-69017	72	5	0.0545816	91.6059	7.07705e-10	2.54774e-08	5702;5708;5711;5717;5718	Q13200;P17980;O00231;O00232;Q16401
R-HSA-174178	APC/C:Cdh1 mediated degradation of Cdc20 and other APC/C:Cdh1 targeted proteins in late mitosis/early G1	http://reactome.org/PathwayBrowser/#/R-HSA-174178	72	5	0.0545816	91.6059	7.07705e-10	2.54774e-08	5702;5708;5711;5717;5718	Q13200;P17980;O00231;O00232;Q16401
R-HSA-174184	Cdc20:Phospho-APC/C mediated degradation of Cyclin A	http://reactome.org/PathwayBrowser/#/R-HSA-174184	72	5	0.0545816	91.6059	7.07705e-10	2.54774e-08	5702;5708;5711;5717;5718	Q13200;P17980;O00231;O00232;Q16401
R-HSA-179419	APC:Cdc20 mediated degradation of cell cycle proteins prior to satisfation of the cell cycle checkpoint	http://reactome.org/PathwayBrowser/#/R-HSA-179419	73	5	0.0553397	90.351	7.59562e-10	2.62504e-08	5702;5708;5711;5717;5718	Q13200;P17980;O00231;O00232;Q16401
R-HSA-8939902	Regulation of RUNX2 expression and activity	http://reactome.org/PathwayBrowser/#/R-HSA-8939902	73	5	0.0553397	90.351	7.59562e-10	2.62504e-08	5702;5708;5711;5717;5718	Q13200;P17980;O00231;O00232;Q16401
R-HSA-1234174	Regulation of Hypoxia-inducible Factor (HIF) by oxygen	http://reactome.org/PathwayBrowser/#/R-HSA-1234174	75	5	0.0568559	87.9417	8.72372e-10	2.79159e-08	5702;5708;5711;5717;5718	Q13200;P17980;O00231;O00232;Q16401
R-HSA-176409	APC/C:Cdc20 mediated degradation of mitotic proteins	http://reactome.org/PathwayBrowser/#/R-HSA-176409	75	5	0.0568559	87.9417	8.72372e-10	2.79159e-08	5702;5708;5711;5717;5718	Q13200;P17980;O00231;O00232;Q16401
R-HSA-2262749	Cellular response to hypoxia	http://reactome.org/PathwayBrowser/#/R-HSA-2262749	75	5	0.0568559	87.9417	8.72372e-10	2.79159e-08	5702;5708;5711;5717;5718	Q13200;P17980;O00231;O00232;Q16401
R-HSA-8852276	The role of GTSE1 in G2/M progression after G2 checkpoint	http://reactome.org/PathwayBrowser/#/R-HSA-8852276	75	5	0.0568559	87.9417	8.72372e-10	2.79159e-08	5702;5708;5711;5717;5718	Q13200;P17980;O00231;O00232;Q16401
R-HSA-5619084	ABC transporter disorders	http://reactome.org/PathwayBrowser/#/R-HSA-5619084	76	5	0.0576139	86.7845	9.33585e-10	2.88078e-08	5702;5708;5711;5717;5718	Q13200;P17980;O00231;O00232;Q16401
R-HSA-176814	Activation of APC/C and APC/C:Cdc20 mediated degradation of mitotic proteins	http://reactome.org/PathwayBrowser/#/R-HSA-176814	76	5	0.0576139	86.7845	9.33585e-10	2.88078e-08	5702;5708;5711;5717;5718	Q13200;P17980;O00231;O00232;Q16401
R-HSA-176408	Regulation of APC/C activators between G1/S and early anaphase	http://reactome.org/PathwayBrowser/#/R-HSA-176408	80	5	0.0606463	82.4453	1.21365e-09	3.67928e-08	5702;5708;5711;5717;5718	Q13200;P17980;O00231;O00232;Q16401
R-HSA-195253	Degradation of beta-catenin by the destruction complex	http://reactome.org/PathwayBrowser/#/R-HSA-195253	82	5	0.0621624	80.4345	1.37683e-09	3.96528e-08	5702;5708;5711;5717;5718	Q13200;P17980;O00231;O00232;Q16401
R-HSA-9013694	Signaling by NOTCH4	http://reactome.org/PathwayBrowser/#/R-HSA-9013694	82	5	0.0621624	80.4345	1.37683e-09	3.96528e-08	5702;5708;5711;5717;5718	Q13200;P17980;O00231;O00232;Q16401
R-HSA-2871837	FCERI mediated NF-kB activation	http://reactome.org/PathwayBrowser/#/R-HSA-2871837	82	5	0.0621624	80.4345	1.37683e-09	3.96528e-08	5702;5708;5711;5717;5718	Q13200;P17980;O00231;O00232;Q16401
R-HSA-69202	Cyclin E associated events during G1/S transition	http://reactome.org/PathwayBrowser/#/R-HSA-69202	83	5	0.0629205	79.4654	1.46474e-09	4.08238e-08	5702;5708;5711;5717;5718	Q13200;P17980;O00231;O00232;Q16401
R-HSA-1168372	Downstream signaling events of B Cell Receptor (BCR)	http://reactome.org/PathwayBrowser/#/R-HSA-1168372	83	5	0.0629205	79.4654	1.46474e-09	4.08238e-08	5702;5708;5711;5717;5718	Q13200;P17980;O00231;O00232;Q16401
R-HSA-69656	Cyclin A:Cdk2-associated events at S phase entry	http://reactome.org/PathwayBrowser/#/R-HSA-69656	85	5	0.0644367	77.5956	1.654e-09	4.39709e-08	5702;5708;5711;5717;5718	Q13200;P17980;O00231;O00232;Q16401
R-HSA-69002	DNA Replication Pre-Initiation	http://reactome.org/PathwayBrowser/#/R-HSA-69002	85	5	0.0644367	77.5956	1.654e-09	4.39709e-08	5702;5708;5711;5717;5718	Q13200;P17980;O00231;O00232;Q16401
R-HSA-5632684	Hedgehog 'on' state	http://reactome.org/PathwayBrowser/#/R-HSA-5632684	85	5	0.0644367	77.5956	1.654e-09	4.39709e-08	5702;5708;5711;5717;5718	Q13200;P17980;O00231;O00232;Q16401
R-HSA-351202	Metabolism of polyamines	http://reactome.org/PathwayBrowser/#/R-HSA-351202	86	5	0.0651947	76.6933	1.75568e-09	4.46149e-08	5702;5708;5711;5717;5718	Q13200;P17980;O00231;O00232;Q16401
R-HSA-174143	APC/C-mediated degradation of cell cycle proteins	http://reactome.org/PathwayBrowser/#/R-HSA-174143	86	5	0.0651947	76.6933	1.75568e-09	4.46149e-08	5702;5708;5711;5717;5718	Q13200;P17980;O00231;O00232;Q16401
R-HSA-453276	Regulation of mitotic cell cycle	http://reactome.org/PathwayBrowser/#/R-HSA-453276	86	5	0.0651947	76.6933	1.75568e-09	4.46149e-08	5702;5708;5711;5717;5718	Q13200;P17980;O00231;O00232;Q16401
R-HSA-450531	Regulation of mRNA stability by proteins that bind AU-rich elements	http://reactome.org/PathwayBrowser/#/R-HSA-450531	88	5	0.0667109	74.9503	1.974e-09	4.94359e-08	5702;5708;5711;5717;5718	Q13200;P17980;O00231;O00232;Q16401
R-HSA-5687128	MAPK6/MAPK4 signaling	http://reactome.org/PathwayBrowser/#/R-HSA-5687128	89	5	0.067469	74.1081	2.091e-09	5.16179e-08	5702;5708;5711;5717;5718	Q13200;P17980;O00231;O00232;Q16401
R-HSA-69052	Switching of origins to a post-replicative state	http://reactome.org/PathwayBrowser/#/R-HSA-69052	90	5	0.068227	73.2847	2.21348e-09	5.38717e-08	5702;5708;5711;5717;5718	Q13200;P17980;O00231;O00232;Q16401
R-HSA-4086400	PCP/CE pathway	http://reactome.org/PathwayBrowser/#/R-HSA-4086400	92	5	0.0697432	71.6916	2.47559e-09	5.94142e-08	5702;5708;5711;5717;5718	Q13200;P17980;O00231;O00232;Q16401
R-HSA-8878159	Transcriptional regulation by RUNX3	http://reactome.org/PathwayBrowser/#/R-HSA-8878159	96	5	0.0727755	68.7044	3.07407e-09	7.2767e-08	5702;5708;5711;5717;5718	Q13200;P17980;O00231;O00232;Q16401
R-HSA-202424	Downstream TCR signaling	http://reactome.org/PathwayBrowser/#/R-HSA-202424	98	5	0.0742917	67.3023	3.41376e-09	7.9716e-08	5702;5708;5711;5717;5718	Q13200;P17980;O00231;O00232;Q16401
R-HSA-5607764	CLEC7A (Dectin-1) signaling	http://reactome.org/PathwayBrowser/#/R-HSA-5607764	101	5	0.0765659	65.3032	3.97884e-09	9.16725e-08	5702;5708;5711;5717;5718	Q13200;P17980;O00231;O00232;Q16401
R-HSA-5668541	TNFR2 non-canonical NF-kB pathway	http://reactome.org/PathwayBrowser/#/R-HSA-5668541	102	5	0.077324	64.663	4.18294e-09	9.38716e-08	5702;5708;5711;5717;5718	Q13200;P17980;O00231;O00232;Q16401
R-HSA-5689603	UCH proteinases	http://reactome.org/PathwayBrowser/#/R-HSA-5689603	102	5	0.077324	64.663	4.18294e-09	9.38716e-08	5702;5708;5711;5717;5718	Q13200;P17980;O00231;O00232;Q16401
R-HSA-382556	ABC-family proteins mediated transport	http://reactome.org/PathwayBrowser/#/R-HSA-382556	103	5	0.0780821	64.0352	4.3953e-09	9.61403e-08	5702;5708;5711;5717;5718	Q13200;P17980;O00231;O00232;Q16401
R-HSA-9020702	Interleukin-1 signaling	http://reactome.org/PathwayBrowser/#/R-HSA-9020702	103	5	0.0780821	64.0352	4.3953e-09	9.61403e-08	5702;5708;5711;5717;5718	Q13200;P17980;O00231;O00232;Q16401
R-HSA-5610787	Hedgehog 'off' state	http://reactome.org/PathwayBrowser/#/R-HSA-5610787	111	5	0.0841467	59.42	6.42265e-09	1.38729e-07	5702;5708;5711;5717;5718	Q13200;P17980;O00231;O00232;Q16401
R-HSA-983705	Signaling by the B Cell Receptor (BCR)	http://reactome.org/PathwayBrowser/#/R-HSA-983705	112	5	0.0849048	58.8895	6.72117e-09	1.43385e-07	5702;5708;5711;5717;5718	Q13200;P17980;O00231;O00232;Q16401
R-HSA-69239	Synthesis of DNA	http://reactome.org/PathwayBrowser/#/R-HSA-69239	119	5	0.0902113	55.4254	9.13493e-09	1.90183e-07	5702;5708;5711;5717;5718	Q13200;P17980;O00231;O00232;Q16401
R-HSA-202403	TCR signaling	http://reactome.org/PathwayBrowser/#/R-HSA-202403	119	5	0.0902113	55.4254	9.13493e-09	1.90183e-07	5702;5708;5711;5717;5718	Q13200;P17980;O00231;O00232;Q16401
R-HSA-8878166	Transcriptional regulation by RUNX2	http://reactome.org/PathwayBrowser/#/R-HSA-8878166	121	5	0.0917275	54.5093	9.93821e-09	2.04443e-07	5702;5708;5711;5717;5718	Q13200;P17980;O00231;O00232;Q16401
R-HSA-69306	DNA Replication	http://reactome.org/PathwayBrowser/#/R-HSA-69306	127	5	0.0962759	51.9341	1.26916e-08	2.58012e-07	5702;5708;5711;5717;5718	Q13200;P17980;O00231;O00232;Q16401
R-HSA-162909	Host Interactions of HIV factors	http://reactome.org/PathwayBrowser/#/R-HSA-162909	128	5	0.097034	51.5283	1.32043e-08	2.65315e-07	5702;5708;5711;5717;5718	Q13200;P17980;O00231;O00232;Q16401
R-HSA-8939236	RUNX1 regulates transcription of genes involved in differentiation of HSCs	http://reactome.org/PathwayBrowser/#/R-HSA-8939236	130	5	0.0985502	50.7356	1.42794e-08	2.83618e-07	5702;5708;5711;5717;5718	Q13200;P17980;O00231;O00232;Q16401
R-HSA-69206	G1/S Transition	http://reactome.org/PathwayBrowser/#/R-HSA-69206	131	5	0.0993083	50.3483	1.48425e-08	2.91452e-07	5702;5708;5711;5717;5718	Q13200;P17980;O00231;O00232;Q16401
R-HSA-2454202	Fc epsilon receptor (FCERI) signaling	http://reactome.org/PathwayBrowser/#/R-HSA-2454202	134	5	0.101582	49.2211	1.66388e-08	3.23054e-07	5702;5708;5711;5717;5718	Q13200;P17980;O00231;O00232;Q16401
R-HSA-446652	Interleukin-1 family signaling	http://reactome.org/PathwayBrowser/#/R-HSA-446652	139	5	0.105373	47.4505	2.00144e-08	3.84277e-07	5702;5708;5711;5717;5718	Q13200;P17980;O00231;O00232;Q16401
R-HSA-6807070	PTEN Regulation	http://reactome.org/PathwayBrowser/#/R-HSA-6807070	140	5	0.106131	47.1116	2.07508e-08	3.94036e-07	5702;5708;5711;5717;5718	Q13200;P17980;O00231;O00232;Q16401
R-HSA-5621481	C-type lectin receptors (CLRs)	http://reactome.org/PathwayBrowser/#/R-HSA-5621481	142	5	0.107647	46.4481	2.22881e-08	4.1863e-07	5702;5708;5711;5717;5718	Q13200;P17980;O00231;O00232;Q16401
R-HSA-5619115	Disorders of transmembrane transporters	http://reactome.org/PathwayBrowser/#/R-HSA-5619115	144	5	0.109163	45.803	2.3915e-08	4.44356e-07	5702;5708;5711;5717;5718	Q13200;P17980;O00231;O00232;Q16401
R-HSA-3858494	Beta-catenin independent WNT signaling	http://reactome.org/PathwayBrowser/#/R-HSA-3858494	145	5	0.109921	45.4871	2.47632e-08	4.55221e-07	5702;5708;5711;5717;5718	Q13200;P17980;O00231;O00232;Q16401
R-HSA-5358351	Signaling by Hedgehog	http://reactome.org/PathwayBrowser/#/R-HSA-5358351	147	5	0.111438	44.8682	2.65315e-08	4.82593e-07	5702;5708;5711;5717;5718	Q13200;P17980;O00231;O00232;Q16401
R-HSA-453279	Mitotic G1-G1/S phases	http://reactome.org/PathwayBrowser/#/R-HSA-453279	149	5	0.112954	44.2659	2.8399e-08	5.11181e-07	5702;5708;5711;5717;5718	Q13200;P17980;O00231;O00232;Q16401
R-HSA-69242	S Phase	http://reactome.org/PathwayBrowser/#/R-HSA-69242	161	5	0.122051	40.9666	4.19244e-08	7.46859e-07	5702;5708;5711;5717;5718	Q13200;P17980;O00231;O00232;Q16401
R-HSA-983169	Class I MHC mediated antigen processing & presentation	http://reactome.org/PathwayBrowser/#/R-HSA-983169	371	6	0.281247	21.3336	4.78596e-08	8.43892e-07	5702;5708;5711;5717;5718;811	P27797;Q13200;P17980;O00231;O00232;Q16401
R-HSA-69481	G2/M Checkpoints	http://reactome.org/PathwayBrowser/#/R-HSA-69481	168	5	0.127357	39.2597	5.19158e-08	9.06167e-07	5702;5708;5711;5717;5718	Q13200;P17980;O00231;O00232;Q16401
R-HSA-109581	Apoptosis	http://reactome.org/PathwayBrowser/#/R-HSA-109581	169	5	0.128115	39.0274	5.34858e-08	9.24234e-07	5702;5708;5711;5717;5718	Q13200;P17980;O00231;O00232;Q16401
R-HSA-9010553	Regulation of expression of SLITs and ROBOs	http://reactome.org/PathwayBrowser/#/R-HSA-9010553	171	5	0.129631	38.5709	5.67391e-08	9.65517e-07	5702;5708;5711;5717;5718	Q13200;P17980;O00231;O00232;Q16401
R-HSA-5663205	Infectious disease	http://reactome.org/PathwayBrowser/#/R-HSA-5663205	382	6	0.289586	20.7192	5.69923e-08	9.65517e-07	5702;5708;5711;5717;5718;811	P27797;Q13200;P17980;O00231;O00232;Q16401
R-HSA-5357801	Programmed Cell Death	http://reactome.org/PathwayBrowser/#/R-HSA-5357801	172	5	0.130389	38.3467	5.84239e-08	9.8016e-07	5702;5708;5711;5717;5718	Q13200;P17980;O00231;O00232;Q16401
R-HSA-2467813	Separation of Sister Chromatids	http://reactome.org/PathwayBrowser/#/R-HSA-2467813	188	5	0.142519	35.0831	9.12545e-08	1.51623e-06	5702;5708;5711;5717;5718	Q13200;P17980;O00231;O00232;Q16401
R-HSA-69275	G2/M Transition	http://reactome.org/PathwayBrowser/#/R-HSA-69275	194	5	0.147067	33.9981	1.068e-07	1.75763e-06	5702;5708;5711;5717;5718	Q13200;P17980;O00231;O00232;Q16401
R-HSA-453274	Mitotic G2-G2/M phases	http://reactome.org/PathwayBrowser/#/R-HSA-453274	196	5	0.148583	33.6511	1.12426e-07	1.83276e-06	5702;5708;5711;5717;5718	Q13200;P17980;O00231;O00232;Q16401
R-HSA-68882	Mitotic Anaphase	http://reactome.org/PathwayBrowser/#/R-HSA-68882	199	5	0.150858	33.1438	1.21305e-07	1.95902e-06	5702;5708;5711;5717;5718	Q13200;P17980;O00231;O00232;Q16401
R-HSA-2555396	Mitotic Metaphase and Anaphase	http://reactome.org/PathwayBrowser/#/R-HSA-2555396	200	5	0.151616	32.9781	1.24386e-07	1.99017e-06	5702;5708;5711;5717;5718	Q13200;P17980;O00231;O00232;Q16401
R-HSA-376176	Signaling by ROBO receptors	http://reactome.org/PathwayBrowser/#/R-HSA-376176	218	5	0.165261	30.2552	1.91355e-07	3.03359e-06	5702;5708;5711;5717;5718	Q13200;P17980;O00231;O00232;Q16401
R-HSA-5689880	Ub-specific processing proteases	http://reactome.org/PathwayBrowser/#/R-HSA-5689880	220	5	0.166777	29.9801	2.00284e-07	3.14627e-06	5702;5708;5711;5717;5718	Q13200;P17980;O00231;O00232;Q16401
R-HSA-162906	HIV Infection	http://reactome.org/PathwayBrowser/#/R-HSA-162906	232	5	0.175874	28.4294	2.61066e-07	4.06417e-06	5702;5708;5711;5717;5718	Q13200;P17980;O00231;O00232;Q16401
R-HSA-201681	TCF dependent signaling in response to WNT	http://reactome.org/PathwayBrowser/#/R-HSA-201681	233	5	0.176632	28.3074	2.66727e-07	4.11522e-06	5702;5708;5711;5717;5718	Q13200;P17980;O00231;O00232;Q16401
R-HSA-8951664	Neddylation	http://reactome.org/PathwayBrowser/#/R-HSA-8951664	234	5	0.17739	28.1864	2.72485e-07	4.16685e-06	5702;5708;5711;5717;5718	Q13200;P17980;O00231;O00232;Q16401
R-HSA-157118	Signaling by NOTCH	http://reactome.org/PathwayBrowser/#/R-HSA-157118	235	5	0.178148	28.0665	2.78342e-07	4.21907e-06	5702;5708;5711;5717;5718	Q13200;P17980;O00231;O00232;Q16401
R-HSA-8878171	Transcriptional regulation by RUNX1	http://reactome.org/PathwayBrowser/#/R-HSA-8878171	239	5	0.181181	27.5968	3.02777e-07	4.54955e-06	5702;5708;5711;5717;5718	Q13200;P17980;O00231;O00232;Q16401
R-HSA-5673001	RAF/MAP kinase cascade	http://reactome.org/PathwayBrowser/#/R-HSA-5673001	248	5	0.188003	26.5953	3.64012e-07	5.42253e-06	5702;5708;5711;5717;5718	Q13200;P17980;O00231;O00232;Q16401
R-HSA-5684996	MAPK1/MAPK3 signaling	http://reactome.org/PathwayBrowser/#/R-HSA-5684996	254	5	0.192552	25.967	4.1003e-07	6.05583e-06	5702;5708;5711;5717;5718	Q13200;P17980;O00231;O00232;Q16401
R-HSA-1257604	PIP3 activates AKT signaling	http://reactome.org/PathwayBrowser/#/R-HSA-1257604	260	5	0.1971	25.3678	4.60557e-07	6.74443e-06	5702;5708;5711;5717;5718	Q13200;P17980;O00231;O00232;Q16401
R-HSA-1643685	Disease	http://reactome.org/PathwayBrowser/#/R-HSA-1643685	1054	7	0.799014	8.76079	7.11327e-07	1.03292e-05	3417;5702;5708;5711;5717;5718;811	P27797;Q13200;P17980;O00231;O75874;O00232;Q16401
R-HSA-9006925	Intracellular signaling by second messengers	http://reactome.org/PathwayBrowser/#/R-HSA-9006925	293	5	0.222117	22.5107	8.34046e-07	1.18134e-05	5702;5708;5711;5717;5718	Q13200;P17980;O00231;O00232;Q16401
R-HSA-5683057	MAPK family signaling cascades	http://reactome.org/PathwayBrowser/#/R-HSA-5683057	293	5	0.222117	22.5107	8.34046e-07	1.18134e-05	5702;5708;5711;5717;5718	Q13200;P17980;O00231;O00232;Q16401
R-HSA-69620	Cell Cycle Checkpoints	http://reactome.org/PathwayBrowser/#/R-HSA-69620	293	5	0.222117	22.5107	8.34046e-07	1.18134e-05	5702;5708;5711;5717;5718	Q13200;P17980;O00231;O00232;Q16401
R-HSA-5688426	Deubiquitination	http://reactome.org/PathwayBrowser/#/R-HSA-5688426	297	5	0.225149	22.2075	8.92103e-07	1.2533e-05	5702;5708;5711;5717;5718	Q13200;P17980;O00231;O00232;Q16401
R-HSA-983168	Antigen processing: Ubiquitination & Proteasome degradation	http://reactome.org/PathwayBrowser/#/R-HSA-983168	309	5	0.234246	21.3451	1.08576e-06	1.51306e-05	5702;5708;5711;5717;5718	Q13200;P17980;O00231;O00232;Q16401
R-HSA-195721	Signaling by WNT	http://reactome.org/PathwayBrowser/#/R-HSA-195721	330	5	0.250166	19.9867	1.50384e-06	2.07891e-05	5702;5708;5711;5717;5718	Q13200;P17980;O00231;O00232;Q16401
R-HSA-71291	Metabolism of amino acids and derivatives	http://reactome.org/PathwayBrowser/#/R-HSA-71291	370	5	0.280489	17.826	2.64758e-06	3.63097e-05	5702;5708;5711;5717;5718	Q13200;P17980;O00231;O00232;Q16401
R-HSA-5663202	Diseases of signal transduction	http://reactome.org/PathwayBrowser/#/R-HSA-5663202	378	5	0.286554	17.4487	2.94242e-06	4.00354e-05	5702;5708;5711;5717;5718	Q13200;P17980;O00231;O00232;Q16401
R-HSA-1280218	Adaptive Immune System	http://reactome.org/PathwayBrowser/#/R-HSA-1280218	756	6	0.573107	10.4692	3.27661e-06	4.42342e-05	5702;5708;5711;5717;5718;811	P27797;Q13200;P17980;O00231;O00232;Q16401
R-HSA-68886	M Phase	http://reactome.org/PathwayBrowser/#/R-HSA-68886	393	5	0.297925	16.7828	3.56501e-06	4.77545e-05	5702;5708;5711;5717;5718	Q13200;P17980;O00231;O00232;Q16401
R-HSA-2262752	Cellular responses to stress	http://reactome.org/PathwayBrowser/#/R-HSA-2262752	426	5	0.322941	15.4827	5.30281e-06	7.04866e-05	5702;5708;5711;5717;5718	Q13200;P17980;O00231;O00232;Q16401
R-HSA-449147	Signaling by Interleukins	http://reactome.org/PathwayBrowser/#/R-HSA-449147	462	5	0.350232	14.2762	7.90018e-06	0.00010421	5702;5708;5711;5717;5718	Q13200;P17980;O00231;O00232;Q16401
R-HSA-6798695	Neutrophil degranulation	http://reactome.org/PathwayBrowser/#/R-HSA-6798695	479	5	0.363119	13.7696	9.43251e-06	0.00012348	3417;5702;5708;5717;5718	Q13200;P17980;O00231;O75874;O00232
R-HSA-8953897	Cellular responses to external stimuli	http://reactome.org/PathwayBrowser/#/R-HSA-8953897	503	5	0.381313	13.1126	1.19857e-05	0.000155723	5702;5708;5711;5717;5718	Q13200;P17980;O00231;O00232;Q16401
R-HSA-69278	Cell Cycle, Mitotic	http://reactome.org/PathwayBrowser/#/R-HSA-69278	536	5	0.40633	12.3053	1.63549e-05	0.000210905	5702;5708;5711;5717;5718	Q13200;P17980;O00231;O00232;Q16401
R-HSA-422475	Axon guidance	http://reactome.org/PathwayBrowser/#/R-HSA-422475	551	5	0.417701	11.9703	1.87153e-05	0.000239555	5702;5708;5711;5717;5718	Q13200;P17980;O00231;O00232;Q16401
R-HSA-168249	Innate Immune System	http://reactome.org/PathwayBrowser/#/R-HSA-168249	1053	6	0.798256	7.51638	2.28416e-05	0.000290222	3417;5702;5708;5711;5717;5718	Q13200;P17980;O00231;O75874;O00232;Q16401
R-HSA-1640170	Cell Cycle	http://reactome.org/PathwayBrowser/#/R-HSA-1640170	641	5	0.485928	10.2896	3.90976e-05	0.000493144	5702;5708;5711;5717;5718	Q13200;P17980;O00231;O00232;Q16401
R-HSA-8953854	Metabolism of RNA	http://reactome.org/PathwayBrowser/#/R-HSA-8953854	673	5	0.510187	9.80033	4.9522e-05	0.000620101	5702;5708;5711;5717;5718	Q13200;P17980;O00231;O00232;Q16401
R-HSA-1280215	Cytokine Signaling in Immune system	http://reactome.org/PathwayBrowser/#/R-HSA-1280215	688	5	0.521558	9.58666	5.51037e-05	0.00068503	5702;5708;5711;5717;5718	Q13200;P17980;O00231;O00232;Q16401
R-HSA-168256	Immune System	http://reactome.org/PathwayBrowser/#/R-HSA-168256	1997	7	1.51388	4.62387	5.75475e-05	0.000710301	3417;5702;5708;5711;5717;5718;811	P27797;Q13200;P17980;O00231;O75874;O00232;Q16401
R-HSA-382551	Transport of small molecules	http://reactome.org/PathwayBrowser/#/R-HSA-382551	723	5	0.548091	9.12258	7.00545e-05	0.000858541	5702;5708;5711;5717;5718	Q13200;P17980;O00231;O00232;Q16401
R-HSA-597592	Post-translational protein modification	http://reactome.org/PathwayBrowser/#/R-HSA-597592	1425	6	1.08026	5.55421	0.00013169	0.00160254	5702;5708;5711;5717;5718;811	P27797;Q13200;P17980;O00231;O00232;Q16401
R-HSA-1266738	Developmental Biology	http://reactome.org/PathwayBrowser/#/R-HSA-1266738	1074	5	0.814176	6.14118	0.000465629	0.00562662	5702;5708;5711;5717;5718	Q13200;P17980;O00231;O00232;Q16401
R-HSA-212436	Generic Transcription Pathway	http://reactome.org/PathwayBrowser/#/R-HSA-212436	1169	5	0.886193	5.64211	0.000694641	0.00833569	5702;5708;5711;5717;5718	Q13200;P17980;O00231;O00232;Q16401
R-HSA-73857	RNA Polymerase II Transcription	http://reactome.org/PathwayBrowser/#/R-HSA-73857	1292	5	0.979437	5.10497	0.00111028	0.0132315	5702;5708;5711;5717;5718	Q13200;P17980;O00231;O00232;Q16401
R-HSA-74160	Gene expression (Transcription)	http://reactome.org/PathwayBrowser/#/R-HSA-74160	1429	5	1.08329	4.61555	0.00177391	0.0209953	5702;5708;5711;5717;5718	Q13200;P17980;O00231;O00232;Q16401
